# Supplementary material for: PANACEA: network-based methods for pharmacotherapy prioritization in personalized oncology
Source: Bioinformatics. 2023 Jan 12;39(1):btad022. doi: 10.1093/bioinformatics/btad022 (PMC9869653; doi:10.1093/bioinformatics/btad022)
Supplement: btad022_Supplementary_Data [file btad022_supplementary_data.zip › Supplementary_Tables.xlsx]

## Sheet: TableS1
Table S1. Mean supported percentage of Tiers 1-5 drugs out of the top n drugs by ⍺. Rows indicate top n values, columns indicate ⍺ values.
	0.05	0.1	0.25	0.5	0.75	0.9
top5	0.773333	0.779259	0.76	0.754074	0.751111	0.752247
top10	0.811852	0.816296	0.795556	0.784444	0.780741	0.777461
top25	0.848296	0.834074	0.818963	0.803556	0.8	0.799123

## Sheet: TableS2
Table S2. Frequencies of all drugs observed in the top 5 in each THCA-US sample via the distance-based method. Drugs that were merged (because they have the same target gene(s)) are listed separated by ";".
Drug	Frequency	Tier
EVEROLIMUS	314	1A
CETUXIMAB	282	1A
SELUMETINIB	278	1A
VEMURAFENIB	271	1A
DABRAFENIB	237	1A
PANITUMUMAB	213	1A
DACTOLISIB	210	2A
TRAMETINIB	205	1A
DASATINIB	197	1A
GEFITINIB	194	1A
SORAFENIB	189	1A
OXALIPLATIN	185	1A
ERLOTINIB	182	1A
ALPELISIB	177	1A
BINIMETINIB	174	1A
PONATINIB	168	1A
CAPECITABINE	166	1A
REGORAFENIB	164	1A
IRINOTECAN	160	1A
TEMSIROLIMUS	157	1A
CRIZOTINIB	146	1A
BEVACIZUMAB	134	1A
COBIMETINIB	129	1A
CEP-32496	122	2A
PIMASERTIB	118	2A
SORAFENIB TOSYLATE	115	2A
PLX-4720	113	4B
PERTUZUMAB	103	1A
ENCORAFENIB	102	1A
RAF-265	85	2A
LY-3009120;MLN-2480;XL-281	75	2B;2A;2A
ARQ-736;LGX-806	72	2A;6
OMIPALISIB	66	2A
CISPLATIN	58	1A
PACLITAXEL	53	1A
LIFIRAFENIB;ZELBORAF;DABRAFENIB MESYLATE;RG-7256;CHEMBL525191;PLX-8394	50	2A;6;1B;6;6;2A
PELAREOREP	45	2B
CARBOPLATIN	43	1A
RIBOCICLIB	41	1A
VANDETANIB	41	1A
DOCETAXEL	32	1A
TIPIFARNIB	32	2A
GEMCITABINE	30	1A
ABEMACICLIB	29	1A
GEDATOLISIB	29	2A
FLUOROURACIL	28	1A
OLAPARIB	28	1A
PEMBROLIZUMAB	28	1A
PF-04691502	28	2A
PILARALISIB	28	2A
QUERCETIN	28	3B
ILORASERTIB	26	2A
METFORMIN	26	2A
TEMOZOLOMIDE	26	1A
BORTEZOMIB	25	1A
COPANLISIB;BUPARLISIB;GSK-2636771	25	1A;2A;2A
GSK-690693	25	2A
IPILIMUMAB	25	1A
LAPATINIB	25	1A
CAPIVASERTIB	24	2A
ENMD-981693	24	2A
APITOLISIB	23	2A
CENISERTIB	23	2A
ENMD-2076	23	2A
IPATASERTIB	23	2A
CERALASERTIB	22	2A
DECITABINE	22	1A
DS-7423	22	2B
PALBOCICLIB	22	1A
PAZOPANIB	22	1A
DOXORUBICIN	21	1A
JNJ-26483327	21	2A
NIVOLUMAB	21	1A
TRASTUZUMAB	21	1A
INFIGRATINIB	20	2A
SIROLIMUS	20	2A
AFATINIB	19	1A
AT-9283	19	2A
PI-103;VOXTALISIB	19	3B;2A
PICTILISIB	19	2A
TAMOXIFEN	19	1A
TASELISIB	19	2B
VORINOSTAT	19	1A
BMS-690514	18	2A
IMATINIB	18	1A
XL-228	18	2B
LETROZOLE	17	1A
OCRIPLASMIN	17	6
PUQUITINIB	17	6
TALAZOPARIB	17	1A
UCN-01	17	2A
ATEZOLIZUMAB	16	1A
LY-2780301;XL-418	16	2B;2A
MK-2206	16	2A
PELITINIB;CANERTINIB DIHYDROCHLORIDE;AFATINIB DIMALEATE	16	2A;2B;1B
POZIOTINIB;OSIMERTINIB MESYLATE;DACOMITINIB;AC-480	16	2A;2B;1A;2A
SONOLISIB	16	2A
BAY-1125976	15	2A
CEP-2563	15	6
ETOPOSIDE	15	1A
GRANISETRON	15	2A
IBRUTINIB	15	1B
METHOTREXATE	15	1A
MIDOSTAURIN	15	1A
NINTEDANIB	15	1A
NIRAPARIB	15	1A
PANULISIB	15	2A
PERIFOSINE	15	2A
UPROSERTIB;TRICIRIBINE;AZD-5363;TRICIRIBINE PHOSPHATE;AFURESERTIB;ARCHEXIN;MIRANSERTIB;MK-2201	15	2A;4A;6;2A;2A;6;2B;6
ADAVOSERTIB	14	2A
BGT-226;VS-5584;SF-1126;SAMOTOLISIB;PWT-33587	14	2A;2B;2A;2A;6
CEDIRANIB	14	2A
CUDC-101	14	2A
DAUNORUBICIN	14	1A
DINACICLIB	14	2A
LIDOCAINE	14	1B
MITOMYCIN	14	1A
MSC-2363318A	14	2A
PEMETREXED	14	1A
PRAMLINTIDE	14	6
RO-5045337	14	2A
RUCAPARIB	14	1A
SUNITINIB	14	1A
VELIPARIB	14	2A
ALISERTIB	13	2A
AMG-900	13	2A
CABOZANTINIB	13	1A
FIMEPINOSTAT	13	2A
FULVESTRANT	13	1A
MASITINIB	13	2A
RG-1530	13	2A
SR-13668;NELFINAVIR	13	6;2A
TG100-801	13	6
TOPIRAMATE	13	4B
2X-121	12	2B
LENALIDOMIDE	12	1B
PD-0166285	12	4B
PREXASERTIB	12	2A
PRIMIDONE	12	4B
RONICICLIB;PHA-793887;AT-7519;AZD-5438	12	2A;2A;2A;2A
THALIDOMIDE	12	1B
ALVOCIDIB	11	2A
BOSUTINIB	11	1A
DURVALUMAB	11	1A
ENZALUTAMIDE	11	1A
HYALURONAN	11	6
LESTAURTINIB	11	2B
NERISPIRDINE	11	6
PACRITINIB	11	2B
ZOTIRACICLIB	11	2B
AEE-788	10	2A
AMUVATINIB	10	2A
CYC-116	10	2A
DALFAMPRIDINE;GUANIDINE HYDROCHLORIDE;TEDISAMIL	10	4B;6;6
DOMATINOSTAT	10	2A
DOVITINIB	10	2A
IMAGABALIN;ATAGABALIN;GABAPENTIN;PREGABALIN;BEPRIDIL HYDROCHLORIDE;GABAPENTIN ENACARBIL	10	6;6;3B;3B;6;6
KW-2449	10	2B
NERATINIB	10	1A
RG-7666;RECILISIB;WX-037;ZSTK-474;AZD-6482;PA-799;GSK-1059615	10	2B;6;2A;2A;6;2A;2A
SOTRASTAURIN	10	2B
TESEVATINIB	10	2A
ABEXINOSTAT;GIVINOSTAT	9	2A;2B
ANASTROZOLE	9	1A
AR-42	9	2B
AXITINIB	9	1A
AZM-475271;AZD-0424	9	6;2A
BARDOXOLONE METHYL	9	2B
BELINOSTAT	9	1A
BICALUTAMIDE	9	1A
BRYOSTATIN	9	3B
CARFILZOMIB	9	1A
COLLAGENASE CLOSTRIDIUM HISTOLYTICUM	9	6
CYTARABINE	9	1A
ELPETRIGINE	9	6
EXEMESTANE	9	1A
KX2-391	9	1B
LINIFANIB	9	2A
MUPARFOSTAT	9	2B
NILOTINIB	9	1A
NITRAZEPAM	9	4B
OPROZOMIB;IXAZOMIB CITRATE	9	2A;1A
PANOBINOSTAT	9	1A
PANOBINOSTAT LACTATE;TACEDINALINE;ENTINOSTAT	9	1B;2B;2A
PHENOBARBITAL	9	3A
POMALIDOMIDE	9	1B
RALFINAMIDE	9	6
RESMINOSTAT;ROMIDEPSIN;PRACINOSTAT;MOCETINOSTAT	9	2B;1A;2A;2A
RGB-286638	9	2B
ROCILETINIB;OSIMERTINIB	9	2A;1A
SARACATINIB	9	2A
SELICICLIB	9	2A
SUNITINIB MALATE	9	6
TALBUTAL;PENTOBARBITAL;BUTALBITAL;METHARBITAL	9	6;4A;6;6
AFIMOXIFENE	8	2B
AN-9;DEPAKOTE	8	4B;6
AVELUMAB	8	1A
BUTETHAL;BUTABARBITAL;HEXOBARBITAL;MEPHOBARBITAL;THIOPENTAL;SECOBARBITAL	8	6;6;4B;3B;4A;4A
CHIAURANIB	8	2A
ENFLURANE	8	4A
FORETINIB	8	2A
INDEGLITAZAR;GW501516;SODELGLITAZAR	8	6;4A;6
LENVATINIB	8	1A
MESALAMINE	8	2B
MOTESANIB	8	2A
NIMOTUZUMAB	8	2A
PEXIDARTINIB	8	1A
PROPOFOL	8	4A
QUIZARTINIB	8	2A
RIGOSERTIB	8	2A
SAFINAMIDE	8	4B
SAPANISERTIB	8	2A
SAPITINIB	8	2A
TEPROTUMUMAB	8	2A
TOZASERTIB	8	2A
VADIMEZAN	8	2A
VARLITINIB;MP-412;CANERTINIB;S-222611;ALLITINIB;LAPATINIB DITOSYLATE;PYROTINIB;TAK-285	8	2A;2A;2B;6;2B;1B;2A;2A
VINORELBINE	8	1A
XL-999	8	2A
ABITUZUMAB;INTETUMUMAB	7	2B;2B
ADINAZOLAM;CINOLAZEPAM;CLOTIAZEPAM;FLUDIAZEPAM	7	4B;6;6;6
AG-24322;RG-547	7	2B;2A
ALTIRATINIB	7	2A
AMOXAPINE	7	4B
ANLOTINIB	7	2A
AZD-4769;IMGATUZUMAB;MAB-425;RG-7160;RINDOPEPIMUT;ZALUTUMUMAB;PKI-166;NECITUMUMAB;FALNIDAMOL;DEPATUXIZUMAB;OLMUTINIB;MATUZUMAB;CHEMBL2347958;ICOTINIB;EPITINIB;THELIATINIB;SIMOTINIB;ERLOTINIB HYDROCHLORIDE	7	6;2A;2B;6;2B;2B;3B;1A;2A;2A;2A;2B;6;2A;2A;2A;2B;2A
BAFETINIB	7	2B
BRICICLIB	7	2A
BRIGATINIB	7	1A
CHEMBL3397300	7	6
CHLORDIAZEPOXIDE;CLOBAZAM;HALAZEPAM;OXAZEPAM;FLURAZEPAM;BROMAZEPAM;PRAZEPAM;QUAZEPAM;ADIPIPLON;MIDAZOLAM;ESTAZOLAM	7	4B;4B;6;3A;4B;4B;6;6;6;4B;4B
CLEVIDIPINE	7	4B
CM-082	7	2A
DANAZOL	7	3B
DESFLURANE;SEVOFLURANE	7	4A;4A
DRONEDARONE HYDROCHLORIDE	7	6
DULIGOTUZUMAB	7	2A
EMRICASAN	7	6
ERTUMAXOMAB	7	2A
FAMITINIB;SU-014813	7	2A;2A
GLPG-0187	7	2A
GLUFOSFAMIDE	7	2B
ISOFLURANE	7	3B
LITHIUM CITRATE;LITHIUM CARBONATE	7	6;2A
LUCITANIB	7	2A
LUMATEPERONE	7	6
MARIZOMIB	7	2A
MDX-447	7	6
MILCICLIB	7	2A
NAVEGLITAZAR;ALEGLITAZAR;TESAGLITAZAR;IMIGLITAZAR;MURAGLITAZAR	7	3B;6;3B;6;3B
NITROGLYCERIN	7	3B
NOSCAPINE;PX-478	7	3B;2B
OMIGAPIL	7	6
OSI-930;SEMAXANIB	7	2A;2A
PAZOPANIB HYDROCHLORIDE	7	1B
PEXMETINIB	7	2B
PROGESTERONE	7	2B
QUARFLOXIN	7	2B
REMIMAZOLAM;OCINAPLON	7	6;6
RG-4733;NIROGACESTAT	7	2A;2A
RIVICICLIB	7	6
TIDEGLUSIB;AZD-1080;LY-2090314	7	4A;4B;2A
TRIAZOLAM;CLONAZEPAM;CLORAZEPIC ACID;ALPRAZOLAM;DIAZEPAM;TEMAZEPAM;LORAZEPAM	7	4B;3B;6;4B;3B;4B;4B
UROKINASE	7	6
VATALANIB	7	2A
VERAPAMIL	7	2B
VINTAFOLIDE	7	2A
XL-820;TELATINIB	7	2A;2A
4SC-203	6	2B
ACAMPROSATE CALCIUM	6	6
ADH-1	6	2A
AFLIBERCEPT	6	1A
AMLODIPINE	6	2B
BALSALAZIDE DISODIUM;BALSALAZIDE;OLSALAZINE SODIUM	6	6;4B;6
BEPRIDIL	6	4B
BI-2536;GSK-461364;TAK-960;CAFUSERTIB;NMS-1286937;MK-1496;HMN-214	6	2A;2B;2A;2A;4B;2A;6
BMS-387032	6	2A
BMS-817378;CABOZANTINIB S-MALATE;BMS-794833;GOLVATINIB;TAS-115	6	2A;1A;6;2A;6
BPI-9016	6	2A
BRIVANIB ALANINATE;BRIVANIB	6	2A;2A
CELECOXIB	6	1A
CHEMBL1086377	6	6
CHIDAMIDE	6	6
CLOFARABINE	6	1A
CONATUMUMAB	6	2B
CONBERCEPT	6	6
CP-459632	6	6
DERSALAZINE	6	6
DEXAMETHASONE	6	1A
ENZASTAURIN	6	2A
ESTRIOL;ESTRADIOL ACETATE;ETHINYL ESTRADIOL;DIETHYLSTILBESTROL;ESTRADIOL CYPIONATE;DIENESTROL;ESTRONE;CLOMIPHENE CITRATE;RAD1901;LASOFOXIFENE;BRILANESTRANT;ARZOXIFENE;MESTRANOL;CLOMIPHENE;ESTROPIPATE;ESTRADIOL VALERATE;IODINE;POLYESTRADIOL PHOSPHATE;TAMOXIFEN CITRATE;ENDOXIFEN	6	4A;6;1A;1A;6;3B;3B;6;6;2B;2B;3B;3B;3B;3B;6;3A;1A;1B;6
ESZOPICLONE	6	6
ETARACIZUMAB	6	2A
ETOMIDATE	6	4B
FIRATEGRAST;NATALIZUMAB	6	6;2B
FP-1039	6	2A
GANCOTAMAB	6	2B
GLESATINIB;MGCD-265	6	2A;6
GTX-758	6	2B
HALOTHANE	6	4A
IBUPROFEN;SULINDAC;ASPIRIN	6	2B;2B;2A
ILOPROST	6	2B
IMATINIB MESYLATE	6	1B
INSM-18	6	3B
IRAMPANEL	6	6
K-877;BEZAFIBRATE;AVE8134;CP-778875;LY-518674;GEMFIBROZIL;FENOFIBRATE;CLOFIBRATE;FENOFIBRIC ACID;ZYH7;CHOLINE FENOFIBRATE;GW590735;DRF-10945	6	6;3B;6;6;4A;3B;3B;3B;4A;6;6;6;6
L19IL2;L19TNFA;L19SIP 131I	6	6;6;6
LEVONORGESTREL	6	3B
LOMITAPIDE MESYLATE	6	6
MEPROBAMATE;CLORAZEPATE DIPOTASSIUM;THIAMYLAL SODIUM;FLUMAZENIL;METHYPRYLON;CHLORDIAZEPOXIDE HYDROCHLORIDE;PENTOBARBITAL SODIUM;ETHCHLORVYNOL;BUTABARBITAL SODIUM;SECOBARBITAL SODIUM;METHOHEXITAL SODIUM;MIDAZOLAM HYDROCHLORIDE;THIOPENTAL SODIUM;GLUTETHIMIDE;PF-06372865;TRICLOFOS SODIUM	6	3B;6;6;4B;6;6;6;6;6;6;6;6;6;4B;6;6
METFORMIN HYDROCHLORIDE	6	2B
METHOXYFLURANE	6	3B
MM-111;MARGETUXIMAB	6	2B;1B
NANATINOSTAT	6	2A
NEFAZODONE HYDROCHLORIDE	6	6
NIMODIPINE	6	2B
NISOLDIPINE	6	4B
NORELGESTROMIN;DESOGESTREL;NORGESTREL;ETONOGESTREL;NORGESTIMATE;DIENOGEST;MEGESTROL	6	4B;3B;2B;4B;4B;4A;3B
ORANTINIB;NINTEDANIB ESYLATE	6	2A;6
ORPHENADRINE HYDROCHLORIDE;ORPHENADRINE CITRATE	6	6;6
OSPEMIFENE;IDOXIFENE;ACOLBIFENE;MK-6913;BAZEDOXIFENE;QUINESTROL;ESTROGENS, CONJUGATED SYNTHETIC A;SIVIFENE;TOREMIFENE;RALOXIFENE;ESTROGENS, ESTERIFIED;SR16234;ESTROGEN;FISPEMIFENE;RALOXIFEN;ESTROGENS, CONJUGATED;TOREMIFENE CITRATE;LY2245461;BAZEDOXIFENE ACETATE;DROLOXIFENE;DIETHYLSTILBESTROL DIPHOSPHATE;ESTRADIOL;SYNTHETIC CONJUGATED ESTROGENS, B;CHF4227;CHLOROTRIANISENE	6	3B;4B;6;6;2B;6;6;2B;1A;1B;2B;2B;6;6;6;6;1B;6;6;4B;1A;1B;6;6;2B
PEGPLERANIB SODIUM	6	2B
PENTOXIFYLLINE	6	2A
PF-04236921	6	6
PRILIXIMAB;CLENOLIXIMAB;TRX-1;ZANOLIMUMAB;CEDELIZUMAB;KELIXIMAB;TREGALIZUMAB;IBALIZUMAB	6	6;6;6;2B;6;6;6;6
RABEPRAZOLE SODIUM	6	1B
RAMUCIRUMAB	6	1A
RAVOXERTINIB;ULIXERTINIB;MK-8353	6	2A;2A;2A
RESEQUINIL;LOREDIPLON	6	4B;6
SILTUXIMAB;CLAZAKIZUMAB;OLOKIZUMAB;ELSILIMOMAB	6	2B;6;6;6
SIRUKUMAB	6	6
SONIDEGIB	6	1A
SULFASALAZINE	6	2B
SURUFATINIB	6	2A
TEDATIOXETINE	6	6
TOSEDOSTAT	6	2A
TRASTUZUMAB EMTANSINE	6	1A
TRAZODONE HYDROCHLORIDE	6	6
TRETINOIN	6	1A
VENETOCLAX	6	1A
VINBLASTINE	6	1A
VOLASERTIB	6	2A
X-82;TAK-593	6	2A;2A
ZONISAMIDE	6	3B
ABX-IL8;HUMAX-IL8	5	6;2A
ACETAMINOPHEN	5	2A
ALECTINIB;ALECTINIB HYDROCHLORIDE	5	1A;1B
APRINOCARSEN	5	2B
APROTININ	5	2B
AS-602868	5	4A
ASENAPINE	5	4B
AST-487	5	6
AVE0847;DB959	5	6;6
AZACITIDINE	5	1A
AZD-8055;OSI-027	5	2A;2B
AZD1305	5	6
BEGACESTAT;TARENFLURBIL	5	6;2B
C-1311	5	6
CABAZITAXEL	5	1A
CC-115	5	2B
CEP-11981	5	2A
CEP-37440	5	2A
CHEMBL247471;GSI-136;AVAGACESTAT;SEMAGACESTAT	5	6;6;4B;6
CHLORPHENTERMINE HYDROCHLORIDE;SERTRALINE HYDROCHLORIDE;PAROXETINE HYDROCHLORIDE;ESCITALOPRAM OXALATE;PAROXETINE MESYLATE;CLOMIPRAMINE HYDROCHLORIDE;FLUOXETINE HYDROCHLORIDE;FLUVOXAMINE MALEATE;CITALOPRAM HYDROBROMIDE	5	6;6;6;6;6;6;6;6;6
CILENGITIDE	5	2A
CIXUTUMUMAB	5	2A
COCAINE	5	3B
CRENOLANIB	5	2A
CROFELEMER	5	2B
CYCLOSPORINE	5	2A
DASOTRALINE;SIBUTRAMINE HYDROCHLORIDE;MAZINDOL;METHAMPHETAMINE HYDROCHLORIDE;LIAFENSINE	5	6;6;4B;6;6
DEFACTINIB	5	2A
DENILEUKIN DIFTITOX	5	1A
DESVENLAFAXINE	5	6
DIMETHYL FUMARATE	5	2B
DIPYRIDAMOLE	5	2B
ETAZOLATE	5	4B
EZOGABINE	5	4A
FAXELADOL	5	6
FELODIPINE	5	4A
FLUDARABINE PHOSPHATE;GEMCITABINE HYDROCHLORIDE	5	1A;1B
FLUNARIZINE	5	4B
FLUNITRAZEPAM	5	4A
FRUQUINTINIB;CEP-5214;L-21649;LENVATINIB MESYLATE;CEP-7055;AG-13958;TIVOZANIB;KRN-633	5	2A;6;6;1A;6;6;1A;3B
GABOXADOL	5	4B
GANAXOLONE	5	6
GANETESPIB	5	2A
GSK163090	5	6
HEMAY-022;MUBRITINIB;TUCATINIB;CP-724714	5	2B;2B;1A;2B
IBUTILIDE	5	4B
IDARUBICIN	5	1A
INDOMETHACIN	5	2B
INIPARIB	5	2A
JI-101	5	2A
LEUCOVORIN	5	1B
LEVOMILNACIPRAN HYDROCHLORIDE;VENLAFAXINE HYDROCHLORIDE;DESVENLAFAXINE SUCCINATE;PROTRIPTYLINE HYDROCHLORIDE;DULOXETINE HYDROCHLORIDE;IMIPRAMINE HYDROCHLORIDE;AMITRIPTYLINE HYDROCHLORIDE;NORTRIPTYLINE HYDROCHLORIDE	5	6;2B;4B;6;2B;6;6;6
LINSITINIB	5	2A
LOMUSTINE	5	1A
LUMACAFTOR;IVACAFTOR;QBW251;TEZACAFTOR	5	4B;4B;6;6
MDX-210	5	6
NIVOCASAN	5	6
NV-128;ME-344	5	6;2A
OBATOCLAX MESYLATE	5	2B
OLESOXIME	5	4B
ONALESPIB	5	2A
PALIFERMIN	5	2B
PEGAPTANIB SODIUM	5	2B
PF-03814735	5	2A
PF-04605412	5	2A
PONATINIB HYDROCHLORIDE	5	1B
PX-12	5	2B
RANIBIZUMAB;BEVACIZUMAB 111IN;BROLUCIZUMAB;BEVASIRANIB	5	2B;6;6;6
RETASPIMYCIN;RETASPIMYCIN HYDROCHLORIDE;TANESPIMYCIN;XL-888;ALVESPIMYCIN;CHEMBL553939	5	2A;2A;2A;2A;2A;2A
RIVOCERANIB;HENATINIB;OSI-632;PEGDINETANIB;PF-00337210;ALACIZUMAB PEGOL;ZD-4190	5	2A;2A;2B;2A;2A;6;6
RUXOLITINIB	5	1A
SU-9516;ERIBULIN	5	4A;1A
TANDUTINIB	5	2B
TAZEMETOSTAT	5	1B
TELBERMIN;ABICIPAR PEGOL	5	6;6
TREPROSTINIL	5	4B
TTP-607;SNS-314;DANUSERTIB;MK-6592	5	2B;2A;2B;2A
VIDOFLUDIMUS	5	6
VILAZODONE HYDROCHLORIDE	5	6
VINCRISTINE	5	1A
VOCLOSPORIN	5	6
VOLOCIXIMAB	5	2B
VORTIOXETINE HYDROBROMIDE	5	6
ZALTRAP	5	6
ZOLPIDEM	5	4B
ZOPICLONE	5	4B
AEW-541	4	4A
ALITRETINOIN;ETRETINATE;ADAPALENE;ACITRETIN;MOFAROTENE	4	1A;3B;3B;2B;6
AMG-548;SC-80036;R-1487;AZD-6703;TALMAPIMOD;PG-760564;TA-5493;SCIO-323;DILMAPIMOD;RALIMETINIB;RO-3201195;FX-005;DORAMAPIMOD;GSK-610677;NEFLAMAPIMOD;PS-516895;AVE-9940;SD-0006;LY-3007113;PAMAPIMOD;AZD-7624;SB-85635;TAK-715;LEO-15520;ACUMAPIMOD;PF-03715455;KC-706	4	6;6;6;6;2B;6;6;6;6;2A;6;6;3B;6;4A;6;6;6;6;6;6;6;6;6;6;6;6
AMINOCAPROIC ACID	4	4B
AMLODIPINE BESYLATE;DILTIAZEM HYDROCHLORIDE;VERAPAMIL HYDROCHLORIDE;DILTIAZEM MALATE;NICARDIPINE HYDROCHLORIDE;AMLODIPINE MALEATE	4	6;6;2B;6;6;6
ANDROGRAPHOLIDE;BARDOXOLONE	4	2B;2B
AR9281	4	6
ARHALOFENATE	4	6
ARRY-300	4	6
ARSENIC TRIOXIDE	4	1A
ASCIMINIB;NILOTINIB HYDROCHLORIDE MONOHYDRATE;FLUMATINIB	4	1B;1B;2B
BECATECARIN	4	2A
BIRABRESIB	4	2B
BMS-754807;KW-2450	4	2A;2A
BRENTUXIMAB VEDOTIN	4	1A
CARMUSTINE	4	1A
CATUMAXOMAB;SOLITOMAB	4	1A;6
CERDULATINIB	4	2B
CERITINIB	4	1A
COLCHICINE	4	2B
DASOLAMPANEL	4	6
DELCASERTIB	4	6
DIACEREIN	4	4A
DIAPEP-277	4	6
DIGOXIN;ACETYLDIGITOXIN;DESLANOSIDE;DIGITOXIN	4	2A;6;6;3B
DROSPIRENONE	4	4B
ECALLANTIDE	4	6
ENOXAPARIN	4	3B
ENTRECTINIB	4	1A
ERITORAN TETRASODIUM	4	2B
ERLOSAMIDE	4	2B
ETALOCIB	4	2A
FLINDOKALNER	4	6
FLUDARABINE	4	2B
FONTOLIZUMAB	4	6
FOSPROPOFOL	4	6
G1T28-1;RIBOCICLIB SUCCINATE	4	6;1A
GANITUMAB	4	2A
GEVOKIZUMAB;CANAKINUMAB	4	6;2B
GILTERITINIB	4	1A
HEPARIN	4	3B
IFOSFAMIDE	4	1A
LEVETIRACETAM	4	2B
LICOFELONE	4	3B
LITRONESIB;ISPINESIB	4	2A;2A
LY-2584702	4	2A
LY-2606368;AZD-7762;RABUSERTIB;PF-00477736;RG-7602;SCH-900776;RG-7741	4	2A;2A;2A;2A;2A;2B;2B
MECLOFENAMATE SODIUM	4	6
MENADIONE	4	3B
MERCAPTOPURINE	4	1A
MITOXANTRONE	4	1A
MK-0533;INT131;FARGLITAZAR;RIVOGLITAZONE;EFATUTAZONE HYDROCHLORIDE;PIOGLITAZONE;CLX-0921;ROSIGLITAZONE;MBX-2044;ATX08-001;METAGLIDASEN;BALAGLITAZONE;NETOGLITAZONE;PIOGLITAZONE HYDROCHLORIDE;EFATUTAZONE;ROSIGLITAZONE MALEATE;OMS405;MITOGLITAZONE;TROGLITAZONE	4	6;4A;4A;6;6;3B;6;3A;6;6;6;6;3B;6;2A;6;6;6;3A
MK-8033	4	2A
MLN-8054;MK-5108;TAS-119	4	2A;2A;2A
MSC-2364447;SPEBRUTINIB BESYLATE;HM-71224;TIRABRUTINIB	4	6;2B;6;2A
NAPROXCINOD	4	6
NAVITOCLAX	4	2A
NIFEDIPINE;ISRADIPINE	4	3B;4B
OLANZAPINE	4	2A
OMARIGLIPTIN;VILDAGLIPTIN;BEGELOMAB;SAXAGLIPTIN;ALOGLIPTIN;BISEGLIPTIN;LINAGLIPTIN;SITAGLIPTIN PHOSPHATE;GOSOGLIPTIN;CARMEGLIPTIN;SAXAGLIPTIN HYDROCHLORIDE;TRELAGLIPTIN SUCCINATE;SITAGLIPTIN;ALOGLIPTIN BENZOATE;DUTOGLIPTIN	4	6;4A;6;4A;6;6;2B;4A;6;6;6;6;2B;6;6
ONERCEPT;ADALIMUMAB;AZ9773;CERTOLIZUMAB PEGOL;AFELIMOMAB;NERELIMOMAB;PLACULUMAB;INFLIXIMAB;GOLIMUMAB;LENERCEPT;OZORALIZUMAB;PEGSUNERCEPT;ETANERCEPT	4	6;2A;6;6;6;6;6;2B;6;6;6;6;2A
OPORTUZUMAB MONATOX	4	2B
PICROTOXIN	4	4A
PIMECROLIMUS	4	3B
PKI-179;PWT-33579	4	2A;6
PROPAFENONE HYDROCHLORIDE	4	6
R-333;R-348	4	6;6
REBASTINIB	4	2A
RESATORVID;ERITORAN	4	6;2B
RG-7603;RIDAFOROLIMUS;CC-223;PALOMID-529;DS-3078A;AZD-2014	4	2B;2A;2A;3B;2B;4B
RILONACEPT	4	6
RILUZOLE	4	2B
RIMEXOLONE;BECLOMETHASONE;TRIAMCINOLONE;ALCLOMETASONE	4	4A;3B;2B;6
ROVELIZUMAB	4	6
RUBOXISTAURIN	4	4B
RUCAPARIB CAMSYLATE	4	1B
RWJ-67657;LOSMAPIMOD	4	6;6
SALINOMYCIN	4	3B
SALIRASIB	4	6
SAN-300	4	6
SAPROPTERIN	4	4A
SELURAMPANEL	4	6
SEMAPIMOD;ARRY-797;VX-702;BMS-582949;PH-797804;PIRFENIDONE	4	4A;6;6;6;6;2B
SERTINDOLE	4	4B
STIBOGLUCONATE	4	6
TALAZOPARIB TOSYLATE	4	1B
TANZISERTIB;BRIMAPITIDE, C-TERMINAL ACID;BENTAMAPIMOD;CC-401	4	6;4A;6;2B
TEPOTINIB;CAPMATINIB;ONARTUZUMAB;SAR-125844;JNJ-38877605;PF-04217903;NAQUOTINIB;AMG-337;SAVOLITINIB;BMS-698769;TIVANTINIB;AMG-208;EMD-1204831;COMETRIQ;SGX-523;TELISOTUZUMAB;MK-2461;MERESTINIB;BMS-777607	4	1A;1A;2A;2A;2A;2A;2A;2A;2A;6;2A;2A;2A;6;2A;2A;2A;2A;2A
TESMILIFENE	4	3B
TEZAMPANEL	4	6
THIAMYLAL	4	4A
THIOGUANINE	4	1A
TOPSALYSIN	4	2B
TRABECTEDIN	4	1A
VINCRISTINE SULFATE;VINBLASTINE SULFATE;PACLITAXEL POLIGLUMEX;VERUBULIN;SAGOPILONE;VINORELBINE TARTRATE;INDIBULIN;VINFLUNINE;ERIBULIN MESYLATE;CROLIBULIN;FOSBRETABULIN DISODIUM;FOSBRETABULIN TROMETHAMINE;DAVUNETIDE;IXABEPILONE;LEXIBULIN;PLINABULIN	4	1B;1B;2A;2A;2A;2A;2A;1A;1B;2A;2A;2B;4B;1A;2B;2A
WX-554	4	2A
XL-844	4	2B
ZALEPLON	4	4B
ZIPRASIDONE	4	4B
ZONAMPANEL;PERAMPANEL;MIBAMPATOR;MK-8777;FARAMPATOR;BECAMPANEL;CX1739;PF-04958242;TALAMPANEL	4	6;5;6;6;6;6;6;6;6
ABCIXIMAB	3	6
ABT-510	3	2A
AMINOGLUTETHIMIDE	3	1A
AMIODARONE;DRONEDARONE	3	2B;4A
ANDECALIXIMAB	3	2B
APABETALONE	3	4B
APRINDINE	3	4B
ARSENIC	3	3B
ASM-024	3	6
ASPARAGINASE	3	1A
ASUNERCEPT	3	2B
ATAMESTANE;TESTOLACTONE;ARIMIDEX	3	2B;4B;6
AZD7325;AZD6280	3	6;6
BALICATIB;CHEMBL1085282;RELACATIB	3	6;6;6
BARASERTIB;BI-811283;TAK-901	3	2A;2A;2B
BECAPLERMIN	3	6
BELNACASAN	3	4A
BEXAROTENE;IRX-4204	3	1A;2A
BI-505;ENLIMOMAB PEGOL;ALICAFORSEN	3	2B;6;6
BIFEPRUNOX	3	4B
BMS-936559	3	6
BOTULINUM TOXIN TYPE B	3	6
BUDIODARONE	3	6
CANDOXATRIL;ILEPATRIL	3	4B;6
CARLUMAB	3	2A
CARVEDILOL PHOSPHATE;CARVEDILOL	3	6;3B
CHLOROTHIAZIDE	3	6
CLODRONIC ACID	3	3B
CORDYCEPIN	3	2B
CR 1447	3	6
CT-1578	3	6
CYT006-ANGQB	3	6
DANTROLENE SODIUM	3	6
DESMOTEPLASE;AMEDIPLASE;STREPTOKINASE;TENECTEPLASE;TRANEXAMIC ACID;DEFIBROTIDE SODIUM	3	6;6;6;6;2A;6
DEXANABINOL	3	3B
DEXTROMETHORPHAN POLISTIREX;DEXTROMETHORPHAN HYDROBROMIDE	3	6;6
DIMIRACETAM	3	6
DOXYCYCLINE	3	2A
DROXIDOPA;HYDROXYAMPHETAMINE HYDROBROMIDE;EPINEPHRINE BITARTRATE;NOREPINEPHRINE BITARTRATE;MEPHENTERMINE SULFATE;LABETALOL HYDROCHLORIDE;DIPIVEFRIN HYDROCHLORIDE	3	6;6;6;6;6;6;6
DUSIGITUMAB	3	2A
ENASIDENIB	3	1A
EPINEPHRINE	3	3B
EPIRUBICIN	3	1A
EPTIFIBATIDE;TIROFIBAN;GANTOFIBAN;TIROFIBAN HYDROCHLORIDE;TADOCIZUMAB	3	4A;6;6;6;6
ETIRINOTECAN PEGOL;IRINOTECAN HYDROCHLORIDE HYDRATE;CAMPTOTHECIN;LAPACHONE;IRINOTECAN SUCROSOFATE;LURTOTECAN;RUBITECAN;KARENITECIN	3	2A;6;3B;2A;2A;2A;2A;2B
FEDRATINIB	3	1A
FIBRINOLYSIN, HUMAN	3	6
FIGITUMUMAB;MECASERMIN;DALOTUZUMAB;PL-225B;MECASERMIN RINFABATE;ROBATUMUMAB;AVE-1642;CHEMBL401930;AXL-1717	3	2A;6;2A;2A;6;2A;2B;4B;2A
FLAVOXATE HYDROCHLORIDE	3	6
FLUOROMETHOLONE;FLURANDRENOLIDE;FLUNISOLIDE;MEDRYSONE;FLUOCINONIDE	3	6;4B;4A;6;4B
FOSTAMATINIB;R-343;ENTOSPLETINIB;R-112;R-406;HMPL-523;TAK-659;PRT-2607	3	2B;6;2A;6;6;2A;2B;6
FRESOLIMUMAB	3	2B
GALETERONE;ABIRATERONE	3	2B;1A
GAVILIMOMAB	3	6
GSK-1070916	3	2A
HALOFUGINONE	3	2A
HUHMFG1	3	2B
HYDROCORTAMATE;CLOCORTOLONE;PREDNISOLONE;DIFLORASONE;MOMETASONE;METHYLPREDNISOLONE;AMCINONIDE;PREDNICARBATE;CLOBETASOL;DESOXIMETASONE;PREDNISONE;DESONIDE;BETAMETHASONE	3	6;6;1B;4A;5;1B;6;6;4A;6;1B;6;2B
HYDROXYUREA;GALLIUM NITRATE;TEZACITABINE	3	1A;2B;2A
IDELALISIB	3	1A
IDURSULFASE;GALSULFASE	3	6;6
ILOPERIDONE	3	4B
INDANTADOL	3	6
ISOPROTERENOL HYDROCHLORIDE;CARTEOLOL HYDROCHLORIDE;LY377604	3	6;6;6
ISOSORBIDE	3	2A
IVOSIDENIB	3	1A
LABETUZUMAB	3	2B
LAPAQUISTAT ACETATE	3	6
LATREPIRDINE	3	6
LEPIRUDIN;ATECEGATRAN METOXIL;XIMELAGATRAN;BIVALIRUDIN;DESIRUDIN;ARGATROBAN;DABIGATRAN;DABIGATRAN ETEXILATE MESYLATE	3	2B;6;4B;4B;6;4A;4A;6
LUBIPROSTONE	3	4B
LUNACALCIPOL	3	6
LXR-623;CS-8080;BMS-852927;HYODEOXYCHOLIC_ACID	3	6;6;6;4B
MARIMASTAT	3	2B
MELOXICAM;CARPROFEN;ETORICOXIB;VALDECOXIB;CIMICOXIB;ROFECOXIB;APRICOXIB;PARECOXIB;LUMIRACOXIB	3	2B;4A;2B;4A;6;2B;2B;4A;4A
METELIMUMAB;LY-2382770	3	6;6
METHIMAZOLE;CARBIMAZOLE	3	2B;4B
MIFEPRISTONE	3	2B
MIPOMERSEN	3	6
MLN-0415;IMD-1041;IMD-2560;SAR-113945;AURANOFIN;IMD-0354	3	6;6;6;6;2B;4A
MYCOPHENOLATE MOFETIL;MYCOPHENOLIC ACID;AVN-944;MYCOPHENOLATE MOFETIL HYDROCHLORIDE	3	2A;2B;2B;6
NEBOGLAMINE;ESKETAMINE HYDROCHLORIDE;AV-101;AMANTADINE HYDROCHLORIDE;GW468816;MEMANTINE HYDROCHLORIDE;CNS-5161;KETAMINE HYDROCHLORIDE;APIMOSTINEL;FELBAMATE;LANICEMINE;AZD8108;DELUCEMINE;RAPASTINEL;ESKETAMINE	3	6;6;6;6;6;6;6;6;6;4B;6;6;6;6;6
NERAMEXANE MESYLATE	3	6
NKTR-171;ESLICARBAZEPINE;BENOXINATE HYDROCHLORIDE;ETHOTOIN;PHENYTOIN;ARTICAINE HYDROCHLORIDE;FOSPHENYTOIN SODIUM;RUFINAMIDE;CARBAMAZEPINE;OXCARBAZEPINE;TOCAINIDE HYDROCHLORIDE;PROPOXYCAINE HYDROCHLORIDE;ETIDOCAINE HYDROCHLORIDE;TETRACAINE;PHENACEMIDE;HEXYLCAINE HYDROCHLORIDE;INDECAINIDE HYDROCHLORIDE;TETRACAINE HYDROCHLORIDE;CHLOROPROCAINE HYDROCHLORIDE;LAMOTRIGINE;ROPIVACAINE HYDROCHLORIDE;PRILO…	3	6;6;6;4B;2B;6;6;4B;3B;2A;6;6;6;4B;6;6;6;6;6;2B;2B;6;6;6;6;4B;6;2B;6;6;6;6;6;6;6;6;6;1B;6;6;6
OCTREOTIDE	3	1A
OCTREOTIDE ACETATE	3	6
ODANACATIB	3	2B
OLARATUMAB;AVAPRITINIB;TOVETUMAB	3	1A;1A;2A
OMECAMTIV MECARBIL	3	6
ORPHENADRINE	3	4A
OSI-7904;FLOXURIDINE;RALTITREXED;ARFOLITIXORIN	3	2A;1A;1A;2B
OXTRIPHYLLINE;AMINOPHYLLINE;THEOPHYLLINE SODIUM GLYCINATE	3	6;2B;6
PAGOCLONE	3	6
PARDOPRUNOX	3	4B
PASIREOTIDE DIASPARTATE;PASIREOTIDE PAMOATE;PASIREOTIDE	3	6;6;4B
PATRITUMAB	3	2A
PEVONEDISTAT	3	2A
PF-00562271;GSK-2256098;VS-4718;BI-853520	3	6;2A;2B;2A
PHENYLBUTAZONE	3	3B
PICOPLATIN	3	2A
PINOMETOSTAT	3	2B
POLMACOXIB	3	6
PRINOMASTAT	3	2B
PROBUCOL	3	3B
PROCARBAZINE	3	1A
PROPIOMAZINE;PROMAZINE	3	6;4B
PROPYLTHIOURACIL	3	3A
QUERCETIN-3'-O-PHOSPHATE	3	6
RALOXIFENE HYDROCHLORIDE;MF101;ESTRAMUSTINE PHOSPHATE SODIUM;ERTEBEREL;PRINABEREL;AUS-131	3	1B;4A;6;6;4B;3B
RETEPLASE;ALTEPLASE;ANISTREPLASE	3	6;2A;6
RILOTUMUMAB;FICLATUZUMAB	3	2B;2B
S-3304;INCYCLINIDE	3	2A;2A
SARGRAMOSTIM	3	3B
SCH-708980	3	6
SCY 635	3	6
SDX-101	3	6
SECUKINUMAB;IXEKIZUMAB	3	6;6
SELINEXOR	3	1A
SIMVASTATIN;ATORVASTATIN CALCIUM;FLUVASTATIN;ROSUVASTATIN CALCIUM;PITAVASTATIN CALCIUM;FLUVASTATIN SODIUM;LOVASTATIN;ROSUVASTATIN;PRAVASTATIN;PITAVASTATIN;CERIVASTATIN SODIUM;PRAVASTATIN SODIUM;ATORVASTATIN	3	2A;2A;2B;3A;6;2B;2B;2A;2A;2B;6;2B;2A
SOTAGLIFLOZIN	3	6
STANNSOPORFIN	3	4A
SUPROFEN;NEPAFENAC;NAPROXEN ETEMESIL;OXAPROZIN;BISMUTH SUBSALICYLATE;IBUPROFEN LYSINE;KETOPROFEN;OXYPHENBUTAZONE;PIROXICAM;OXAPROZIN POTASSIUM;BROMFENAC SODIUM;DIFLUNISAL;NAPROXEN;SALSALATE;AMINOSALICYLATE POTASSIUM;TOLMETIN;FLURBIPROFEN;NAPROXEN SODIUM;FENOPROFEN;NABUMETONE;DICLOFENAC SODIUM;ETODOLAC;BROMFENAC;DICLOFENAC EPOLAMINE;FENOPROFEN CALCIUM;TENOXICAM;VB-201;IBUPROFEN SODIUM;DICLOFENAC P…	3	4B;6;6;4A;2B;6;4A;4B;3B;6;6;4A;2B;4A;6;4A;3B;6;4A;4A;2B;2B;4A;2B;6;6;6;6;6;4A;6;6;4A;2A;2B;4A
TAFAMIDIS;TAFAMIDIS MEGLUMINE	3	4B;6
TAMIBAROTENE	3	2B
TAREXTUMAB	3	2A
TEGAFUR	3	1A
TETRODOTOXIN	3	4A
THEOPHYLLINE	3	2B
THIORIDAZINE	3	3B
THYROTROPIN;THYROTROPIN ALFA	3	6;1A
TILARGININE;KD7040	3	2B;6
TOFACITINIB CITRATE;PEFICITINIB	3	6;6
TOFERSEN	3	6
TOPOTECAN	3	1A
TREMELIMUMAB	3	2A
TRICHLORMETHIAZIDE	3	4B
TRIMIPRAMINE MALEATE	3	6
TUCOTUZUMAB CELMOLEUKIN;ADECATUMUMAB;CITATUZUMAB BOGATOX;ING-1	3	2B;2B;2A;2A
VAPREOTIDE	3	6
VARENICLINE	3	3B
VISMODEGIB	3	1A
VISTUSERTIB	3	2A
VORUCICLIB	3	2A
ZOSUQUIDAR;TARIQUIDAR	3	2B;2B
1D09C3	2	6
ABATACEPT;BELATACEPT	2	2B;6
ACAMPROSATE	2	4B
ACARBOSE	2	3B
ACP-001;PEGVISOMANT;SOMATREM;SOMATROGON	2	6;2B;6;6
AFAMELANOTIDE	2	6
AKN-028	2	2B
ALENDRONIC ACID	2	2B
ALFIMEPRASE	2	6
ALISKIREN FUMARATE;ALISKIREN;REMIKIREN;VTP-27999	2	6;4A;6;6
AMG-108	2	6
AMRUBICIN;DAUNORUBICIN CITRATE;PODOFILOX;VALRUBICIN;ETOPOSIDE PHOSPHATE;ALDOXORUBICIN;IDARUBICIN HYDROCHLORIDE;13-DEOXYDOXORUBICIN;MITOXANTRONE HYDROCHLORIDE;AMRUBICIN HYDROCHLORIDE;DOXORUBICIN HYDROCHLORIDE;DAUNORUBICIN HYDROCHLORIDE	2	2A;2B;3B;1A;1A;2A;2B;2A;1B;2B;1A;1B
ANACETRAPIB;DALCETRAPIB;EVACETRAPIB;TORCETRAPIB	2	4A;3B;6;4A
ANG1005;ORTATAXEL;MILATAXEL;TESETAXEL	2	2A;2B;2B;2A
ANRUKINZUMAB;QAX-576;TNX-650;TRALOKINUMAB;LEBRIKIZUMAB	2	6;6;2B;2B;6
APATORSEN	2	2A
APOMAB;LEXATUMUMAB;TIGATUZUMAB;DROZITUMAB	2	6;2B;2B;2B
APOMORPHINE	2	4A
ASP-3026;LORLATINIB	2	2A;1A
AT-13148	2	2A
AZATHIOPRINE	2	2B
AZD-7451;AZD-6918;LAROTRECTINIB	2	2B;2A;1A
BAMINERCEPT	2	6
BAY-1082439;SAR-260301	2	2A;2A
BERMEKIMAB	2	2A
BERZOSERTIB	2	2A
BIMOSIAMOSE;RIVIPANSEL	2	6;6
BLEOMYCIN	2	1A
BLINATUMOMAB	2	1A
BOCOCIZUMAB;EVOLOCUMAB;ALIROCUMAB;RG-7652	2	6;6;6;6
BREMELANOTIDE	2	6
BREXPIPRAZOLE	2	4B
BRIAKINUMAB;USTEKINUMAB	2	6;2B
BURIXAFOR;MSX-122;PLERIXAFOR;MAVORIXAFOR;POL6326;CTCE-9908;BKT140	2	2B;2A;1B;2B;2B;4B;2B
CAROTUXIMAB	2	2A
CE-245677	2	6
CEBRANOPADOL	2	6
CETILISTAT	2	4B
CHLORPROTHIXENE	2	4B
CHLORZOXAZONE	2	4B
CICLESONIDE;PARAMETHASONE	2	4B;3B
CLOZAPINE	2	4A
CNV2197944;ZICONOTIDE;Z160;ZICONOTIDE ACETATE	2	6;6;6;6
COBIPROSTONE	2	6
CRISABOROLE;APREMILAST;ROFLUMILAST;AMLEXANOX	2	6;6;2A;4A
CUSTIRSEN SODIUM;CUSTIRSEN	2	2B;2A
DANTROLENE	2	3B
DAPRODUSTAT;ROXADUSTAT	2	6;2B
DIAZEPINOMICIN;CHLORMEZANONE	2	2B;6
DIAZOXIDE	2	4A
DICHLORPHENAMIDE;ACETAZOLAMIDE SODIUM;ACETAZOLAMIDE	2	4B;6;2B
DOFETILIDE	2	3B
DRINABANT;SURINABANT;MARINOL;CANNABIDIOL;TARANABANT;RIMONABANT;IBIPINABANT;AZD2207;OTENABANT	2	6;4B;6;3B;4B;3B;4B;6;6
DULANERMIN	2	2B
DUTASTERIDE	2	1B
DYPHYLLINE	2	6
EFALIZUMAB;LIFITEGRAST	2	6;6
EFAPROXIRAL	2	2A
EMICIZUMAB	2	6
ENOXAPARIN SODIUM;FONDAPARINUX;TINZAPARIN SODIUM;FONDAPARINUX SODIUM;DALTEPARIN SODIUM;DANAPAROID SODIUM;HEPARIN CALCIUM;HEPARIN SODIUM;ARDEPARIN SODIUM;SEMULOPARIN SODIUM	2	2A;6;2B;6;6;6;6;6;6;6
ENSARTINIB;CHEMBL473773;LUMINESPIB	2	2B;4B;2A
ERDAFITINIB	2	1A
ERGOLOID MESYLATES	2	6
ETHOXZOLAMIDE	2	4B
EZATIOSTAT HYDROCHLORIDE;EZATIOSTAT;CANFOSFAMIDE	2	2B;2B;2B
FEBUXOSTAT;OXYPURINOL;ALLOPURINOL;ALLOPURINOL SODIUM	2	4A;4A;1A;6
FINASTERIDE	2	1B
FLANVOTUMAB	2	2B
FLUPIRTINE	2	4B
FOLLITROPIN ALFA;UROFOLLITROPIN	2	6;6
FOSINOPRIL SODIUM;ENALAPRIL MALEATE;MOEXIPRIL;BENAZEPRIL;SPIRAPRIL;RAMIPRIL;CAPTOPRIL;FOSINOPRIL;BENAZEPRIL HYDROCHLORIDE;TRANDOLAPRIL;LISINOPRIL HYDRATE;QUINAPRIL;MOEXIPRIL HYDROCHLORIDE;CILAZAPRIL;PERINDOPRIL ERBUMINE;PERINDOPRIL;ENALAPRIL;SPIRAPRIL HYDROCHLORIDE;QUINAPRIL HYDROCHLORIDE;PERINDOPRIL ARGININE	2	6;6;4B;3B;4B;2B;2A;4A;6;4A;6;4A;6;4B;6;4A;2A;6;6;6
FUTIBATINIB;PEMIGATINIB	2	2A;1A
GATAPARSEN	2	6
GIMERACIL;ENILURACIL	2	2A;2B
GLIPIZIDE;CHLORPROPAMIDE;GLYBURIDE;NATEGLINIDE;GLIMEPIRIDE;REPAGLINIDE;ACETOHEXAMIDE;TOLBUTAMIDE;TOLAZAMIDE	2	4B;4B;4A;4B;4B;2B;4B;2A;4B
GO-203-2C	2	2A
GSK2798745	2	6
GSK933776;CRENEZUMAB;PONEZUMAB;SCYLLITOL;BAN2401;SOLANEZUMAB;ADUCANUMAB;BAPINEUZUMAB;GANTENERUMAB;VANUTIDE CRIDIFICAR;CAPROSPINOL	2	6;6;2B;3B;6;6;6;6;6;6;6
IBUDILAST	2	2B
ICRUCUMAB	2	2A
IDRONOXIL	2	2A
INCOBOTULINUMTOXINA;ONABOTULINUMTOXINA;ABOBOTULINUMTOXINA	2	4A;2B;6
INDAPAMIDE	2	4B
INDIPLON;METHOHEXITAL	2	6;4A
INK-1117;SERABELISIB	2	6;2A
INSULIN ZINC SUSP RECOMBINANT HUMAN;INSULIN SUSP PROTAMINE ZINC PURIFIED PORK;INSULIN ZINC SUSP BEEF;INSULIN ASPART;INSULIN SUSP ISOPHANE RECOMBINANT HUMAN;INSULIN ZINC SUSP PURIFIED PORK;INSULIN LISPRO PROTAMINE RECOMBINANT;INSULIN;INSULIN DEGLUDEC;INSULIN LISPRO;INSULIN ZINC SUSP EXTENDED PURIFIED BEEF;INSULIN SUSP PROTAMINE ZINC BEEF/PORK;INSULIN GLARGINE;INSULIN GLULISINE;INSULIN ZINC SUSP SE…	2	6;6;6;6;6;6;6;6;6;6;6;6;4B;6;6;6;6;6;6;6;6;6;6;6;6;6;6;6;6;6;6;6;6
IROSUSTAT	2	2B
ISOTRETINOIN;FENRETINIDE;IRX4310	2	2A;2A;6
ISTAROXIME	2	6
ITOPRIDE	2	4B
IXAZOMIB	2	1A
LABETALOL	2	3B
LEUPROLIDE	2	1A
LEVOLEUCOVORIN;BHQ-880	2	6;2B
LEVOMEPROMAZINE	2	4B
LEVOTHYROXINE;LIOTHYRONINE;DEXTROTHYROXINE SODIUM;LEVOTHYROXINE SODIUM;LIOTHYRONINE SODIUM;DEXTROTHYROXINE	2	3B;5;6;6;4A;6
LISINOPRIL	2	2B
LOXAPINE	2	4B
LOXAPINE SUCCINATE;THIORIDAZINE HYDROCHLORIDE;OLANZAPINE PAMOATE;TRIFLUOPERAZINE HYDROCHLORIDE;LOXAPINE HYDROCHLORIDE	2	6;6;6;6;6
LURASIDONE	2	6
LYM-1	2	2B
LYSINE	2	4B
MAVRILIMUMAB	2	6
MEDROXYPROGESTERONE ACETATE;TELAPRISTONE ACETATE;ETHYNODIOL DIACETATE;MEGESTROL ACETATE;ONAPRISTONE;ULIPRISTAL;ULIPRISTAL ACETATE;HYDROXYPROGESTERONE CAPROATE;GESTODENE;PROGESTOGEN;LONAPRISAN;NORETHINDRONE;NORETHINDRONE ACETATE;DYDROGESTERONE;PF-05019702;ASOPRISNIL;NORETHYNODREL	2	1A;2B;4B;1A;2A;6;6;3B;4B;6;6;3B;3B;3B;6;6;3B
MEMANTINE	2	4A
MENOTROPINS	2	6
MENTHOL	2	4A
MEQUINOL;MONOBENZONE	2	4B;4B
METHAMPHETAMINE	2	4A
METHYSERGIDE	2	4B
METRELEPTIN	2	6
MIGLITOL	2	4A
MILATUZUMAB	2	2B
MINAPRINE	2	6
MINOXIDIL	2	4B
MITIGLINIDE;TOLBUTAMIDE SODIUM, STERILE	2	4B;6
MITOTANE	2	1A
MK-0752	2	2A
MLNM-2201;ERLIZUMAB;AME-133V	2	6;6;2B
MM-121;AV-203;AMG-888	2	2A;2A;2A
MODIMELANOTIDE	2	6
NABILONE;NONABINE;DRONABINOL;SAD448	2	4B;6;3B;6
NALTREXONE	2	3B
NAMINIDIL;SARAKALIM	2	6;6
NEFAZODONE	2	4A
NELARABINE	2	1A
NERAMEXANE	2	6
NI-0801;ELDELUMAB	2	6;6
NIACIN	2	3B
NICARDIPINE	2	2B
OBETICHOLIC ACID;PX-102;CHENODIOL;URSODIOL;TUROFEXORATE ISOPROPYL	2	4A;6;3B;3B;4B
OLOCROLIMUS;TACROLIMUS;GPI-1485	2	6;2A;6
ONCOLYSIN CD6	2	6
ONCOLYSIN S;LORVOTUZUMAB MERTANSINE	2	6;2B
ORLISTAT	2	3B
OXIGLUTATIONE	2	4A
OXYTOCIN	2	4A
PAC-14028;SB-705498;MR-1817;NGD-8243;RESINIFERATOXIN;MAVATREP;ZUCAPSAICIN;JTS-653;AMG-517;GRC-6211;DWP05195;ABT-102;CAPSAICIN;SYL-1001;PHE377;XEN-D0501;AZD1386;SAF312	2	6;6;6;6;3B;6;6;6;6;6;6;6;3B;6;6;6;6;6
PARATHYROID HORMONE	2	6
PARICALCITOL;CALCIPOTRIOL;CHOLECALCIFEROL;SEOCALCITOL;ERGOCALCIFEROL;CALCITRIOL;DIHYDROTACHYSTEROL;DOXERCALCIFEROL;DP001;CALCIPOTRIENE;BECOCALCIDIOL;PEFCALCITOL;ILX23-7553;ELOCALCITOL;CALCIFEDIOL;ELDECALCITOL;INECALCITOL;1.ALPHA.-HYDROXYVITAMIN D5	2	2A;5;3B;2B;4A;2A;6;2A;6;2B;6;6;3B;4A;3B;4A;2B;4B
PASCOLIZUMAB	2	6
PATECLIZUMAB	2	6
PEGNIVACOGIN	2	6
PENTOLINIUM TARTRATE;MECAMYLAMINE HYDROCHLORIDE;LARAZOTIDE ACETATE;TRIMETHAPHAN CAMSYLATE	2	4B;6;6;6
PERHEXILINE	2	4B
PF-03758309	2	2A
PHENFORMIN	2	4A
PHENSERINE, (+)-	2	6
PINACIDIL	2	4A
PLX-7486	2	2B
POZANICLINE	2	4B
PRADIGASTAT	2	6
PRALATREXATE	2	1A
PRATOSARTAN	2	6
PRITUMUMAB	2	6
PROBENECID	2	2A
PROGABIDE	2	6
PROPAFENONE	2	3B
PSEUDOEPHEDRINE	2	6
QUETIAPINE	2	5
R428	2	4B
RADIPRODIL;RISLENEMDAZ;EVT-101;TRAXOPRODIL	2	6;6;6;4B
RANIRESTAT	2	4B
REGRAMOSTIM	2	6
RESCINNAMINE;DESERPIDINE	2	4B;6
RG-7376	2	6
RIBAVIRIN	2	2A
RICOLINOSTAT	2	2B
RILAPLADIB;DARAPLADIB	2	6;4A
RITOBEGRON;MIRABEGRON;SOLABEGRON;VIBEGRON;AMIBEGRON;AMIBEGRON HYDROCHLORIDE;RAFABEGRON	2	6;6;6;6;4B;6;6
RIVASTIGMINE;ISOFLUROPHATE;RIVASTIGMINE TARTRATE;TACRINE HYDROCHLORIDE	2	4A;4A;6;6
RUXOLITINIB PHOSPHATE;BARICITINIB;MOMELOTINIB;AZD-1480	2	1B;4A;2B;2A
SAPROPTERIN DIHYDROCHLORIDE	2	6
SELONSERTIB	2	6
SERIBANTUMAB	2	2B
SILMITASERTIB	2	2B
SOBETIROME;RESMETIROM;EPROTIROME;MB07811	2	6;6;6;6
SOMATROPIN	2	6
SOTALOL	2	4B
SPARSENTAN	2	6
STX-100	2	6
SULFINPYRAZONE	2	3B
SULODEXIDE	2	6
TALNIFLUMATE	2	6
TASOSARTAN;AZILSARTAN KAMEDOXOMIL;VALSARTAN;OLMESARTAN;SAPRISARTAN;AZILSARTAN;EPROSARTAN;LOSARTAN;TELMISARTAN;CANDESARTAN;IRBESARTAN;FORASARTAN;EPROSARTAN MESYLATE;CANDESARTAN CILEXETIL;SARALASIN ACETATE;OLMESARTAN MEDOXOMIL;LOSARTAN POTASSIUM	2	4B;6;4A;4A;6;4B;4B;3B;4A;4A;4A;6;6;4A;6;4A;6
TAZAROTENE	2	2B
TC-6499	2	6
TECALCET HYDROCHLORIDE;CINACALCET HYDROCHLORIDE;CINACALCET;ASP7991;RONACALERET;VELCALCETIDE;CHEMBL180672	2	4B;1A;4B;6;6;6;6
TENAPANOR HYDROCHLORIDE	2	6
TERIPARATIDE;TERIPARATIDE ACETATE	2	6;6
TESTOSTERONE UNDECANOATE;NILUTAMIDE;TESTOSTERONE;GSK2881078;GSK2849466;ENOBOSARM;METHYLTESTOSTERONE;DAROLUTAMIDE;VK5211;TESTOSTERONE ENANTHATE;OXANDROLONE;CLASCOTERONE;OXYMETHOLONE;APC-100;FLUOXYMESTERONE;DROMOSTANOLONE;NANDROLONE DECANOATE;APALUTAMIDE;NANDROLONE;DROMOSTANOLONE PROPIONATE;TESTOSTERONE PROPIONATE;CYPROTERONE;LY2452473;AZD3514;FLUTAMIDE;ETHYLESTRENOL;MK-0773;NANDROLONE PHENPROPIONA…	2	4A;1A;3B;6;6;6;3B;1A;6;2B;4B;6;3B;2B;1B;6;3B;1A;3B;6;3B;3B;6;2B;1A;4B;6;3B;2B;6;3B;3B;6;6
THIETHYLPERAZINE	2	4B
THYMALFASIN	2	2B
TILDRAKIZUMAB;GUSELKUMAB	2	2A;6
TILUDRONIC ACID;TRODUSQUEMINE	2	6;3B
TINZAPARIN	2	5
TRAFERMIN;AZD-4547;DERAZANTINIB;LY-2874455;ROGARATINIB	2	6;2A;2A;6;2A
TRAZODONE	2	3B
TREBANANIB	2	2A
TRIFLUOPERAZINE	2	4A
TT-232	2	6
VANTICTUMAB	2	2A
VATIQUINONE	2	6
VEROSUDIL;SAR-407899;AMA0076;DE-104;Y-39983	2	6;6;6;6;6
VIGABATRIN	2	3B
VORAPAXAR;RUSALATIDE	2	4B;6
VOSAROXIN;TENIPOSIDE;BERUBICIN HYDROCHLORIDE;AMONAFIDE	2	2A;1A;2A;6
ZILEUTON;ATRELEUTON	2	2B;6
ZIPRASIDONE HYDROCHLORIDE;CARPHENAZINE MALEATE;RISPERIDONE;ZIPRASIDONE MESYLATE;QUETIAPINE FUMARATE	2	6;6;3B;6;3B
ZOLPIDEM TARTRATE	2	6
ACEBUTOLOL;BEVANTOLOL;ESMOLOL;NEBIVOLOL;BETAXOLOL HYDROCHLORIDE;ATENOLOL;BETAXOLOL;ISOETHARINE;DOBUTAMINE;ARBUTAMINE;PRACTOLOL;ACEBUTOLOL HYDROCHLORIDE;LEVOBETAXOLOL HYDROCHLORIDE;DOPAMINE HYDROCHLORIDE;METOPROLOL;BISOPROLOL;BISOPROLOL FUMARATE;METOPROLOL SUCCINATE	1	3B;4B;4A;4A;6;3B;4B;4B;4A;4B;4B;6;6;6;3B;4A;6;6
ACOTIAMIDE;PHYSOSTIGMINE;GALANTAMINE;GALANTAMINE HYDROBROMIDE;DONEPEZIL;HEXAFLUORENIUM BROMIDE;PRALIDOXIME CHLORIDE;PYRIDOSTIGMINE;PYRIDOSTIGMINE BROMIDE;TACRINE;ECHOTHIOPHATE IODIDE;AMBENONIUM CHLORIDE;PHENSERINE;EDROPHONIUM;NEOSTIGMINE;EDROPHONIUM CHLORIDE;AMBENONIUM;ECHOTHIOPHATE;NEOSTIGMINE METHYLSULFATE;DEMECARIUM BROMIDE;DONEPEZIL HYDROCHLORIDE	1	6;3B;4B;6;2A;6;4B;6;3B;4A;4B;3B;6;3B;2B;6;6;6;6;6;6
ADL-5747	1	6
AFACIFENACIN	1	6
AFEGOSTAT	1	6
AFEGOSTAT TARTRATE	1	6
AGATOLIMOD;AGATOLIMOD SODIUM	1	2A;6
ALEFACEPT;SIPLIZUMAB	1	2B;2B
ALEPLASININ	1	6
ALMITRINE;OUABAIN	1	6;3B
ALPRENOLOL;LEVOBUNOLOL;CARTEOLOL;TIMOLOL;OXPRENOLOL;PENBUTOLOL SULFATE;NEBIVOLOL HYDROCHLORIDE;PROPRANOLOL;METIPRANOLOL;ISOPROTERENOL;OXPRENOLOL HYDROCHLORIDE;DOBUTAMINE HYDROCHLORIDE;PENBUTOLOL;BUCINDOLOL;PINDOLOL;PROPRANOLOL HYDROCHLORIDE;NADOLOL;LEVOBUNOLOL HYDROCHLORIDE;TIMOLOL MALEATE;METIPRANOLOL HYDROCHLORIDE;ESMOLOL HYDROCHLORIDE	1	4B;6;4B;4B;4B;6;6;3B;4B;3B;6;6;4A;4B;4B;6;4B;6;6;6;6
ALSEROXYLON	1	6
AMBRISENTAN;IRL-1620;BOSENTAN;MACITENTAN;ENRASENTAN;DARUSENTAN;TEZOSENTAN	1	4A;6;3B;4B;4B;4B;4B
AMIFOSTINE	1	2A
AMILORIDE	1	3B
AMISULPRIDE;BROMOCRIPTINE;CARIPRAZINE HYDROCHLORIDE;CARIPRAZINE	1	4B;3B;6;6
AMITRIPTYLINE	1	4A
AMPHETAMINE	1	3B
ANAGRELIDE HYDROCHLORIDE	1	1B
ANAKINRA	1	2A
ANDOLAST;BMS-223131;CROMOLYN	1	6;6;2B
ANISINDIONE	1	6
AR-12	1	2B
ARBACLOFEN;LESOGABERAN;ARBACLOFEN PLACARBIL;BACLOFEN;SODIUM OXYBATE	1	6;6;6;3B;4B
ARCITUMOMAB	1	6
ARIPIPRAZOLE;ARIPIPRAZOLE LAUROXIL	1	4A;6
ASELIZUMAB	1	6
ASENAPINE MALEATE;SB-773812;MESORIDAZINE;PALIPERIDONE;LURASIDONE HYDROCHLORIDE;THIOTHIXENE HYDROCHLORIDE;RISPERDAL;MESORIDAZINE BESYLATE;THIOTHIXENE;MOLINDONE HYDROCHLORIDE	1	6;6;4B;6;4B;6;6;6;6;6
ASK-8007	1	6
AT-406	1	2A
AVANAFIL;VARDENAFIL HYDROCHLORIDE;VARDENAFIL;SILDENAFIL;UDENAFIL;SILDENAFIL CITRATE;CP-461	1	6;6;5;2A;4A;2A;2B
AZATHIOPRINE SODIUM	1	6
AZD-8186	1	2B
AZD2423;CCX140;PLOZALIZUMAB	1	6;6;2B
AZD4818;CCX354	1	6;6
AZD7009	1	6
BATEFENTEROL	1	6
BAY-1217389;BAY-1161909	1	2A;2A
BETAINE HYDROCHLORIDE	1	6
BETHANIDINE	1	6
BIIB059	1	6
BIMAGRUMAB;RAMATERCEPT	1	6;6
BIMATOPROST	1	6
BIMOCLOMOL	1	4B
BMS-779788	1	6
BUDESONIDE;BETAMETHASONE BENZOATE;METHYLPREDNISOLONE ACETATE;FOSDAGROCORAT;BECLOMETHASONE DIPROPIONATE;HE3286;HYDROCORTISONE CYPIONATE;HYDROCORTISONE BUTYRATE;TRIAMCINOLONE HEXACETONIDE;HYDROCORTISONE SODIUM PHOSPHATE;PREDNISOLONE SODIUM PHOSPHATE;TRIAMCINOLONE DIACETATE;HYDROCORTISONE SODIUM SUCCINATE;MEPREDNISONE;PARAMETHASONE ACETATE;ALCLOMETASONE DIPROPIONATE;ORG-34517;CLOBETASOL PROPIONATE;F…	1	2B;6;3B;6;6;6;6;6;6;6;6;6;1B;4B;6;2B;6;6;6;6;6;6;4B;6;4A;6;4B;4A;4B;4A;1B;4A;6;6;4B;6;2A;4B;6;2A;6;1B;6;6;6;6;1B;4B;4B;6;6;6;6
BUMETANIDE	1	2B
BUSPIRONE	1	4A
BVT.115959;ISTRADEFYLLINE;TOZADENANT;REGADENOSON;BINODENOSON;PRELADENANT	1	6;4B;6;6;6;2A
CAFFEINE	1	3A
CAFFEINE, CITRATED;ADENOSINE	1	6;4A
CANTUZUMAB RAVTANSINE;CANTUZUMAB MERTANSINE;AR-20.5;SONTUZUMAB;PEMTUMOMAB	1	2B;6;6;6;6
CARGLUMIC ACID	1	4B
CARPHENAZINE;ZUCLOPENTHIXOL	1	6;4B
CDP-860	1	6
CER-002;MBX-8025;KD3010	1	6;6;6
CG250 177LU;CG250 111IN;IODINE I 124 GIRENTUXIMAB	1	6;6;6
CHLOROQUINE;PEGARGIMINASE	1	2A;2B
CHORIOGONADOTROPIN ALFA;AVICINE;GONADOTROPIN, CHORIONIC;LH (MENOTROPINS);GOSERELIN;LUTROPIN ALFA	1	6;6;6;6;1A;6
CINPANEMAB	1	6
CINTREDEKIN BESUDOTOX	1	2B
COBICISTAT	1	2B
CODEINE;HYDROMORPHONE;NALOXONE HYDROCHLORIDE;AXOMADOL;ODELEPRAN;CODEINE POLISTIREX;BUTORPHANOL;BENZHYDROCODONE HYDROCHLORIDE;HYDROCODONE;NALMEFENE;NALOXONE;MORPHINE;OXYMORPHONE HYDROCHLORIDE;CODEINE PHOSPHATE;NALBUPHINE;BUPRENORPHINE;NALMEFENE HYDROCHLORIDE;OXYCODONE;PROPOXYPHENE;SUFENTANIL;HYDROCODONE POLISTIREX;CODEINE SULFATE;HYDROCODONE BITARTRATE;NALTREXONE HYDROCHLORIDE;NALBUPHINE HYDROCHLO…	1	3B;3B;6;6;6;6;4B;6;6;4B;4A;3B;6;6;4B;4B;6;4B;4B;4B;6;6;6;6;6
CONIVAPTAN HYDROCHLORIDE;CONIVAPTAN	1	6;6
CYCLOBENZAPRINE HYDROCHLORIDE	1	6
CYCLOTHIAZIDE	1	4B
D-3263	1	2A
DACARBAZINE	1	1A
DARATUMUMAB	1	1A
DEMCIZUMAB	1	2A
DESIPRAMINE	1	2A
DESOXYCORTICOSTERONE PIVALATE;FLUDROCORTISONE;EPLERENONE;FLUDROCORTISONE ACETATE;LY2623091;SPIRONOLACTONE;FINERENONE;MT-3995;XL550;DESOXYCORTICOSTERONE ACETATE;PF-03882845	1	6;4A;2B;4B;6;3B;6;6;6;4A;6
DEXLANSOPRAZOLE;ESOMEPRAZOLE MAGNESIUM;LANSOPRAZOLE;PANTOPRAZOLE SODIUM;RABEPRAZOLE;OMEPRAZOLE MAGNESIUM;OMEPRAZOLE;ESOMEPRAZOLE STRONTIUM;ESOMEPRAZOLE SODIUM	1	2B;1B;2A;1B;1B;6;2A;1B;6
DEXTROMETHORPHAN	1	4A
DIBUCAINE HYDROCHLORIDE;DIBUCAINE;HEXYLCAINE	1	6;4B;6
DINOPROSTONE	1	3B
DINUTUXIMAB	1	1A
DISULFIRAM	1	2A
DOXEPIN	1	2B
DROTRECOGIN ALFA (ACTIVATED)	1	6
DUVOGLUSTAT HYDROCHLORIDE;DUVOGLUSTAT	1	6;4B
E-6201	1	2A
E-FLUPENTIXOL;ACETOPHENAZINE;PERPHENAZINE;PERGOLIDE;FLUPHENAZINE	1	4A;4B;4B;3B;2B
ECABET	1	6
ECULIZUMAB;PEXELIZUMAB;AVACINCAPTAD PEGOL SODIUM	1	2B;6;6
EFLORNITHINE HYDROCHLORIDE;EFLORNITHINE	1	2B;2A
EGAPTIVON PEGOL;CAPLACIZUMAB	1	6;6
ELENBECESTAT	1	6
ELINOGREL;CLOPIDOGREL BISULFATE;TICLOPIDINE HYDROCHLORIDE;CANGRELOR TETRASODIUM;PRASUGREL;CANGRELOR;PRASUGREL HYDROCHLORIDE;TICLOPIDINE;TICAGRELOR;CLOPIDOGREL;REGRELOR DISODIUM	1	6;2B;6;6;6;4B;3B;4B;4B;2B;6
ELOBIXIBAT	1	6
EMIXUSTAT;EMIXUSTAT HYDROCHLORIDE	1	6;6
EMPAGLIFLOZIN;IPRAGLIFLOZIN;DAPAGLIFLOZIN;TOFOGLIFLOZIN;CANAGLIFLOZIN;REMOGLIFLOZIN ETABONATE;BEXAGLIFLOZIN;DAPAGLIFLOZIN PROPYLENE GLYCOL;ERTUGLIFLOZIN	1	4B;6;2B;6;3B;6;6;6;6
ENPROFYLLINE;OGLEMILAST	1	6;6
ENSITUXIMAB	1	2B
ENTOLIMOD	1	2A
EPTINEZUMAB	1	6
ESMIRTAZAPINE MALEATE	1	6
ETROLIZUMAB	1	6
EXENATIDE;LIRAGLUTIDE;DULAGLUTIDE;SEMAGLUTIDE;LIXISENATIDE;TASPOGLUTIDE;ALBIGLUTIDE	1	3A;3A;4A;6;3A;6;6
EZETIMIBE	1	2B
F16SIP 131I;81C6 131I;TENATUMOMAB;F16IL2	1	6;6;6;6
FARLETUZUMAB	1	2A
FASINUMAB;FULRANUMAB;TANEZUMAB	1	6;6;6
FASUDIL	1	4A
FE 202767;CARBETOCIN;BARUSIBAN;RETOSIBAN;EPELSIBAN	1	6;6;6;6;6
FEZAKINUMAB	1	6
FIBOFLAPON;FIBOFLAPON SODIUM	1	6;6
FLUOXETINE	1	3B
FOMEPIZOLE	1	4A
FOSPHENYTOIN;FLECAINIDE;DISOPYRAMIDE;MORICIZINE;BENZONATATE;ENCAINIDE;QUINIDINE;INDECAINIDE;TOCAINIDE;MEXILETINE;PROCAINAMIDE;FLECAINIDE ACETATE;LICARBAZEPINE	1	6;4B;4B;4B;6;6;4A;6;6;4A;3B;6;6
GALIXIMAB	1	2B
GALUNISERTIB	1	2A
GDC-0917	1	2A
GIRENTUXIMAB	1	2B
GLEMBATUMUMAB VEDOTIN	1	2B
GLPG-0259	1	6
GRC-15300	1	6
GRC-17536;CB-189625	1	6;6
GS 6201;LAS101057	1	6;6
GSK-1004723;BETAHISTINE	1	6;4B
GSK-249320	1	6
GSK189254;PITOLISANT;CIPRALISANT MALEATE;ABT-288;MK-0249;PF-03654764;JNJ-17216498;IRDABISANT;BAVISANT;GSK239512;PF-03654746	1	6;4B;6;6;6;6;6;6;6;6;6
HALOPERIDOL DECANOATE;CHLORPROMAZINE;HALOPERIDOL;HALOPERIDOL LACTATE;CHLORPROMAZINE HYDROCHLORIDE;PROMAZINE HYDROCHLORIDE;DROPERIDOL	1	4B;2B;4A;6;6;6;4B
HYDROCHLOROTHIAZIDE;QUINETHAZONE;BENZTHIAZIDE;BENDROFLUMETHIAZIDE;POLYTHIAZIDE;CHLOROTHIAZIDE SODIUM	1	4A;6;6;4B;6;6
HYDROFLUMETHIAZIDE;METOLAZONE;METHYCLOTHIAZIDE;CHLORTHALIDONE	1	6;4B;6;4B
HYDROXYCHLOROQUINE SULFATE;HYDROXYCHLOROQUINE	1	6;2A
IBANDRONIC ACID;RISEDRONIC ACID;ALENDRONATE SODIUM;PAMIDRONATE DISODIUM;RISEDRONATE SODIUM;IBANDRONATE SODIUM;PAMIDRONIC ACID	1	2B;2B;2B;1B;2B;2B;2B
ICM3	1	6
IDRAPARINUX SODIUM;APIXABAN;OTAMIXABAN;EDOXABAN;IDRAPARINUX;RIVAROXABAN;EDOXABAN TOSYLATE;LETAXABAN;BETRIXABAN;CHEMBL1271162	1	6;2B;6;6;6;2A;6;6;6;6
IMC-3C5	1	2A
IMETELSTAT;IMETELSTAT SODIUM;TERTOMOTIDE	1	2B;2A;2B
IMIQUIMOD;AZD-8848	1	1B;4A
INDACATEROL	1	6
ISOETHARINE HYDROCHLORIDE;ARFORMOTEROL TARTRATE;SALMETEROL;TERBUTALINE;ALBUTEROL;OLODATEROL HYDROCHLORIDE;PROTOKYLOL HYDROCHLORIDE;FORMOTEROL;ABEDITEROL;MILVETEROL;OLODATEROL;TERBUTALINE SULFATE;METAPROTERENOL;RITODRINE HYDROCHLORIDE;PF-00610355;LEVALBUTEROL HYDROCHLORIDE;AZD3199;FENOTEROL;CLENBUTEROL;BITOLTEROL MESYLATE;PROCATEROL;ALBUTEROL SULFATE;VILANTEROL TRIFENATATE;BAMOSIRAN;ARFORMOTEROL;S…	1	6;6;6;4A;4A;6;6;6;6;6;4B;6;4A;6;6;6;6;4A;4A;6;4A;6;6;6;4A;3B;6;6;6;6;4B;6;6;6;6
ISOSORBIDE MONONITRATE	1	4B
IVABRADINE HYDROCHLORIDE	1	6
KRN-330	1	2B
LANREOTIDE ACETATE	1	6
LAS190792	1	6
LCL-161;BIRINAPANT	1	2A;2A
LENZILUMAB;OTILIMAB;NAMILUMAB	1	2B;6;6
LERDELIMUMAB;TRABEDERSEN;BELAGENPUMATUCEL-L	1	6;2B;2A
LESINURAD	1	6
LEVOSIMENDAN	1	6
LIAROZOLE	1	3B
LISDEXAMFETAMINE	1	6
LISURIDE	1	4B
LOMETREXOL	1	2A
LOMITAPIDE;IMPLITAPIDE;SLX-4090	1	6;6;6
LONAFARNIB	1	2B
LUCATUMUMAB;TENELIXIMAB;DACETUZUMAB;PG-102	1	2B;6;2B;6
LUMILIXIMAB	1	2B
LY2590443	1	6
LY2881835;FASIGLIFAM	1	6;4A
LY2940094	1	6
LY545694;DIPRAGLURANT;RASEGLURANT;AZD2516;STX107;AZD2066;RG7342;MAVOGLURANT;BASIMGLURANT	1	6;6;6;6;6;6;6;6;6
M195;ONCOLYSIN M;LINTUZUMAB;GEMTUZUMAB OZOGAMICIN	1	6;6;2B;1A
MACIMORELIN	1	6
MARAVIROC;LERONLIMAB;INCB-9471;APLAVIROC HYDROCHLORIDE;VICRIVIROC MALEATE;AZD5672;VICRIVIROC	1	2B;2A;6;4B;6;6;2B
MB-07803	1	6
MBX-2982	1	6
MDX-070;CAPROMAB	1	6;6
MEBENDAZOLE	1	2B
MEPENZOLATE	1	6
MEPOLIZUMAB;RESLIZUMAB	1	6;6
METHAZOLAMIDE	1	2B
METHOCARBAMOL	1	6
METHOTREXATE SODIUM;TRIMETREXATE;TALOTREXIN	1	1B;2B;2A
METOCLOPRAMIDE	1	3B
METOCLOPRAMIDE HYDROCHLORIDE	1	6
METYRAPONE	1	4A
METYROSINE	1	6
MIANSERIN	1	4A
MIBEFRADIL DIHYDROCHLORIDE;ETHOSUXIMIDE;TRIMETHADIONE;PARAMETHADIONE;PHENSUXIMIDE;METHSUXIMIDE	1	6;4A;3B;6;6;6
MIFAMURTIDE	1	2B
MIGALASTAT	1	4B
MIGLUSTAT;ELIGLUSTAT	1	2B;6
MILRINONE	1	4A
MIROGABALIN BESYLATE	1	6
MIRTAZAPINE	1	4B
MISOPROSTOL	1	4A
MOCLOBEMIDE	1	4B
MOTOLIMOD	1	2B
MUROMONAB-CD3	1	2A
NEPICASTAT	1	4B
NESVACUMAB	1	2A
NICOTINE	1	3B
NITISINONE	1	4B
NITRIC OXIDE;RIOCIGUAT;SODIUM NITROPRUSSIDE;ISOSORBIDE DINITRATE	1	3B;4B;6;4B
NRX195183	1	2B
NS-018;GANDOTINIB;AC-430;BMS-911543;XL-019;LS-104	1	6;2A;6;2A;2B;6
OBATOCLAX;OBLIMERSEN	1	2B;2A
ONCOLYSIN B;TAPLITUMOMAB PAPTOX;COLTUXIMAB RAVTANSINE;MDX-1342;INEBILIZUMAB	1	6;6;2B;2B;2A
ONTUXIZUMAB	1	2A
ORE-1001	1	4A
ORTERONEL;ABIRATERONE ACETATE;ZYTIGA	1	2A;1A;6
OTELIXIZUMAB;FORALUMAB;VISILIZUMAB	1	6;6;2B
OTLERTUZUMAB	1	2B
OXYMORPHONE;FENTANYL	1	4B;4B
OZANEZUMAB	1	6
PALOSURAN	1	6
PAMREVLUMAB	1	2B
PANTOPRAZOLE;ESOMEPRAZOLE	1	1B;1B
PEGFILGRASTIM;FILGRASTIM;BALUGRASTIM;LIPEGFILGRASTIM	1	2A;2A;6;2B
PEGINTERFERON ALFA-2A;INTERFERON ALFA-N3;INTERFERON BETA-1B;INTERFERON ALFA-2B;INTERFERON ALFACON-1;PEGINTERFERON BETA-1A;ALBINTERFERON ALFA-2B;INTERFERON BETA-1A;PEGINTERFERON ALFA-2B;INTERFERON ALFA-2A	1	2A;6;4B;1B;3B;6;6;6;1B;2A
PEGINTERFERON LAMBDA-1A	1	6
PENTOSTATIN	1	1A
PEPTIDE B27PD	1	6
PERGOLIDE MESYLATE;LEVODOPA;ETILEVODOPA;MELEVODOPA	1	6;3B;6;6
PF-04634817;CENICRIVIROC	1	6;6
PHA-543613;GTS-21;ENCENICLINE;TC-6987;AZD0328;APN1125;BRADANICLINE;AVL-3288;JNJ-39393406;AQW051;ND0801;SSR180711;ABT-126;ABT-107	1	6;4B;6;6;6;6;6;6;6;6;6;4B;6;6
PHENELZINE SULFATE;PHENELZINE;ISOCARBOXAZID;PARGYLINE HYDROCHLORIDE;TRANYLCYPROMINE	1	2B;2B;4B;6;2B
PHENTOLAMINE MESYLATE;TETRAHYDROZOLINE HYDROCHLORIDE;NAPHAZOLINE HYDROCHLORIDE;OXYMETAZOLINE HYDROCHLORIDE;RAUWOLFIA SERPENTINA;PHENOXYBENZAMINE HYDROCHLORIDE	1	2B;6;4B;6;6;6
PHENYLEPHRINE BITARTRATE;TERAZOSIN HYDROCHLORIDE HYDRATE;PRAZOSIN HYDROCHLORIDE;MIDODRINE HYDROCHLORIDE;TAMSULOSIN HYDROCHLORIDE;METARAMINOL BITARTRATE;MIDODRINE;METHOXAMINE HYDROCHLORIDE;ALFUZOSIN HYDROCHLORIDE;DOXAZOSIN MESYLATE;PHENYLEPHRINE HYDROCHLORIDE;PHENDIMETRAZINE;METHOXAMINE	1	6;6;6;6;6;6;6;6;6;6;6;6;4A
PHENYLPROPANOLAMINE HYDROCHLORIDE;PHENYLPROPANOLAMINE POLISTIREX	1	6;6
PHENYLPROPANOLAMINE;OXYMETAZOLINE;BENZPHETAMINE;PHENTOLAMINE	1	4A;4B;4B;2B
PIMOZIDE	1	3B
PPI-2458;BELORANIB	1	2B;6
PROCHLORPERAZINE	1	4B
PRX-321;DUPILUMAB	1	2B;6
QAF805	1	6
RANOLAZINE	1	4B
RASAGILINE MESYLATE;RASAGILINE;SAFINAMIDE MESYLATE;SELEGILINE;SELEGILINE HYDROCHLORIDE	1	6;4B;6;2B;6
RELCOVAPTAN	1	4B
REMINERTANT	1	4B
REMOXIPRIDE;SULPIRIDE;FLUPHENAZINE DECANOATE;MOLINDONE;FLUPHENAZINE ENANTHATE;ORDOPIDINE;DOMPERIDONE;FLUSPIRILENE;THIETHYLPERAZINE MALATE;CABERGOLINE;PROCHLORPERAZINE EDISYLATE;APLINDORE FUMARATE;PROCHLORPERAZINE MALEATE;PRIDOPIDINE;ACETOPHENAZINE MALEATE;BENZQUINAMIDE HYDROCHLORIDE;APLINDORE;THIETHYLPERAZINE MALEATE;FLUPHENAZINE HYDROCHLORIDE;SERIDOPIDINE;TRIFLUPROMAZINE HYDROCHLORIDE;JNJ-378226…	1	4B;4B;6;4B;6;6;3B;5;6;3B;6;6;6;6;6;6;6;6;2B;6;6;6
RENZAPRIDE	1	6
REPOTRECTINIB	1	2A
RG3487	1	3B
RIGOSERTIB SODIUM;ATOPAXAR;VORAPAXAR SULFATE	1	2A;4B;6
RIMCAZOLE;PENTAZOCINE LACTATE	1	4B;6
RINTATOLIMOD	1	2A
ROPINIROLE;PRAMIPEXOLE;ROPINIROLE HYDROCHLORIDE;BROMOCRIPTINE MESYLATE;APOMORPHINE HYDROCHLORIDE;PRAMIPEXOLE DIHYDROCHLORIDE;DEXPRAMIPEXOLE	1	4A;4B;6;6;6;6;6
ROTIGOTINE	1	4B
RUPLIZUMAB;TORALIZUMAB;DAPIROLIZUMAB PEGOL	1	6;6;6
SACUBITRIL	1	6
SAMALIZUMAB	1	2A
SARIZOTAN HYDROCHLORIDE	1	6
SATRALIZUMAB	1	6
SENICAPOC	1	6
SENREBOTASE;DEBRISOQUIN;NOREPINEPHRINE	1	6;4B;3B
SETMELANOTIDE;PF-00446687	1	6;6
SIFALIMUMAB	1	6
SILODOSIN;MEPHENTERMINE;NICERGOLINE;METARAMINOL;EPHEDRINE;PHENOXYBENZAMINE;DAPIPRAZOLE HYDROCHLORIDE;DABUZALGRON;TOLAZOLINE	1	4B;6;6;6;4B;3B;6;6;4B
SIVELESTAT;ERDOSTEINE	1	6;4A
SONIDEGIB PHOSPHATE;PATIDEGIB;GLASDEGIB;TAK-441;LEQ506;TALADEGIB;BMS-833923	1	1B;2A;1A;2B;2B;2A;2A
SOTALOL HYDROCHLORIDE	1	6
SSR125543;ONO-2333MS;VERUCERFONT;EMICERFONT;PEXACERFONT	1	6;6;4B;6;4B
TADALAFIL	1	2A
TALABOSTAT	1	2A
TALAROZOLE	1	4B
TAMSULOSIN;DAPIPRAZOLE;PERICIAZINE;TERAZOSIN;DOXAZOSIN;PHENYLEPHRINE;ALFUZOSIN;PRAZOSIN	1	4B;6;4B;3B;3B;4A;4B;3B
TEDALINAB;PRS-211375;GW842166X;LY2828360	1	6;6;6;6
TEPLIZUMAB	1	6
THROMBIN	1	4B
TIAGABINE	1	4B
TIMOLUMAB;HYDRALAZINE;VEPALIMOMAB	1	6;4A;6
TIPIRACIL HYDROCHLORIDE	1	1B
TIRASEMTIV	1	6
TOCILIZUMAB;SARILUMAB	1	2A;2B
TOLAZOLINE HYDROCHLORIDE	1	6
TOLCAPONE;ENTACAPONE	1	2B;2B
TOLVAPTAN;LIXIVAPTAN;SATAVAPTAN	1	2A;6;6
TRIFLUPROMAZINE	1	4B
TRILOSTANE	1	2B
TXA127	1	2A
VABICASERIN HYDROCHLORIDE	1	6
VADADUSTAT	1	6
VALPROATE SODIUM;DIVALPROEX SODIUM;VALPROIC ACID	1	2B;2A;2A
VALZIFLOCEPT	1	6
VASOPRESSIN;VASOPRESSIN TANNATE;TERLIPRESSIN;DESMOPRESSIN;LYPRESSIN;DESMOPRESSIN ACETATE	1	4B;6;6;4B;6;6
VATELIZUMAB	1	6
VEDOLIZUMAB	1	2B
VELDOREOTIDE	1	6
VOGLIBOSE	1	4B
VONAPANITASE	1	6
VORTIOXETINE	1	4B
ZAFIRLUKAST;NEDOCROMIL;CR-3465;MONTELUKAST SODIUM;MONTELUKAST;CINALUKAST;PRANLUKAST	1	2B;6;6;6;2A;6;4B
ZOLBETUXIMAB	1	2A
ZOLEDRONIC ACID	1	1B
ZOLIMOMAB ARITOX	1	6

## Sheet: TableS3
Table S3. Frequencies of all drugs observed in the top 5 in each THCA-US sample via the propagation method. Drugs that were merged (because they have the same target gene(s)) are listed separated by ";".
Drug	Frequency	Tier
LIFIRAFENIB;ZELBORAF;DABRAFENIB MESYLATE;RG-7256;CHEMBL525191;PLX-8394	281	2A;6;1B;6;6;2A
ARQ-736;LGX-806	274	2A;6
LY-3009120;MLN-2480;XL-281	268	2B;2A;2A
RAF-265	261	2A
CEP-32496	244	2A
PELAREOREP	57	2B
IPILIMUMAB	38	1A
METFORMIN	38	2A
RIBOCICLIB	38	1A
PANITUMUMAB	37	1A
BORTEZOMIB	33	1A
NERISPIRDINE	31	6
TOPIRAMATE	22	4B
OCRIPLASMIN	21	6
CARFILZOMIB	20	1A
BINIMETINIB	16	1A
DALFAMPRIDINE;GUANIDINE HYDROCHLORIDE;TEDISAMIL	16	4B;6;6
SELUMETINIB	16	1A
TIPIFARNIB	16	2A
CISPLATIN	15	1A
EVEROLIMUS	15	1A
COLLAGENASE CLOSTRIDIUM HISTOLYTICUM	13	6
METFORMIN HYDROCHLORIDE	12	2B
PACLITAXEL	12	1A
OPROZOMIB;IXAZOMIB CITRATE	10	2A;1A
DASATINIB	9	1A
IMAGABALIN;ATAGABALIN;GABAPENTIN;PREGABALIN;BEPRIDIL HYDROCHLORIDE;GABAPENTIN ENACARBIL	9	6;6;3B;3B;6;6
VANDETANIB	9	1A
NV-128;ME-344	8	6;2A
PELITINIB;CANERTINIB DIHYDROCHLORIDE;AFATINIB DIMALEATE	8	2A;2B;1B
POZIOTINIB;OSIMERTINIB MESYLATE;DACOMITINIB;AC-480	8	2A;2B;1A;2A
RONICICLIB;PHA-793887;AT-7519;AZD-5438	8	2A;2A;2A;2A
AFATINIB	7	1A
BAY-1125976	6	2A
BMS-690514	6	2A
CHEMBL1086377	6	6
IPATASERTIB	6	2A
OLANZAPINE	6	2A
STANNSOPORFIN	6	4A
2X-121	5	2B
CERALASERTIB	5	2A
ENCORAFENIB	5	1A
QUERCETIN	5	3B
SELURAMPANEL	5	6
SR-13668;NELFINAVIR	5	6;2A
TEZAMPANEL	5	6
VELIPARIB	5	2A
AMLODIPINE	4	2B
CNV2197944;ZICONOTIDE;Z160;ZICONOTIDE ACETATE	4	6;6;6;6
DABRAFENIB	4	1A
DACTOLISIB	4	2A
JNJ-26483327	4	2A
NIRAPARIB	4	1A
PROPYLTHIOURACIL	4	3A
SALIRASIB	4	6
TASELISIB	4	2B
VERAPAMIL	4	2B
ZONISAMIDE	4	3B
ABITUZUMAB;INTETUMUMAB	3	2B;2B
ACAMPROSATE CALCIUM	3	6
ADAVOSERTIB	3	2A
BAY-1082439;SAR-260301	3	2A;2A
BGT-226;VS-5584;SF-1126;SAMOTOLISIB;PWT-33587	3	2A;2B;2A;2A;6
CLEVIDIPINE	3	4B
DANTROLENE	3	3B
DANTROLENE SODIUM	3	6
DIGOXIN;ACETYLDIGITOXIN;DESLANOSIDE;DIGITOXIN	3	2A;6;6;3B
DIPYRIDAMOLE	3	2B
ENZALUTAMIDE	3	1A
ERLOSAMIDE	3	2B
GSK-690693	3	2A
IDELALISIB	3	1A
LEUCOVORIN	3	1B
LEVETIRACETAM	3	2B
NKTR-171;ESLICARBAZEPINE;BENOXINATE HYDROCHLORIDE;ETHOTOIN;PHENYTOIN;ARTICAINE HYDROCHLORIDE;FOSPHENYTOIN SODIUM;RUFINAMIDE;CARBAMAZEPINE;OXCARBAZEPINE;TOCAINIDE HYDROCHLORIDE;PROPOXYCAINE HYDROCHLORIDE;ETIDOCAINE HYDROCHLORIDE;TETRACAINE;PHENACEMIDE;HEXYLCAINE HYDROCHLORIDE;INDECAINIDE HYDROCHLORIDE;TETRACAINE HYDROCHLORIDE;CHLOROPROCAINE HYDROCHLORIDE;LAMOTRIGINE;ROPIVACAINE HYDROCHLORIDE;PRILO…	3	6;6;6;4B;2B;6;6;4B;3B;2A;6;6;6;4B;6;6;6;6;6;2B;2B;6;6;6;6;4B;6;2B;6;6;6;6;6;6;6;6;6;1B;6;6;6
OLAPARIB	3	1A
PENTOXIFYLLINE	3	2A
PERIFOSINE	3	2A
PRIMIDONE	3	4B
RG-7666;RECILISIB;WX-037;ZSTK-474;AZD-6482;PA-799;GSK-1059615	3	2B;6;2A;2A;6;2A;2A
RO-5045337	3	2A
TEPROTUMUMAB	3	2A
TETRODOTOXIN	3	4A
UPROSERTIB;TRICIRIBINE;AZD-5363;TRICIRIBINE PHOSPHATE;AFURESERTIB;ARCHEXIN;MIRANSERTIB;MK-2201	3	2A;4A;6;2A;2A;6;2B;6
ABAGOVOMAB;OREGOVOMAB	2	2B;2B
ADINAZOLAM;CINOLAZEPAM;CLOTIAZEPAM;FLUDIAZEPAM	2	4B;6;6;6
ALPELISIB	2	1A
ANASTROZOLE	2	1A
APREPITANT;VOFOPITANT;CASOPITANT	2	4B;4B;6
ASENAPINE	2	4B
AZD-8186	2	2B
BELINOSTAT	2	1A
BERZOSERTIB	2	2A
BICALUTAMIDE	2	1A
BRYOSTATIN	2	3B
BUTETHAL;BUTABARBITAL;HEXOBARBITAL;MEPHOBARBITAL;THIOPENTAL;SECOBARBITAL	2	6;6;4B;3B;4A;4A
CAPIVASERTIB	2	2A
CELECOXIB	2	1A
CEP-1347	2	4A
CHLORDIAZEPOXIDE;CLOBAZAM;HALAZEPAM;OXAZEPAM;FLURAZEPAM;BROMAZEPAM;PRAZEPAM;QUAZEPAM;ADIPIPLON;MIDAZOLAM;ESTAZOLAM	2	4B;4B;6;3A;4B;4B;6;6;6;4B;4B
CILENGITIDE	2	2A
COPANLISIB;BUPARLISIB;GSK-2636771	2	1A;2A;2A
DASOLAMPANEL	2	6
DNK333;BURAPITANT;FIGOPITANT;VESTIPITANT MESYLATE;FOSAPREPITANT DIMEGLUMINE;TRADIPITANT;ORVEPITANT;EZLOPITANT;ROLAPITANT HYDROCHLORIDE;SERLOPITANT;NETUPITANT	2	6;6;6;6;6;6;6;6;2B;6;2A
DOXORUBICIN	2	1A
DS-7423	2	2B
ELPETRIGINE	2	6
ENFLURANE	2	4A
ENMD-981693	2	2A
EXEMESTANE	2	1A
FLUOROURACIL	2	1A
GEFITINIB	2	1A
GLPG-0187	2	2A
IMETELSTAT;IMETELSTAT SODIUM;TERTOMOTIDE	2	2B;2A;2B
INK-1117;SERABELISIB	2	6;2A
ISOFLURANE	2	3B
LETROZOLE	2	1A
LIDOCAINE	2	1B
METHIMAZOLE;CARBIMAZOLE	2	2B;4B
MIPOMERSEN	2	6
MK-2206	2	2A
NICOTINE	2	3B
NITRAZEPAM	2	4B
PANOBINOSTAT	2	1A
PIMASERTIB	2	2A
PKI-179;PWT-33579	2	2A;6
PROPIOMAZINE;PROMAZINE	2	6;4B
RAMUCIRUMAB	2	1A
REMIMAZOLAM;OCINAPLON	2	6;6
REMINERTANT	2	4B
RESMINOSTAT;ROMIDEPSIN;PRACINOSTAT;MOCETINOSTAT	2	2B;1A;2A;2A
RG3487	2	3B
RILUZOLE	2	2B
RIVOCERANIB;HENATINIB;OSI-632;PEGDINETANIB;PF-00337210;ALACIZUMAB PEGOL;ZD-4190	2	2A;2A;2B;2A;2A;6;6
SAPANISERTIB	2	2A
SURUFATINIB	2	2A
TALAZOPARIB	2	1A
TELBERMIN;ABICIPAR PEGOL	2	6;6
TG100-115;CAL-263;RP-6530;DUVELISIB	2	4A;6;2B;1A
TRAFERMIN;AZD-4547;DERAZANTINIB;LY-2874455;ROGARATINIB	2	6;2A;2A;6;2A
TRAMETINIB	2	1A
TRIAZOLAM;CLONAZEPAM;CLORAZEPIC ACID;ALPRAZOLAM;DIAZEPAM;TEMAZEPAM;LORAZEPAM	2	4B;3B;6;4B;3B;4B;4B
VARENICLINE	2	3B
VISMODEGIB	2	1A
ABEMACICLIB	1	1A
ABEXINOSTAT;GIVINOSTAT	1	2A;2B
ACARBOSE	1	3B
ACP-001;PEGVISOMANT;SOMATREM;SOMATROGON	1	6;2B;6;6
AFIMOXIFENE	1	2B
ALECTINIB;ALECTINIB HYDROCHLORIDE	1	1A;1B
ALEMTUZUMAB	1	1B
ALMITRINE;OUABAIN	1	6;3B
AMG-900	1	2A
AMINOGLUTETHIMIDE	1	1A
AMP579	1	6
AN-9;DEPAKOTE	1	4B;6
ANDOLAST;BMS-223131;CROMOLYN	1	6;6;2B
APTO-253	1	6
AR-42	1	2B
ARRY-300	1	6
ASM-024	1	6
ASP-3026;LORLATINIB	1	2A;1A
AT-13148	1	2A
ATAMESTANE;TESTOLACTONE;ARIMIDEX	1	2B;4B;6
ATEZOLIZUMAB	1	1A
AVANAFIL;VARDENAFIL HYDROCHLORIDE;VARDENAFIL;SILDENAFIL;UDENAFIL;SILDENAFIL CITRATE;CP-461	1	6;6;5;2A;4A;2A;2B
AZACITIDINE	1	1A
AZD-7451;AZD-6918;LAROTRECTINIB	1	2B;2A;1A
AZD-8055;OSI-027	1	2A;2B
AZD7325;AZD6280	1	6;6
BALSALAZIDE DISODIUM;BALSALAZIDE;OLSALAZINE SODIUM	1	6;4B;6
BARDOXOLONE METHYL	1	2B
BAY-1217389;BAY-1161909	1	2A;2A
BECAPLERMIN	1	6
BETAINE HYDROCHLORIDE	1	6
BIMOSIAMOSE;RIVIPANSEL	1	6;6
BMS-817378;CABOZANTINIB S-MALATE;BMS-794833;GOLVATINIB;TAS-115	1	2A;1A;6;2A;6
BUMETANIDE	1	2B
CAPECITABINE	1	1A
CARBIDOPA	1	4A
CDP-860	1	6
CEP-2563	1	6
CEP-37440	1	2A
CETUXIMAB	1	1A
CHEMBL3397300	1	6
CHLOROTHIAZIDE	1	6
CHLORPHENTERMINE HYDROCHLORIDE;SERTRALINE HYDROCHLORIDE;PAROXETINE HYDROCHLORIDE;ESCITALOPRAM OXALATE;PAROXETINE MESYLATE;CLOMIPRAMINE HYDROCHLORIDE;FLUOXETINE HYDROCHLORIDE;FLUVOXAMINE MALEATE;CITALOPRAM HYDROBROMIDE	1	6;6;6;6;6;6;6;6;6
CHLORZOXAZONE	1	4B
CHORIOGONADOTROPIN ALFA;AVICINE;GONADOTROPIN, CHORIONIC;LH (MENOTROPINS);GOSERELIN;LUTROPIN ALFA	1	6;6;6;6;1A;6
CIXUTUMUMAB	1	2A
COBICISTAT	1	2B
CONTEZOLID ACEFOSAMIL	1	6
CP-459632	1	6
CROFELEMER	1	2B
CT-1578	1	6
CUDC-101	1	2A
CYC-116	1	2A
CYCLOSPORINE	1	2A
CYTARABINE	1	1A
DACLIZUMAB;ALDESLEUKIN;BASILIXIMAB	1	2A;1B;2A
DAPRODUSTAT;ROXADUSTAT	1	6;2B
DARATUMUMAB	1	1A
DARBEPOETIN ALFA;PEGINESATIDE;EPOETIN ALFA;PEGINESATIDE ACETATE;EPOETIN BETA	1	2A;4A;6;6;2A
DAUNORUBICIN	1	1A
DECITABINE	1	1A
DEFACTINIB	1	2A
DESFLURANE;SEVOFLURANE	1	4A;4A
DIAZEPINOMICIN;CHLORMEZANONE	1	2B;6
DINACICLIB	1	2A
DOCETAXEL	1	1A
DRINABANT;SURINABANT;MARINOL;CANNABIDIOL;TARANABANT;RIMONABANT;IBIPINABANT;AZD2207;OTENABANT	1	6;4B;6;3B;4B;3B;4B;6;6
DRONEDARONE HYDROCHLORIDE	1	6
DULANERMIN	1	2B
DULIGOTUZUMAB	1	2A
ECULIZUMAB;PEXELIZUMAB;AVACINCAPTAD PEGOL SODIUM	1	2B;6;6
EMICIZUMAB	1	6
EMRICASAN	1	6
ENFORTUMAB VEDOTIN	1	1A
ENSARTINIB;CHEMBL473773;LUMINESPIB	1	2B;4B;2A
ENSITUXIMAB	1	2B
ENZASTAURIN	1	2A
EPINASTINE	1	4A
ERDAFITINIB	1	1A
ERITORAN TETRASODIUM	1	2B
ETOPOSIDE	1	1A
EZOGABINE	1	4A
FEDRATINIB	1	1A
FIBRINOLYSIN, HUMAN	1	6
FIGITUMUMAB;MECASERMIN;DALOTUZUMAB;PL-225B;MECASERMIN RINFABATE;ROBATUMUMAB;AVE-1642;CHEMBL401930;AXL-1717	1	2A;6;2A;2A;6;2A;2B;4B;2A
FIRATEGRAST;NATALIZUMAB	1	6;2B
FLINDOKALNER	1	6
FLUNARIZINE	1	4B
FOSPROPOFOL	1	6
FRUQUINTINIB;CEP-5214;L-21649;LENVATINIB MESYLATE;CEP-7055;AG-13958;TIVOZANIB;KRN-633	1	2A;6;6;1A;6;6;1A;3B
FUTIBATINIB;PEMIGATINIB	1	2A;1A
GANAXOLONE	1	6
GAVILIMOMAB	1	6
GEMCITABINE	1	1A
GLEPAGLUTIDE;TEDUGLUTIDE;ELSIGLUTIDE	1	6;6;6
GLPG-0259	1	6
GLUCAGON HYDROCHLORIDE RECOMBINANT;GLUCAGON HYDROCHLORIDE;PF-06291874;SAR425899;GLUCAGON;MK-0893	1	6;6;6;6;4A;6
GRANISETRON	1	2A
GRC-15300	1	6
GSK-2269557;INCB-40093;ME-401;UMBRALISIB TOSYLATE;AMG-319;ACALISIB	1	6;2A;6;1B;2B;2B
HALOTHANE	1	4A
IC14	1	6
IDARUBICIN	1	1A
IDRAPARINUX SODIUM;APIXABAN;OTAMIXABAN;EDOXABAN;IDRAPARINUX;RIVAROXABAN;EDOXABAN TOSYLATE;LETAXABAN;BETRIXABAN;CHEMBL1271162	1	6;2B;6;6;6;2A;6;6;6;6
ILOPROST	1	2B
INDAPAMIDE	1	4B
INSULIN ZINC SUSP RECOMBINANT HUMAN;INSULIN SUSP PROTAMINE ZINC PURIFIED PORK;INSULIN ZINC SUSP BEEF;INSULIN ASPART;INSULIN SUSP ISOPHANE RECOMBINANT HUMAN;INSULIN ZINC SUSP PURIFIED PORK;INSULIN LISPRO PROTAMINE RECOMBINANT;INSULIN;INSULIN DEGLUDEC;INSULIN LISPRO;INSULIN ZINC SUSP EXTENDED PURIFIED BEEF;INSULIN SUSP PROTAMINE ZINC BEEF/PORK;INSULIN GLARGINE;INSULIN GLULISINE;INSULIN ZINC SUSP SE…	1	6;6;6;6;6;6;6;6;6;6;6;6;4B;6;6;6;6;6;6;6;6;6;6;6;6;6;6;6;6;6;6;6;6
IRINOTECAN	1	1A
ISOSORBIDE MONONITRATE	1	4B
ISTAROXIME	1	6
K-877;BEZAFIBRATE;AVE8134;CP-778875;LY-518674;GEMFIBROZIL;FENOFIBRATE;CLOFIBRATE;FENOFIBRIC ACID;ZYH7;CHOLINE FENOFIBRATE;GW590735;DRF-10945	1	6;3B;6;6;4A;3B;3B;3B;4A;6;6;6;6
KRN-330	1	2B
LANREOTIDE ACETATE	1	6
LAPATINIB	1	1A
LEVOMEPROMAZINE	1	4B
LEVOMILNACIPRAN HYDROCHLORIDE;VENLAFAXINE HYDROCHLORIDE;DESVENLAFAXINE SUCCINATE;PROTRIPTYLINE HYDROCHLORIDE;DULOXETINE HYDROCHLORIDE;IMIPRAMINE HYDROCHLORIDE;AMITRIPTYLINE HYDROCHLORIDE;NORTRIPTYLINE HYDROCHLORIDE	1	6;2B;4B;6;2B;6;6;6
LEVOTHYROXINE;LIOTHYRONINE;DEXTROTHYROXINE SODIUM;LEVOTHYROXINE SODIUM;LIOTHYRONINE SODIUM;DEXTROTHYROXINE	1	3B;5;6;6;4A;6
LISOFYLLINE	1	6
LUMACAFTOR;IVACAFTOR;QBW251;TEZACAFTOR	1	4B;4B;6;6
MAPATUMUMAB	1	2B
MARIZOMIB	1	2A
MB-07803	1	6
MBX-2982	1	6
MDX-070;CAPROMAB	1	6;6
MECLOFENAMATE SODIUM	1	6
MENOTROPINS	1	6
MENTHOL	1	4A
METRELEPTIN	1	6
MIBEFRADIL DIHYDROCHLORIDE;ETHOSUXIMIDE;TRIMETHADIONE;PARAMETHADIONE;PHENSUXIMIDE;METHSUXIMIDE	1	6;4A;3B;6;6;6
MIGLUSTAT;ELIGLUSTAT	1	2B;6
MITOMYCIN	1	1A
MITOTANE	1	1A
MM-111;MARGETUXIMAB	1	2B;1B
MM-121;AV-203;AMG-888	1	2A;2A;2A
MSC-2363318A	1	2A
NABILONE;NONABINE;DRONABINOL;SAD448	1	4B;6;3B;6
NAMINIDIL;SARAKALIM	1	6;6
NAPTUMOMAB ESTAFENATOX;ANATUMOMAB MAFENATOX	1	2B;6
NAVEGLITAZAR;ALEGLITAZAR;TESAGLITAZAR;IMIGLITAZAR;MURAGLITAZAR	1	3B;6;3B;6;3B
NESVACUMAB	1	2A
NINTEDANIB	1	1A
NITRIC OXIDE;RIOCIGUAT;SODIUM NITROPRUSSIDE;ISOSORBIDE DINITRATE	1	3B;4B;6;4B
NITROGLYCERIN	1	3B
NIVOLUMAB	1	1A
NMS-1116354;RXDX-103;BMS-863233	1	2A;6;6
NS-018;GANDOTINIB;AC-430;BMS-911543;XL-019;LS-104	1	6;2A;6;2A;2B;6
OCTREOTIDE	1	1A
ODULIMOMAB	1	6
OLESOXIME	1	4B
OMECAMTIV MECARBIL	1	6
ORLISTAT	1	3B
OTLERTUZUMAB	1	2B
OXALIPLATIN	1	1A
OXELUMAB	1	6
PACRITINIB	1	2B
PAGOCLONE	1	6
PALBOCICLIB	1	1A
PANULISIB	1	2A
PASIREOTIDE DIASPARTATE;PASIREOTIDE PAMOATE;PASIREOTIDE	1	6;6;4B
PATRITUMAB	1	2A
PD-0166285	1	4B
PEGFILGRASTIM;FILGRASTIM;BALUGRASTIM;LIPEGFILGRASTIM	1	2A;2A;6;2B
PEGINTERFERON ALFA-2A;INTERFERON ALFA-N3;INTERFERON BETA-1B;INTERFERON ALFA-2B;INTERFERON ALFACON-1;PEGINTERFERON BETA-1A;ALBINTERFERON ALFA-2B;INTERFERON BETA-1A;PEGINTERFERON ALFA-2B;INTERFERON ALFA-2A	1	2A;6;4B;1B;3B;6;6;6;1B;2A
PEMBROLIZUMAB	1	1A
PEMETREXED	1	1A
PERTUZUMAB	1	1A
PF-04605412	1	2A
PHA-543613;GTS-21;ENCENICLINE;TC-6987;AZD0328;APN1125;BRADANICLINE;AVL-3288;JNJ-39393406;AQW051;ND0801;SSR180711;ABT-126;ABT-107	1	6;4B;6;6;6;6;6;6;6;6;6;4B;6;6
PHENOBARBITAL	1	3A
PILARALISIB	1	2A
PONATINIB	1	1A
POZANICLINE	1	4B
PRAMLINTIDE	1	6
PRAMLINTIDE ACETATE	1	6
PRATOSARTAN	1	6
PROBENECID	1	2A
PUMOSETRAG;DOLASETRON	1	6;4B
PUQUITINIB	1	6
QUARFLOXIN	1	2B
QUERCETIN-3'-O-PHOSPHATE	1	6
RALFINAMIDE	1	6
RANITIDINE;NIZATIDINE;FAMOTIDINE;CIMETIDINE;METHANTHELINE BROMIDE;BETAZOLE HYDROCHLORIDE;RANITIDINE HYDROCHLORIDE;BETAZOLE;CIMETIDINE HYDROCHLORIDE;HISTAMINE;RANITIDINE BISMUTH CITRATE	1	2A;4B;3B;2B;6;6;6;6;6;3B;4A
REBASTINIB	1	2A
REFAMETINIB;BALAMAPIMOD;AS-703988;CI-1040;RG-7304;TRAMETINIB DIMETHYL SULFOXIDE;TAK-733;RO-4987655;PD-0325901;AZD-8330;RG-7167;RG-7420;COBIMETINIB FUMARATE	1	2A;6;2A;2B;4B;1B;2B;2A;2A;2A;6;6;1B
REGORAFENIB	1	1A
REPOTRECTINIB	1	2A
RESATORVID;ERITORAN	1	6;2B
RG-7376	1	6
RIGOSERTIB	1	2A
RIVASTIGMINE;ISOFLUROPHATE;RIVASTIGMINE TARTRATE;TACRINE HYDROCHLORIDE	1	4A;4A;6;6
ROCURONIUM BROMIDE;CISATRACURIUM BESYLATE;PIPECURONIUM BROMIDE;RAPACURONIUM BROMIDE;TUBOCURARINE CHLORIDE;VECURONIUM BROMIDE;MIVACURIUM CHLORIDE;GALLAMINE TRIETHIODIDE;SUCCINYLCHOLINE CHLORIDE;DOXACURIUM CHLORIDE;METOCURINE IODIDE;DECAMETHONIUM BROMIDE;ATRACURIUM BESYLATE;PANCURONIUM BROMIDE	1	6;6;6;6;6;4B;6;4B;6;6;6;6;6;6
ROLOFYLLINE;TECADENOSON;TONAPOFYLLINE;PBF-680;FK453;DERENOFYLLINE;SELODENOSON;GS-9667;TRABODENOSON;BAY1067197;CAPADENOSON;GW493838;NAXIFYLLINE;RPR749	1	6;6;6;6;6;6;6;6;6;6;6;6;6;6
ROZROLIMUPAB;ATOROLIMUMAB;ROLEDUMAB	1	6;6;6
RUPLIZUMAB;TORALIZUMAB;DAPIROLIZUMAB PEGOL	1	6;6;6
RUXOLITINIB PHOSPHATE;BARICITINIB;MOMELOTINIB;AZD-1480	1	1B;4A;2B;2A
S-3304;INCYCLINIDE	1	2A;2A
SAFINAMIDE	1	4B
SAN-300	1	6
SARGRAMOSTIM	1	3B
SCY 635	1	6
SOMATROPIN	1	6
SONIDEGIB	1	1A
SOTATERCEPT	1	2B
SOTRASTAURIN	1	2B
STX-100	1	6
SULFINPYRAZONE	1	3B
SUNITINIB	1	1A
TADALAFIL	1	2A
TALBUTAL;PENTOBARBITAL;BUTALBITAL;METHARBITAL	1	6;4A;6;6
TASIMELTEON;MELATONIN;RAMELTEON	1	6;3B;4B
TC-6499	1	6
TEDATIOXETINE	1	6
TELOTRISTAT ETHYL;TELOTRISTAT	1	2B;2B
TEMOZOLOMIDE	1	1A
TEMSIROLIMUS	1	1A
TEPOTINIB;CAPMATINIB;ONARTUZUMAB;SAR-125844;JNJ-38877605;PF-04217903;NAQUOTINIB;AMG-337;SAVOLITINIB;BMS-698769;TIVANTINIB;AMG-208;EMD-1204831;COMETRIQ;SGX-523;TELISOTUZUMAB;MK-2461;MERESTINIB;BMS-777607	1	1A;1A;2A;2A;2A;2A;2A;2A;2A;6;2A;2A;2A;6;2A;2A;2A;2A;2A
THEOPHYLLINE	1	2B
THIETHYLPERAZINE	1	4B
THROMBIN	1	4B
THYROTROPIN;THYROTROPIN ALFA	1	6;1A
TINZAPARIN	1	5
TORAPSEL;RG-1512;INCLACUMAB;CRIZANLIZUMAB	1	6;6;6;6
TOSEDOSTAT	1	2A
TOZASERTIB	1	2A
TREBANANIB	1	2A
TRICHLORMETHIAZIDE	1	4B
TTP-607;SNS-314;DANUSERTIB;MK-6592	1	2B;2A;2B;2A
TXA127	1	2A
UCN-01	1	2A
VANTICTUMAB	1	2A
VAPREOTIDE	1	6
VARESPLADIB METHYL;VARESPLADIB	1	4A;4B
VELDOREOTIDE	1	6
VEMURAFENIB	1	1A
VEROSUDIL;SAR-407899;AMA0076;DE-104;Y-39983	1	6;6;6;6;6
VIDOFLUDIMUS	1	6
VILAZODONE HYDROCHLORIDE	1	6
VOLOCIXIMAB	1	2B
WX-554	1	2A
ZOLPIDEM	1	4B
ZONAMPANEL;PERAMPANEL;MIBAMPATOR;MK-8777;FARAMPATOR;BECAMPANEL;CX1739;PF-04958242;TALAMPANEL	1	6;5;6;6;6;6;6;6;6
ZOPICLONE	1	4B

## Sheet: TableS4
Table S4. Bladder cancer case - PANACEA - distance-based method scores of drugs
Drug	Score
PAZOPANIB	0.0226809
EVEROLIMUS	0.0215577
SELUMETINIB	0.0199456
PACLITAXEL	0.0199338
DOCETAXEL	0.0195674
CETUXIMAB	0.0195634
CISPLATIN	0.0195504
CARBOPLATIN	0.0194426
OXALIPLATIN	0.0193041
CAPECITABINE	0.0192218
ABEMACICLIB	0.0191962
BORTEZOMIB	0.0191822
TAMOXIFEN	0.0190854
GEMCITABINE	0.0190507
DECITABINE	0.0188312
TEMOZOLOMIDE	0.0188281
DOXORUBICIN	0.0186593
ETOPOSIDE	0.0186593
VORINOSTAT	0.0186304
GRANISETRON	0.0185204
METHOTREXATE	0.0185204
PRAMLINTIDE	0.0185204
ADAVOSERTIB	0.0185204
MITOMYCIN	0.0185204
CERALASERTIB	0.0185204
RO-5045337	0.0185204
ALPELISIB	0.0179784
DACTOLISIB	0.0179445
SIROLIMUS	0.0178421
TEMSIROLIMUS	0.0178297
OMIPALISIB	0.0178051
INFIGRATINIB	0.0178043
LETROZOLE	0.0177204
PF-04691502	0.0176973
APITOLISIB	0.0176973
GEDATOLISIB	0.0176973
PI-103;VOXTALISIB	0.0176973
BGT-226;VS-5584;SF-1126;SAMOTOLISIB;PWT-33587	0.0176973
DS-7423	0.0176973
PANULISIB	0.0176973
CAPIVASERTIB	0.0176904
PKI-179;PWT-33579	0.0175826
METFORMIN	0.0175549
SAPANISERTIB	0.0175036
CC-115	0.0173888
AZD-8055;OSI-027	0.0172441
RG-7603;RIDAFOROLIMUS;CC-223;PALOMID-529;DS-3078A;AZD-2014	0.0172441
PIMECROLIMUS	0.0172441
ENMD-2076	0.0154638
QUERCETIN	0.0153012
CENISERTIB	0.015258
TRAMETINIB	0.0150752
IMATINIB	0.015069
CEP-2563	0.0150607
TRASTUZUMAB	0.0150473
OCRIPLASMIN	0.0149584
XL-228	0.0149422
GEFITINIB	0.0149229
REGORAFENIB	0.0149224
UCN-01	0.0149161
ILORASERTIB	0.0149041
MIDOSTAURIN	0.0148568
PONATINIB	0.0148516
DASATINIB	0.0148147
BINIMETINIB	0.0148092
ENMD-981693	0.0147697
VEMURAFENIB	0.0147587
VANDETANIB	0.0147179
MASITINIB	0.0147065
GSK-690693	0.0146996
LY-2780301;XL-418	0.014689
MSC-2363318A	0.014689
COBIMETINIB	0.0146707
PEMBROLIZUMAB	0.0146658
DABRAFENIB	0.0146374
PEXMETINIB	0.014622
AT-9283	0.0146069
KW-2449	0.0146069
CABOZANTINIB	0.0146053
CRIZOTINIB	0.0145988
OLAPARIB	0.0145802
LAPATINIB	0.0145717
SORAFENIB	0.0145691
NILOTINIB	0.0145675
BAFETINIB	0.0145675
BEVACIZUMAB	0.0145563
RIGOSERTIB	0.014555
TALAZOPARIB	0.0144906
LENALIDOMIDE	0.0144741
PANITUMUMAB	0.0144621
IRINOTECAN	0.0144621
GANCOTAMAB	0.0144444
NINTEDANIB	0.0144297
ERLOTINIB	0.0144171
NIVOLUMAB	0.014411
AMG-900	0.0143817
RWJ-67657;LOSMAPIMOD	0.0143717
SEMAPIMOD;ARRY-797;VX-702;BMS-582949;PH-797804;PIRFENIDONE	0.0143717
SOTRASTAURIN	0.0143631
MK-2206	0.0143564
SARACATINIB	0.0143528
CEP-32496	0.0143514
THALIDOMIDE	0.0143357
PALBOCICLIB	0.0143258
AMUVATINIB	0.0143253
AMG-548;SC-80036;R-1487;AZD-6703;TALMAPIMOD;PG-760564;TA-5493;SCIO-323;DILMAPIMOD;RALIMETINIB;RO-3201195;FX-005;DORAMAPIMOD;GSK-610677;NEFLAMAPIMOD;PS-516895;AVE-9940;SD-0006;LY-3007113;PAMAPIMOD;AZD-7624;SB-85635;TAK-715;LEO-15520;ACUMAPIMOD;PF-03715455;KC-706	0.0143207
SORAFENIB TOSYLATE	0.0143198
DOVITINIB	0.0143106
DAUNORUBICIN	0.0143008
TG100-801	0.014285
MILCICLIB	0.0142755
CYC-116	0.014274
DINACICLIB	0.0142737
PERTUZUMAB	0.0142658
BOSUTINIB	0.0142606
FLUOROURACIL	0.0142499
RG-1530	0.0142465
PERIFOSINE	0.0142416
FULVESTRANT	0.014215
RIBOCICLIB	0.014215
FIMEPINOSTAT	0.0142102
HYALURONAN	0.0142069
C-1311	0.0141912
IDARUBICIN	0.0141912
SUNITINIB	0.0141868
JNJ-26483327	0.014178
PD-0166285	0.0141772
PUQUITINIB	0.0141772
CHIAURANIB	0.0141592
IBRUTINIB	0.0141566
AZM-475271;AZD-0424	0.0141528
ALISERTIB	0.0141373
EMRICASAN	0.014104
PEMETREXED	0.0140992
IDRONOXIL	0.014099
EPIRUBICIN	0.014099
CUDC-101	0.0140984
DURVALUMAB	0.0140984
BICALUTAMIDE	0.0140975
LESTAURTINIB	0.0140959
BRYOSTATIN	0.0140806
ZOTIRACICLIB	0.0140799
PF-03814735	0.014074
TTP-607;SNS-314;DANUSERTIB;MK-6592	0.014074
TOZASERTIB	0.014074
PICTILISIB	0.0140703
RG-7666;RECILISIB;WX-037;ZSTK-474;AZD-6482;PA-799;GSK-1059615	0.0140703
COPANLISIB;BUPARLISIB;GSK-2636771	0.0140703
ANASTROZOLE	0.0140703
PILARALISIB	0.0140703
EXEMESTANE	0.0140703
TASELISIB	0.0140703
SONOLISIB	0.0140703
AFATINIB	0.014064
ATEZOLIZUMAB	0.0140623
UPROSERTIB;TRICIRIBINE;AZD-5363;TRICIRIBINE PHOSPHATE;AFURESERTIB;ARCHEXIN;MIRANSERTIB;MK-2201	0.0140416
IPATASERTIB	0.0140416
BAY-1125976	0.0140416
SR-13668;NELFINAVIR	0.0140416
TRASTUZUMAB EMTANSINE	0.0140397
ALTIRATINIB	0.0140387
CLOFARABINE	0.0140248
PREXASERTIB	0.0140225
IPILIMUMAB	0.0140163
PELAREOREP	0.0140159
TIPIFARNIB	0.0140159
ENCORAFENIB	0.0140138
PIMASERTIB	0.0140138
WX-554	0.013997
PLX-4720	0.0139961
BI-2536;GSK-461364;TAK-960;CAFUSERTIB;NMS-1286937;MK-1496;HMN-214	0.0139899
VOLASERTIB	0.0139899
ONALESPIB	0.0139825
AXITINIB	0.0139799
IMATINIB MESYLATE	0.0139799
REBASTINIB	0.0139799
L19IL2;L19TNFA;L19SIP 131I	0.0139748
RONICICLIB;PHA-793887;AT-7519;AZD-5438	0.0139659
SELICICLIB	0.0139659
ALVOCIDIB	0.0139659
RGB-286638	0.0139659
NIMOTUZUMAB	0.0139649
QUIZARTINIB	0.0139569
LENVATINIB	0.0139569
MOTESANIB	0.0139569
SUNITINIB MALATE	0.0139569
LINIFANIB	0.0139569
INK-1117;SERABELISIB	0.0139555
IBUPROFEN;SULINDAC;ASPIRIN	0.0139555
IDELALISIB	0.0139555
CELECOXIB	0.0139555
BAY-1082439;SAR-260301	0.0139555
POZIOTINIB;OSIMERTINIB MESYLATE;DACOMITINIB;AC-480	0.0139533
SAPITINIB	0.0139533
DULIGOTUZUMAB	0.0139533
CEDIRANIB	0.0139521
ENTRECTINIB	0.0139511
TEPROTUMUMAB	0.0139334
OMIGAPIL	0.0139329
VELIPARIB	0.0139277
RUCAPARIB	0.0139277
NIRAPARIB	0.0139277
AFIMOXIFENE	0.013924
BARDOXOLONE METHYL	0.0139178
RAVOXERTINIB;ULIXERTINIB;MK-8353	0.0139167
GSK-1070916	0.013913
BARASERTIB;BI-811283;TAK-901	0.013913
RAF-265	0.013903
MM-111;MARGETUXIMAB	0.0139029
RETASPIMYCIN;RETASPIMYCIN HYDROCHLORIDE;TANESPIMYCIN;XL-888;ALVESPIMYCIN;CHEMBL553939	0.0138747
GANETESPIB	0.0138747
DOMATINOSTAT	0.0138736
KX2-391	0.0138703
AZD-7451;AZD-6918;LAROTRECTINIB	0.0138499
PLX-7486	0.0138499
TAVILERMIDE;PEGCANTRATINIB	0.0138499
AZD-4769;IMGATUZUMAB;MAB-425;RG-7160;RINDOPEPIMUT;ZALUTUMUMAB;PKI-166;NECITUMUMAB;FALNIDAMOL;DEPATUXIZUMAB;OLMUTINIB;MATUZUMAB;CHEMBL2347958;ICOTINIB;EPITINIB;THELIATINIB;SIMOTINIB;ERLOTINIB HYDROCHLORIDE	0.0138437
PELITINIB;CANERTINIB DIHYDROCHLORIDE;AFATINIB DIMALEATE	0.0138437
BMS-690514	0.0138437
BRIGATINIB	0.0138437
CHEMBL3397300	0.0138437
LIDOCAINE	0.0138437
TESEVATINIB	0.0138437
VARLITINIB;MP-412;CANERTINIB;S-222611;ALLITINIB;LAPATINIB DITOSYLATE;PYROTINIB;TAK-285	0.0138437
ROCILETINIB;OSIMERTINIB	0.0138437
MDX-447	0.0138437
AVELUMAB	0.0138437
MDX-210	0.0138437
NERATINIB	0.0138437
AEE-788	0.0138437
PACRITINIB	0.0138437
FORETINIB	0.0138359
MUPARFOSTAT	0.0138359
CRENOLANIB	0.0138359
NIVOCASAN	0.013834
CONATUMUMAB	0.013834
AG-24322;RG-547	0.0138295
RIVICICLIB	0.0138295
ENZASTAURIN	0.0138199
OPORTUZUMAB MONATOX	0.0138148
BECATECARIN	0.0138144
VADIMEZAN	0.013809
ONERCEPT;ADALIMUMAB;AZ9773;CERTOLIZUMAB PEGOL;AFELIMOMAB;NERELIMOMAB;PLACULUMAB;INFLIXIMAB;GOLIMUMAB;LENERCEPT;OZORALIZUMAB;PEGSUNERCEPT;ETANERCEPT	0.013809
DERSALAZINE	0.013809
PF-04236921	0.013809
POMALIDOMIDE	0.0138024
AST-487	0.0137996
LEUCOVORIN	0.0137956
TRETINOIN	0.0137944
ERTUMAXOMAB	0.0137933
HEMAY-022;MUBRITINIB;TUCATINIB;CP-724714	0.0137933
INSM-18	0.0137933
PALIFERMIN	0.013786
DENILEUKIN DIFTITOX	0.0137841
INIPARIB	0.0137673
AEW-541	0.0137656
PONATINIB HYDROCHLORIDE	0.0137598
AS-602868	0.0137586
AR-42	0.0137312
AFLIBERCEPT	0.0137289
ZALTRAP	0.0137289
CONBERCEPT	0.0137289
ARRY-300	0.0137289
RANIBIZUMAB;BEVACIZUMAB 111IN;BROLUCIZUMAB;BEVASIRANIB	0.0137289
PEGAPTANIB SODIUM	0.0137289
STIBOGLUCONATE	0.0137289
CIXUTUMUMAB	0.0137095
ARQ-736;LGX-806	0.013703
LY-3009120;MLN-2480;XL-281	0.013703
SILTUXIMAB;CLAZAKIZUMAB;OLOKIZUMAB;ELSILIMOMAB	0.0136982
SIRUKUMAB	0.0136982
FAMITINIB;SU-014813	0.0136974
PAZOPANIB HYDROCHLORIDE	0.0136974
TANDUTINIB	0.0136974
XL-999	0.0136974
XL-820;TELATINIB	0.0136974
CM-082	0.0136974
VATALANIB	0.0136974
ANLOTINIB	0.0136974
GLESATINIB;MGCD-265	0.013678
BMS-817378;CABOZANTINIB S-MALATE;BMS-794833;GOLVATINIB;TAS-115	0.013678
FASINUMAB;FULRANUMAB;TANEZUMAB	0.0136775
PATRITUMAB	0.013675
MM-121;AV-203;AMG-888	0.013675
VENETOCLAX	0.013673
XL-844	0.0136586
SALIRASIB	0.0136509
DEXAMETHASONE	0.0136499
PEGPLERANIB SODIUM	0.013647
ORANTINIB;NINTEDANIB ESYLATE	0.013647
JI-101	0.013647
TRAFERMIN;AZD-4547;DERAZANTINIB;LY-2874455;ROGARATINIB	0.013647
LUCITANIB	0.013647
RABEPRAZOLE SODIUM	0.013647
BRIVANIB ALANINATE;BRIVANIB	0.013647
FP-1039	0.013647
BECAPLERMIN	0.013647
CP-459632	0.013647
X-82;TAK-593	0.013647
SURUFATINIB	0.013647
CDP-860	0.013647
2X-121	0.0136452
DIMETHYL FUMARATE	0.0136431
CABAZITAXEL	0.0136368
OSPEMIFENE;IDOXIFENE;ACOLBIFENE;MK-6913;BAZEDOXIFENE;QUINESTROL;ESTROGENS, CONJUGATED SYNTHETIC A;SIVIFENE;TOREMIFENE;RALOXIFENE;ESTROGENS, ESTERIFIED;SR16234;ESTROGEN;FISPEMIFENE;RALOXIFEN;ESTROGENS, CONJUGATED;TOREMIFENE CITRATE;LY2245461;BAZEDOXIFENE ACETATE;DROLOXIFENE;DIETHYLSTILBESTROL DIPHOSPHATE;ESTRADIOL;SYNTHETIC CONJUGATED ESTROGENS, B;CHF4227;CHLOROTRIANISENE	0.013617
NORELGESTROMIN;DESOGESTREL;NORGESTREL;ETONOGESTREL;NORGESTIMATE;DIENOGEST;MEGESTROL	0.013617
PROGESTERONE	0.013617
VINTAFOLIDE	0.013617
ESTRIOL;ESTRADIOL ACETATE;ETHINYL ESTRADIOL;DIETHYLSTILBESTROL;ESTRADIOL CYPIONATE;DIENESTROL;ESTRONE;CLOMIPHENE CITRATE;RAD1901;LASOFOXIFENE;BRILANESTRANT;ARZOXIFENE;MESTRANOL;CLOMIPHENE;ESTROPIPATE;ESTRADIOL VALERATE;IODINE;POLYESTRADIOL PHOSPHATE;TAMOXIFEN CITRATE;ENDOXIFEN	0.013617
CR 1447	0.013617
LEVONORGESTREL	0.013617
DANAZOL	0.013617
GTX-758	0.013617
ENZALUTAMIDE	0.013617
CEP-37440	0.0136113
MESALAMINE	0.013609
RILONACEPT	0.013609
BMS-387032	0.0135996
SU-9516;ERIBULIN	0.0135996
G1T28-1;RIBOCICLIB SUCCINATE	0.0135996
BRICICLIB	0.0135996
PANOBINOSTAT LACTATE;TACEDINALINE;ENTINOSTAT	0.0135948
BELINOSTAT	0.0135948
RESMINOSTAT;ROMIDEPSIN;PRACINOSTAT;MOCETINOSTAT	0.0135948
ABEXINOSTAT;GIVINOSTAT	0.0135948
PANOBINOSTAT	0.0135948
CHIDAMIDE	0.0135948
QUARFLOXIN	0.0135948
ACAMPROSATE CALCIUM	0.0135933
APRINOCARSEN	0.0135933
PEXIDARTINIB	0.0135904
OSI-930;SEMAXANIB	0.0135904
DUSIGITUMAB	0.0135904
CT-1578	0.0135904
FEDRATINIB	0.0135904
LIFIRAFENIB;ZELBORAF;DABRAFENIB MESYLATE;RG-7256;CHEMBL525191;PLX-8394	0.0135899
COLCHICINE	0.0135864
CERDULATINIB	0.0135863
MARIMASTAT	0.0135806
PRINOMASTAT	0.0135806
S-3304;INCYCLINIDE	0.0135806
TALAZOPARIB TOSYLATE	0.0135665
TRABECTEDIN	0.0135665
RUCAPARIB CAMSYLATE	0.0135665
TEPOTINIB;CAPMATINIB;ONARTUZUMAB;SAR-125844;JNJ-38877605;PF-04217903;NAQUOTINIB;AMG-337;SAVOLITINIB;BMS-698769;TIVANTINIB;AMG-208;EMD-1204831;COMETRIQ;SGX-523;TELISOTUZUMAB;MK-2461;MERESTINIB;BMS-777607	0.0135649
BPI-9016	0.0135649
MK-8033	0.0135649
PF-00562271;GSK-2256098;VS-4718;BI-853520	0.0135604
DEFACTINIB	0.0135604
ASCIMINIB;NILOTINIB HYDROCHLORIDE MONOHYDRATE;FLUMATINIB	0.0135598
MLN-0415;IMD-1041;IMD-2560;SAR-113945;AURANOFIN;IMD-0354	0.0135586
LCL-161;BIRINAPANT	0.0135586
AT-406	0.0135586
ERITORAN TETRASODIUM	0.0135586
RESATORVID;ERITORAN	0.0135586
TANZISERTIB;BRIMAPITIDE, C-TERMINAL ACID;BENTAMAPIMOD;CC-401	0.0135545
RG-4733;NIROGACESTAT	0.0135401
OLARATUMAB;AVAPRITINIB;TOVETUMAB	0.0135401
AZACITIDINE	0.0135401
RAMUCIRUMAB	0.0135401
4SC-203	0.0135401
LY-2606368;AZD-7762;RABUSERTIB;PF-00477736;RG-7602;SCH-900776;RG-7741	0.013538
TOPIRAMATE	0.0135372
PHENOBARBITAL	0.0135372
FOSTAMATINIB;R-343;ENTOSPLETINIB;R-112;R-406;HMPL-523;TAK-659;PRT-2607	0.0135354
R-333;R-348	0.0135354
CHEMBL1086377	0.0135352
VEROSUDIL;SAR-407899;AMA0076;DE-104;Y-39983	0.0135184
AT-13148	0.0135184
LY-2584702	0.0135157
SULFASALAZINE	0.0135052
SELONSERTIB	0.0135025
RUXOLITINIB	0.0134982
PRILIXIMAB;CLENOLIXIMAB;TRX-1;ZANOLIMUMAB;CEDELIZUMAB;KELIXIMAB;TREGALIZUMAB;IBALIZUMAB	0.0134982
DIACEREIN	0.0134982
GEVOKIZUMAB;CANAKINUMAB	0.0134982
OBATOCLAX MESYLATE	0.0134982
ABX-IL8;HUMAX-IL8	0.0134982
GILTERITINIB	0.0134939
AKN-028	0.0134939
TELBERMIN;ABICIPAR PEGOL	0.0134892
FRUQUINTINIB;CEP-5214;L-21649;LENVATINIB MESYLATE;CEP-7055;AG-13958;TIVOZANIB;KRN-633	0.0134892
RIVOCERANIB;HENATINIB;OSI-632;PEGDINETANIB;PF-00337210;ALACIZUMAB PEGOL;ZD-4190	0.0134892
CEP-11981	0.0134892
ALECTINIB;ALECTINIB HYDROCHLORIDE	0.0134864
NOSCAPINE;PX-478	0.0134848
AN-9;DEPAKOTE	0.0134848
NITROGLYCERIN	0.0134848
NANATINOSTAT	0.0134848
VORUCICLIB	0.0134789
LINSITINIB	0.0134773
GANITUMAB	0.0134773
ACETAMINOPHEN	0.0134764
SAPROPTERIN	0.0134759
TREMELIMUMAB	0.0134732
ADH-1	0.0134585
LUMATEPERONE	0.0134548
VORTIOXETINE HYDROBROMIDE	0.0134548
AMOXAPINE	0.0134548
TEDATIOXETINE	0.0134548
GSK163090	0.0134548
VILAZODONE HYDROCHLORIDE	0.0134548
VINBLASTINE	0.0134501
LYSINE	0.0134497
ETHOXZOLAMIDE	0.0134491
NAVITOCLAX	0.0134479
ISOSORBIDE	0.0134479
PICOPLATIN	0.0134479
FIGITUMUMAB;MECASERMIN;DALOTUZUMAB;PL-225B;MECASERMIN RINFABATE;ROBATUMUMAB;AVE-1642;CHEMBL401930;AXL-1717	0.0134269
BMS-754807;KW-2450	0.0134269
GSK933776;CRENEZUMAB;PONEZUMAB;SCYLLITOL;BAN2401;SOLANEZUMAB;ADUCANUMAB;BAPINEUZUMAB;GANTENERUMAB;VANUTIDE CRIDIFICAR;CAPROSPINOL	0.0134137
PHENSERINE, (+)-	0.0134137
COLLAGENASE CLOSTRIDIUM HISTOLYTICUM	0.0134066
PAMREVLUMAB	0.0134039
BURIXAFOR;MSX-122;PLERIXAFOR;MAVORIXAFOR;POL6326;CTCE-9908;BKT140	0.0133986
VIDOFLUDIMUS	0.0133969
TG100-115;CAL-263;RP-6530;DUVELISIB	0.0133969
VISTUSERTIB	0.0133967
ANDROGRAPHOLIDE;BARDOXOLONE	0.0133917
TESTOSTERONE UNDECANOATE;NILUTAMIDE;TESTOSTERONE;GSK2881078;GSK2849466;ENOBOSARM;METHYLTESTOSTERONE;DAROLUTAMIDE;VK5211;TESTOSTERONE ENANTHATE;OXANDROLONE;CLASCOTERONE;OXYMETHOLONE;APC-100;FLUOXYMESTERONE;DROMOSTANOLONE;NANDROLONE DECANOATE;APALUTAMIDE;NANDROLONE;DROMOSTANOLONE PROPIONATE;TESTOSTERONE PROPIONATE;CYPROTERONE;LY2452473;AZD3514;FLUTAMIDE;ETHYLESTRENOL;MK-0773;NANDROLONE PHENPROPIONA…	0.0133904
BALSALAZIDE DISODIUM;BALSALAZIDE;OLSALAZINE SODIUM	0.0133904
DROSPIRENONE	0.0133904
MECLOFENAMATE SODIUM	0.0133904
GALETERONE;ABIRATERONE	0.0133904
TOFACITINIB CITRATE;PEFICITINIB	0.0133904
NS-018;GANDOTINIB;AC-430;BMS-911543;XL-019;LS-104	0.0133904
INDOMETHACIN	0.0133904
RUXOLITINIB PHOSPHATE;BARICITINIB;MOMELOTINIB;AZD-1480	0.0133904
LICOFELONE	0.0133904
LEUPROLIDE	0.0133904
SCH-708980	0.0133851
RILOTUMUMAB;FICLATUZUMAB	0.013376
ICRUCUMAB	0.013376
IMC-3C5	0.013376
QUERCETIN-3'-O-PHOSPHATE	0.0133417
REFAMETINIB;BALAMAPIMOD;AS-703988;CI-1040;RG-7304;TRAMETINIB DIMETHYL SULFOXIDE;TAK-733;RO-4987655;PD-0325901;AZD-8330;RG-7167;RG-7420;COBIMETINIB FUMARATE	0.0133401
TESMILIFENE	0.0133401
TREPROSTINIL	0.0133401
TRAZODONE HYDROCHLORIDE	0.0133401
MK-0533;INT131;FARGLITAZAR;RIVOGLITAZONE;EFATUTAZONE HYDROCHLORIDE;PIOGLITAZONE;CLX-0921;ROSIGLITAZONE;MBX-2044;ATX08-001;METAGLIDASEN;BALAGLITAZONE;NETOGLITAZONE;PIOGLITAZONE HYDROCHLORIDE;EFATUTAZONE;ROSIGLITAZONE MALEATE;OMS405;MITOGLITAZONE;TROGLITAZONE	0.0133401
LITHIUM CITRATE;LITHIUM CARBONATE	0.0133401
PHENFORMIN	0.0133401
AVE0847;DB959	0.0133401
DESVENLAFAXINE	0.0133401
DASOTRALINE;SIBUTRAMINE HYDROCHLORIDE;MAZINDOL;METHAMPHETAMINE HYDROCHLORIDE;LIAFENSINE	0.0133401
BIRABRESIB	0.0133401
TAMIBAROTENE	0.0133401
ARHALOFENATE	0.0133401
NEFAZODONE HYDROCHLORIDE	0.0133401
LEVOMILNACIPRAN HYDROCHLORIDE;VENLAFAXINE HYDROCHLORIDE;DESVENLAFAXINE SUCCINATE;PROTRIPTYLINE HYDROCHLORIDE;DULOXETINE HYDROCHLORIDE;IMIPRAMINE HYDROCHLORIDE;AMITRIPTYLINE HYDROCHLORIDE;NORTRIPTYLINE HYDROCHLORIDE	0.0133401
CHLORPHENTERMINE HYDROCHLORIDE;SERTRALINE HYDROCHLORIDE;PAROXETINE HYDROCHLORIDE;ESCITALOPRAM OXALATE;PAROXETINE MESYLATE;CLOMIPRAMINE HYDROCHLORIDE;FLUOXETINE HYDROCHLORIDE;FLUVOXAMINE MALEATE;CITALOPRAM HYDROBROMIDE	0.0133401
INDEGLITAZAR;GW501516;SODELGLITAZAR	0.0133401
STANNSOPORFIN	0.0133401
BMS-936559	0.0133401
NAVEGLITAZAR;ALEGLITAZAR;TESAGLITAZAR;IMIGLITAZAR;MURAGLITAZAR	0.0133401
GLPG-0555;ABROCITINIB;ITACITINIB;FILGOTINIB;SOLCITINIB;INCB-047986	0.0133401
ETALOCIB	0.0133401
GDC-0917	0.0133401
NAPROXCINOD	0.0133401
TRICETAMIDE	0.0133401
FAXELADOL	0.0133401
RG-7376	0.0133401
E-6201	0.0133377
GLUFOSFAMIDE	0.0133365
ANDECALIXIMAB	0.0133347
CARLUMAB	0.0133347
FONTOLIZUMAB	0.0133347
PASCOLIZUMAB	0.0133342
SUPROFEN;NEPAFENAC;NAPROXEN ETEMESIL;OXAPROZIN;BISMUTH SUBSALICYLATE;IBUPROFEN LYSINE;KETOPROFEN;OXYPHENBUTAZONE;PIROXICAM;OXAPROZIN POTASSIUM;BROMFENAC SODIUM;DIFLUNISAL;NAPROXEN;SALSALATE;AMINOSALICYLATE POTASSIUM;TOLMETIN;FLURBIPROFEN;NAPROXEN SODIUM;FENOPROFEN;NABUMETONE;DICLOFENAC SODIUM;ETODOLAC;BROMFENAC;DICLOFENAC EPOLAMINE;FENOPROFEN CALCIUM;TENOXICAM;VB-201;IBUPROFEN SODIUM;DICLOFENAC P…	0.0132892
MELOXICAM;CARPROFEN;ETORICOXIB;VALDECOXIB;CIMICOXIB;ROFECOXIB;APRICOXIB;PARECOXIB;LUMIRACOXIB	0.0132892
PHENYLBUTAZONE	0.0132892
POLMACOXIB	0.0132892
K-877;BEZAFIBRATE;AVE8134;CP-778875;LY-518674;GEMFIBROZIL;FENOFIBRATE;CLOFIBRATE;FENOFIBRIC ACID;ZYH7;CHOLINE FENOFIBRATE;GW590735;DRF-10945	0.0132892
DELCASERTIB	0.0132892
ILOPROST	0.0132892
TIDEGLUSIB;AZD-1080;LY-2090314	0.0132892
GIRENTUXIMAB	0.013284
RICOLINOSTAT	0.013284
SECUKINUMAB;IXEKIZUMAB	0.0132838
DIAPEP-277	0.0132838
CERITINIB	0.0132773
FRESOLIMUMAB	0.0132773
METELIMUMAB;LY-2382770	0.0132773
OCTREOTIDE	0.0132487
CHEMBL247471;GSI-136;AVAGACESTAT;SEMAGACESTAT	0.013233
BEGACESTAT;TARENFLURBIL	0.013233
MEDROXYPROGESTERONE ACETATE;TELAPRISTONE ACETATE;ETHYNODIOL DIACETATE;MEGESTROL ACETATE;ONAPRISTONE;ULIPRISTAL;ULIPRISTAL ACETATE;HYDROXYPROGESTERONE CAPROATE;GESTODENE;PROGESTOGEN;LONAPRISAN;NORETHINDRONE;NORETHINDRONE ACETATE;DYDROGESTERONE;PF-05019702;ASOPRISNIL;NORETHYNODREL	0.0132269
PIMASERTIB HYDROCHLORIDE;MEKINIST	0.0132269
MIFEPRISTONE	0.0132269
ZOSUQUIDAR;TARIQUIDAR	0.0132269
IVOSIDENIB	0.0132194
CANDOXATRIL;ILEPATRIL	0.013176
LOMUSTINE	0.0131732
TAREXTUMAB	0.0131685
ASP-3026;LORLATINIB	0.0131566
BIMOCLOMOL	0.0131201
TT-232	0.0131126
ENSARTINIB;CHEMBL473773;LUMINESPIB	0.0131063
ATAMESTANE;TESTOLACTONE;ARIMIDEX	0.0131063
IMETELSTAT;IMETELSTAT SODIUM;TERTOMOTIDE	0.0131063
AMINOGLUTETHIMIDE	0.0131063
CG250 177LU;CG250 111IN;IODINE I 124 GIRENTUXIMAB	0.013074
CORDYCEPIN	0.0130554
ARSENIC	0.0130507
R428	0.0130092
ENFLURANE	0.0128566
GATAPARSEN	0.0127874
MITOXANTRONE	0.0127841
FIRATEGRAST;NATALIZUMAB	0.0126282
ABITUZUMAB;INTETUMUMAB	0.0126282
ETARACIZUMAB	0.0126282
VOLOCIXIMAB	0.0126282
PF-04605412	0.0126282
GLPG-0187	0.0126282
SAN-300	0.0126282
AMRUBICIN;DAUNORUBICIN CITRATE;PODOFILOX;VALRUBICIN;ETOPOSIDE PHOSPHATE;ALDOXORUBICIN;IDARUBICIN HYDROCHLORIDE;13-DEOXYDOXORUBICIN;MITOXANTRONE HYDROCHLORIDE;AMRUBICIN HYDROCHLORIDE;DOXORUBICIN HYDROCHLORIDE;DAUNORUBICIN HYDROCHLORIDE	0.0126073
VOSAROXIN;TENIPOSIDE;BERUBICIN HYDROCHLORIDE;AMONAFIDE	0.0126073
DESFLURANE;SEVOFLURANE	0.0125959
ISOFLURANE	0.0125959
AZD-8186	0.012525
MLN-8054;MK-5108;TAS-119	0.0125222
CINPANEMAB	0.0125023
FLUDARABINE PHOSPHATE;GEMCITABINE HYDROCHLORIDE	0.012497
BRENTUXIMAB VEDOTIN	0.0124872
UROKINASE	0.0124777
VINCRISTINE	0.0124584
PRITUMUMAB	0.0124366
MENADIONE	0.0123937
VINORELBINE	0.0123877
CYTARABINE	0.0123877
MERCAPTOPURINE	0.0123867
VINCRISTINE SULFATE;VINBLASTINE SULFATE;PACLITAXEL POLIGLUMEX;VERUBULIN;SAGOPILONE;VINORELBINE TARTRATE;INDIBULIN;VINFLUNINE;ERIBULIN MESYLATE;CROLIBULIN;FOSBRETABULIN DISODIUM;FOSBRETABULIN TROMETHAMINE;DAVUNETIDE;IXABEPILONE;LEXIBULIN;PLINABULIN	0.0123794
NV-128;ME-344	0.0123772
METFORMIN HYDROCHLORIDE	0.0123772
RALOXIFENE HYDROCHLORIDE;MF101;ESTRAMUSTINE PHOSPHATE SODIUM;ERTEBEREL;PRINABEREL;AUS-131	0.0123596
ERDAFITINIB	0.012333
BUTETHAL;BUTABARBITAL;HEXOBARBITAL;MEPHOBARBITAL;THIOPENTAL;SECOBARBITAL	0.0123301
PRIMIDONE	0.0123301
TALBUTAL;PENTOBARBITAL;BUTALBITAL;METHARBITAL	0.0123301
ALEPLASININ	0.0123137
PX-12	0.0123024
TOFERSEN	0.0122923
CE-245677	0.0122821
PLX-5622;ARRY-382;EDICOTINIB	0.0122821
APROTININ	0.0122777
ECALLANTIDE	0.0122774
ORLISTAT	0.0122707
ROVELIZUMAB	0.0122661
SONIDEGIB	0.0122542
REGRAMOSTIM	0.0122408
LUMACAFTOR;IVACAFTOR;QBW251;TEZACAFTOR	0.0122325
CROFELEMER	0.0122325
SELINEXOR	0.0122282
TOPSALYSIN	0.012227
FUTIBATINIB;PEMIGATINIB	0.0122199
LEVOLEUCOVORIN;BHQ-880	0.0122199
ASK-8007	0.0122144
OLESOXIME	0.0122063
SILMITASERTIB	0.0121931
BI-505;ENLIMOMAB PEGOL;ALICAFORSEN	0.0121899
REPOTRECTINIB	0.0121879
RIMEXOLONE;BECLOMETHASONE;TRIAMCINOLONE;ALCLOMETASONE	0.0121834
FGF401	0.0121689
CATUMAXOMAB;SOLITOMAB	0.0121584
TUCOTUZUMAB CELMOLEUKIN;ADECATUMUMAB;CITATUZUMAB BOGATOX;ING-1	0.0121584
BELNACASAN	0.012156
MSC-2364447;SPEBRUTINIB BESYLATE;HM-71224;TIRABRUTINIB	0.0121558
VISMODEGIB	0.0121411
TILUDRONIC ACID;TRODUSQUEMINE	0.0121346
CARMUSTINE	0.012133
TAZEMETOSTAT	0.012133
LENZILUMAB;OTILIMAB;NAMILUMAB	0.0121277
ONCOLYSIN S;LORVOTUZUMAB MERTANSINE	0.0121268
VONAPANITASE	0.0121263
ENSITUXIMAB	0.0121074
OSI-7904;FLOXURIDINE;RALTITREXED;ARFOLITIXORIN	0.0121009
TEGAFUR	0.0121009
ALITRETINOIN;ETRETINATE;ADAPALENE;ACITRETIN;MOFAROTENE	0.0120823
TAZAROTENE	0.0120823
GALUNISERTIB	0.0120821
FLUOROMETHOLONE;FLURANDRENOLIDE;FLUNISOLIDE;MEDRYSONE;FLUOCINONIDE	0.0120785
ASUNERCEPT	0.0120767
HYDROCORTAMATE;CLOCORTOLONE;PREDNISOLONE;DIFLORASONE;MOMETASONE;METHYLPREDNISOLONE;AMCINONIDE;PREDNICARBATE;CLOBETASOL;DESOXIMETASONE;PREDNISONE;DESONIDE;BETAMETHASONE	0.0120702
TOPOTECAN	0.0120669
ETIRINOTECAN PEGOL;IRINOTECAN HYDROCHLORIDE HYDRATE;CAMPTOTHECIN;LAPACHONE;IRINOTECAN SUCROSOFATE;LURTOTECAN;RUBITECAN;KARENITECIN	0.0120669
PRALATREXATE	0.0120514
FOSINOPRIL SODIUM;ENALAPRIL MALEATE;MOEXIPRIL;BENAZEPRIL;SPIRAPRIL;RAMIPRIL;CAPTOPRIL;FOSINOPRIL;BENAZEPRIL HYDROCHLORIDE;TRANDOLAPRIL;LISINOPRIL HYDRATE;QUINAPRIL;MOEXIPRIL HYDROCHLORIDE;CILAZAPRIL;PERINDOPRIL ERBUMINE;PERINDOPRIL;ENALAPRIL;SPIRAPRIL HYDROCHLORIDE;QUINAPRIL HYDROCHLORIDE;PERINDOPRIL ARGININE	0.012048
RESCINNAMINE;DESERPIDINE	0.012048
LISINOPRIL	0.012048
MB-07803	0.0120396
IFOSFAMIDE	0.0120274
CICLESONIDE;PARAMETHASONE	0.0120274
DULANERMIN	0.012026
TOFACITINIB;DECERNOTINIB;WHI-P131;XELJANZ;TASOCITINIB	0.012026
FIBRINOLYSIN, HUMAN	0.0120199
APATORSEN	0.0120199
RETEPLASE;ALTEPLASE;ANISTREPLASE	0.0120199
DESMOTEPLASE;AMEDIPLASE;STREPTOKINASE;TENECTEPLASE;TRANEXAMIC ACID;DEFIBROTIDE SODIUM	0.0120199
HUHMFG1	0.0120199
AMINOCAPROIC ACID	0.0120199
GO-203-2C	0.0120199
PARICALCITOL;CALCIPOTRIOL;CHOLECALCIFEROL;SEOCALCITOL;ERGOCALCIFEROL;CALCITRIOL;DIHYDROTACHYSTEROL;DOXERCALCIFEROL;DP001;CALCIPOTRIENE;BECOCALCIDIOL;PEFCALCITOL;ILX23-7553;ELOCALCITOL;CALCIFEDIOL;ELDECALCITOL;INECALCITOL;1.ALPHA.-HYDROXYVITAMIN D5	0.0120141
LUNACALCIPOL	0.0120141
SALINOMYCIN	0.0120123
PROCARBAZINE	0.0119945
LISOFYLLINE	0.0119919
EFLORNITHINE HYDROCHLORIDE;EFLORNITHINE	0.011991
DOXYCYCLINE	0.011969
DOXYCYCLINE CALCIUM;DOXYCYCLINE HYCLATE	0.011969
CAROTUXIMAB	0.011969
ISTAROXIME	0.0119638
METHOTREXATE SODIUM;TRIMETREXATE;TALOTREXIN	0.0119383
OMECAMTIV MECARBIL	0.0119292
LABETUZUMAB	0.0119184
OMARIGLIPTIN;VILDAGLIPTIN;BEGELOMAB;SAXAGLIPTIN;ALOGLIPTIN;BISEGLIPTIN;LINAGLIPTIN;SITAGLIPTIN PHOSPHATE;GOSOGLIPTIN;CARMEGLIPTIN;SAXAGLIPTIN HYDROCHLORIDE;TRELAGLIPTIN SUCCINATE;SITAGLIPTIN;ALOGLIPTIN BENZOATE;DUTOGLIPTIN	0.0119176
BUDESONIDE;BETAMETHASONE BENZOATE;METHYLPREDNISOLONE ACETATE;FOSDAGROCORAT;BECLOMETHASONE DIPROPIONATE;HE3286;HYDROCORTISONE CYPIONATE;HYDROCORTISONE BUTYRATE;TRIAMCINOLONE HEXACETONIDE;HYDROCORTISONE SODIUM PHOSPHATE;PREDNISOLONE SODIUM PHOSPHATE;TRIAMCINOLONE DIACETATE;HYDROCORTISONE SODIUM SUCCINATE;MEPREDNISONE;PARAMETHASONE ACETATE;ALCLOMETASONE DIPROPIONATE;ORG-34517;CLOBETASOL PROPIONATE;F…	0.0119142
PIDILIZUMAB	0.011912
AMP-224	0.011912
ALISKIREN FUMARATE;ALISKIREN;REMIKIREN;VTP-27999	0.0119102
ISOTRETINOIN;FENRETINIDE;IRX4310	0.0119048
FASUDIL	0.0118992
ASENAPINE	0.0118788
ORPHENADRINE HYDROCHLORIDE;ORPHENADRINE CITRATE	0.0118788
INDANTADOL	0.0118788
RALFINAMIDE	0.0118788
OLANZAPINE	0.011873
BERZOSERTIB	0.0118692
AMATUXIMAB	0.0118669
SACUBITRIL	0.0118621
NRX195183	0.0118539
LERDELIMUMAB;TRABEDERSEN;BELAGENPUMATUCEL-L	0.0118483
UPAMOSTAT	0.0118483
ZONAMPANEL;PERAMPANEL;MIBAMPATOR;MK-8777;FARAMPATOR;BECAMPANEL;CX1739;PF-04958242;TALAMPANEL	0.0118227
SELURAMPANEL	0.0118227
TEZAMPANEL	0.0118227
IRAMPANEL	0.0118227
DASOLAMPANEL	0.0118227
TCD-717	0.0118198
PF-03758309	0.0118047
PINOMETOSTAT	0.0118038
MEQUINOL;MONOBENZONE	0.011802
APOMAB;LEXATUMUMAB;TIGATUZUMAB;DROZITUMAB	0.0117922
NEBOGLAMINE;ESKETAMINE HYDROCHLORIDE;AV-101;AMANTADINE HYDROCHLORIDE;GW468816;MEMANTINE HYDROCHLORIDE;CNS-5161;KETAMINE HYDROCHLORIDE;APIMOSTINEL;FELBAMATE;LANICEMINE;AZD8108;DELUCEMINE;RAPASTINEL;ESKETAMINE	0.0117657
LATREPIRDINE	0.0117657
DIMIRACETAM	0.0117657
NERAMEXANE MESYLATE	0.0117657
RADIPRODIL;RISLENEMDAZ;EVT-101;TRAXOPRODIL	0.0117657
NERAMEXANE	0.0117657
MEMANTINE	0.0117657
DEXANABINOL	0.0117657
ENASIDENIB	0.0117326
PARATHYROID HORMONE	0.0117181
SERTINDOLE	0.0116963
OPROZOMIB;IXAZOMIB CITRATE	0.0116689
CARFILZOMIB	0.0116689
ILOPERIDONE	0.0116459
ABAGOVOMAB;OREGOVOMAB	0.0116322
TERIPARATIDE;TERIPARATIDE ACETATE	0.011554
GIMERACIL;ENILURACIL	0.0114491
CHLORAMBUCIL;MELPHALAN	0.0113819
FLUDARABINE	0.0112597
HYDROXYUREA;GALLIUM NITRATE;TEZACITABINE	0.011259
LITRONESIB;ISPINESIB	0.0112411
TRIAPINE	0.0112129
TRIAZOLAM;CLONAZEPAM;CLORAZEPIC ACID;ALPRAZOLAM;DIAZEPAM;TEMAZEPAM;LORAZEPAM	0.0112064
ESZOPICLONE	0.0112064
FLUNITRAZEPAM	0.0111556
PROPOFOL	0.0111196
ETOMIDATE	0.0111196
TOSEDOSTAT	0.011114
CHLORDIAZEPOXIDE;CLOBAZAM;HALAZEPAM;OXAZEPAM;FLURAZEPAM;BROMAZEPAM;PRAZEPAM;QUAZEPAM;ADIPIPLON;MIDAZOLAM;ESTAZOLAM	0.0110735
MEPROBAMATE;CLORAZEPATE DIPOTASSIUM;THIAMYLAL SODIUM;FLUMAZENIL;METHYPRYLON;CHLORDIAZEPOXIDE HYDROCHLORIDE;PENTOBARBITAL SODIUM;ETHCHLORVYNOL;BUTABARBITAL SODIUM;SECOBARBITAL SODIUM;METHOHEXITAL SODIUM;MIDAZOLAM HYDROCHLORIDE;THIOPENTAL SODIUM;GLUTETHIMIDE;PF-06372865;TRICLOFOS SODIUM	0.0110735
GANAXOLONE	0.0110735
METHOXYFLURANE	0.0110735
REMIMAZOLAM;OCINAPLON	0.0110735
GABOXADOL	0.0110735
NITRAZEPAM	0.0110735
RESEQUINIL;LOREDIPLON	0.0110735
HALOTHANE	0.0110735
RILUZOLE	0.0110636
ASM-024	0.0110636
RUPLIZUMAB;TORALIZUMAB;DAPIROLIZUMAB PEGOL	0.0110595
LUCATUMUMAB;TENELIXIMAB;DACETUZUMAB;PG-102	0.0110543
IXAZOMIB	0.0110487
AFEGOSTAT	0.0110437
AMG-108	0.0110021
BLINATUMOMAB	0.0109996
DAPRODUSTAT;ROXADUSTAT	0.0109668
ARSENIC TRIOXIDE	0.0109588
BAY-1217389;BAY-1161909	0.0109574
LUBIPROSTONE	0.0109543
CUSTIRSEN SODIUM;CUSTIRSEN	0.0109543
BERMEKIMAB	0.0109517
ANG1005;ORTATAXEL;MILATAXEL;TESETAXEL	0.0109489
TALABOSTAT	0.0109487
NI-0801;ELDELUMAB	0.0109487
MAPATUMUMAB	0.010898
OXIGLUTATIONE	0.010898
ONCOLYSIN B;TAPLITUMOMAB PAPTOX;COLTUXIMAB RAVTANSINE;MDX-1342;INEBILIZUMAB	0.0108928
NMS-1116354;RXDX-103;BMS-863233	0.0108794
LEVOTHYROXINE;LIOTHYRONINE;DEXTROTHYROXINE SODIUM;LEVOTHYROXINE SODIUM;LIOTHYRONINE SODIUM;DEXTROTHYROXINE	0.0108786
VARENICLINE	0.010852
DIGOXIN;ACETYLDIGITOXIN;DESLANOSIDE;DIGITOXIN	0.0108411
BOCOCIZUMAB;EVOLOCUMAB;ALIROCUMAB;RG-7652	0.010841
SCY 635	0.0108357
VATIQUINONE	0.0108351
EZATIOSTAT HYDROCHLORIDE;EZATIOSTAT;CANFOSFAMIDE	0.0108351
EPTIFIBATIDE;TIROFIBAN;GANTOFIBAN;TIROFIBAN HYDROCHLORIDE;TADOCIZUMAB	0.0108282
CILENGITIDE	0.0108282
STX-100	0.0108282
ABCIXIMAB	0.0108282
SOMATROPIN	0.010823
DARATUMUMAB	0.0107957
NAVARIXIN;LADARIXIN;REPARIXIN	0.0107902
ELUBRIXIN;DANIRIXIN	0.0107902
CYT006-ANGQB	0.0107902
ZILEUTON;ATRELEUTON	0.0107893
BAMINERCEPT	0.0107858
PATECLIZUMAB	0.0107858
EFAPROXIRAL	0.0107811
OBATOCLAX;OBLIMERSEN	0.0107773
RUBOXISTAURIN	0.0107745
THIOGUANINE	0.0107718
OLOCROLIMUS;TACROLIMUS;GPI-1485	0.0107471
CLODRONIC ACID	0.0107404
SULFINPYRAZONE	0.0107387
TILARGININE;KD7040	0.0107205
RANIRESTAT	0.0107205
TC-6499	0.0107186
PENTOLINIUM TARTRATE;MECAMYLAMINE HYDROCHLORIDE;LARAZOTIDE ACETATE;TRIMETHAPHAN CAMSYLATE	0.0107186
ZOLIMOMAB ARITOX	0.0107132
INOTUZUMAB OZOGAMICIN;MOXETUMOMAB PASUDOTOX;EPRATUZUMAB;BECTUMOMAB;BL22	0.010701
TRICHLORMETHIAZIDE	0.0106979
CHLOROTHIAZIDE	0.0106979
GLPG-0259	0.010671
DROXIDOPA;HYDROXYAMPHETAMINE HYDROBROMIDE;EPINEPHRINE BITARTRATE;NOREPINEPHRINE BITARTRATE;MEPHENTERMINE SULFATE;LABETALOL HYDROCHLORIDE;DIPIVEFRIN HYDROCHLORIDE	0.010666
LEVOMEPROMAZINE	0.010666
EPINEPHRINE	0.010666
LABETALOL	0.010666
CARVEDILOL PHOSPHATE;CARVEDILOL	0.010666
BEPRIDIL	0.010666
ERGOLOID MESYLATES	0.010666
SOBETIROME;RESMETIROM;EPROTIROME;MB07811	0.0106647
MILATUZUMAB	0.010654
ACP-001;PEGVISOMANT;SOMATREM;SOMATROGON	0.0106515
AES-103	0.010649
NELARABINE	0.0106351
ALPRENOLOL;LEVOBUNOLOL;CARTEOLOL;TIMOLOL;OXPRENOLOL;PENBUTOLOL SULFATE;NEBIVOLOL HYDROCHLORIDE;PROPRANOLOL;METIPRANOLOL;ISOPROTERENOL;OXPRENOLOL HYDROCHLORIDE;DOBUTAMINE HYDROCHLORIDE;PENBUTOLOL;BUCINDOLOL;PINDOLOL;PROPRANOLOL HYDROCHLORIDE;NADOLOL;LEVOBUNOLOL HYDROCHLORIDE;TIMOLOL MALEATE;METIPRANOLOL HYDROCHLORIDE;ESMOLOL HYDROCHLORIDE	0.0106156
COCAINE	0.0106156
PROPAFENONE HYDROCHLORIDE	0.0106156
DESIPRAMINE	0.0106156
ISOPROTERENOL HYDROCHLORIDE;CARTEOLOL HYDROCHLORIDE;LY377604	0.0106156
PSEUDOEPHEDRINE	0.0106156
SOTALOL HYDROCHLORIDE	0.0106156
VEDOLIZUMAB	0.010612
BUROSUMAB	0.0106117
INSULIN ZINC SUSP RECOMBINANT HUMAN;INSULIN SUSP PROTAMINE ZINC PURIFIED PORK;INSULIN ZINC SUSP BEEF;INSULIN ASPART;INSULIN SUSP ISOPHANE RECOMBINANT HUMAN;INSULIN ZINC SUSP PURIFIED PORK;INSULIN LISPRO PROTAMINE RECOMBINANT;INSULIN;INSULIN DEGLUDEC;INSULIN LISPRO;INSULIN ZINC SUSP EXTENDED PURIFIED BEEF;INSULIN SUSP PROTAMINE ZINC BEEF/PORK;INSULIN GLARGINE;INSULIN GLULISINE;INSULIN ZINC SUSP SE…	0.0106083
PROPIOMAZINE;PROMAZINE	0.0106023
KAI-1678	0.0105802
TEGLARINAD CHLORIDE	0.0105673
METHAMPHETAMINE	0.0105643
ETROLIZUMAB	0.0105612
QUETIAPINE	0.0105528
PERGOLIDE MESYLATE;LEVODOPA;ETILEVODOPA;MELEVODOPA	0.010552
ROTIGOTINE	0.010552
LOXAPINE	0.010552
THIETHYLPERAZINE	0.010552
APOMORPHINE	0.010552
PIMOZIDE	0.010552
THIORIDAZINE	0.010552
CLOZAPINE	0.010552
FLUNARIZINE	0.0105512
APRINDINE	0.0105512
IRATUMUMAB;TAFASITAMAB;BRENTUXIMAB;SGN-30	0.0105285
GSK-2269557;INCB-40093;ME-401;UMBRALISIB TOSYLATE;AMG-319;ACALISIB	0.0105227
ORPHENADRINE	0.0105091
TREBANANIB	0.0105077
DACLIZUMAB;ALDESLEUKIN;BASILIXIMAB	0.0105076
TRIFLUPROMAZINE	0.0105025
MINAPRINE	0.0105025
ZIPRASIDONE	0.0105007
MEBENDAZOLE	0.0104971
MODIMELANOTIDE	0.0104732
BREMELANOTIDE	0.0104732
AFAMELANOTIDE	0.0104732
LOXAPINE SUCCINATE;THIORIDAZINE HYDROCHLORIDE;OLANZAPINE PAMOATE;TRIFLUOPERAZINE HYDROCHLORIDE;LOXAPINE HYDROCHLORIDE	0.01045
HALOPERIDOL DECANOATE;CHLORPROMAZINE;HALOPERIDOL;HALOPERIDOL LACTATE;CHLORPROMAZINE HYDROCHLORIDE;PROMAZINE HYDROCHLORIDE;DROPERIDOL	0.01045
ROPINIROLE;PRAMIPEXOLE;ROPINIROLE HYDROCHLORIDE;BROMOCRIPTINE MESYLATE;APOMORPHINE HYDROCHLORIDE;PRAMIPEXOLE DIHYDROCHLORIDE;DEXPRAMIPEXOLE	0.01045
PARDOPRUNOX	0.01045
SARIZOTAN HYDROCHLORIDE	0.01045
ASTUPROTIMUT-R	0.0104495
SPARSENTAN	0.0104424
METOCLOPRAMIDE	0.0104388
LISURIDE	0.0104388
ITOPRIDE	0.0104388
CHLORPROTHIXENE	0.0104382
AMIODARONE;DRONEDARONE	0.0104372
ODANACATIB	0.0104372
BUDIODARONE	0.0104372
METRELEPTIN	0.010415
BLEOMYCIN	0.0104108
AMBRISENTAN;IRL-1620;BOSENTAN;MACITENTAN;ENRASENTAN;DARUSENTAN;TEZOSENTAN	0.0103996
DENOSUMAB	0.0103943
BENZTROPINE	0.0103879
VORAPAXAR;RUSALATIDE	0.0103877
DICHLORPHENAMIDE;ACETAZOLAMIDE SODIUM;ACETAZOLAMIDE	0.0103877
PEPTIDE B27PD	0.0103811
FINGOLIMOD HYDROCHLORIDE;AMISELIMOD HYDROCHLORIDE	0.0103809
CARPHENAZINE;ZUCLOPENTHIXOL	0.0103745
PROCHLORPERAZINE	0.0103745
E-FLUPENTIXOL;ACETOPHENAZINE;PERPHENAZINE;PERGOLIDE;FLUPHENAZINE	0.0103745
TRIMIPRAMINE MALEATE	0.0103742
METHAZOLAMIDE	0.0103711
ACAMPROSATE	0.0103605
INOLIMOMAB;LMB-2	0.0103489
BREXPIPRAZOLE	0.0103368
BIFEPRUNOX	0.0103368
ARIPIPRAZOLE;ARIPIPRAZOLE LAUROXIL	0.0103368
BUSPIRONE	0.0103368
METOCLOPRAMIDE HYDROCHLORIDE	0.0103368
LURASIDONE	0.0103368
VANTICTUMAB	0.0103309
TRIFLUOPERAZINE	0.0103232
BEXAROTENE;IRX-4204	0.0103219
TIPIRACIL HYDROCHLORIDE	0.0102905
ALMITRINE;OUABAIN	0.0102731
GAVILIMOMAB	0.0102731
REMOXIPRIDE;SULPIRIDE;FLUPHENAZINE DECANOATE;MOLINDONE;FLUPHENAZINE ENANTHATE;ORDOPIDINE;DOMPERIDONE;FLUSPIRILENE;THIETHYLPERAZINE MALATE;CABERGOLINE;PROCHLORPERAZINE EDISYLATE;APLINDORE FUMARATE;PROCHLORPERAZINE MALEATE;PRIDOPIDINE;ACETOPHENAZINE MALEATE;BENZQUINAMIDE HYDROCHLORIDE;APLINDORE;THIETHYLPERAZINE MALEATE;FLUPHENAZINE HYDROCHLORIDE;SERIDOPIDINE;TRIFLUPROMAZINE HYDROCHLORIDE;JNJ-378226…	0.0102725
ASENAPINE MALEATE;SB-773812;MESORIDAZINE;PALIPERIDONE;LURASIDONE HYDROCHLORIDE;THIOTHIXENE HYDROCHLORIDE;RISPERDAL;MESORIDAZINE BESYLATE;THIOTHIXENE;MOLINDONE HYDROCHLORIDE	0.0102725
AMPHETAMINE	0.0102725
AMISULPRIDE;BROMOCRIPTINE;CARIPRAZINE HYDROCHLORIDE;CARIPRAZINE	0.0102725
ZIPRASIDONE HYDROCHLORIDE;CARPHENAZINE MALEATE;RISPERIDONE;ZIPRASIDONE MESYLATE;QUETIAPINE FUMARATE	0.0102725
MIGALASTAT	0.0102724
SDX-101	0.010271
LISDEXAMFETAMINE DIMESYLATE	0.0102594
ATU-027	0.0102373
SOTATERCEPT	0.0102359
DINOPROSTONE	0.0102228
METHYLPHENIDATE;PHENTERMINE	0.0102221
OZANIMOD;FINGOLIMOD;PONESIMOD;KRP203	0.0102158
SIPONIMOD	0.0102158
MACIMORELIN	0.0102141
MYCOPHENOLATE MOFETIL;MYCOPHENOLIC ACID;AVN-944;MYCOPHENOLATE MOFETIL HYDROCHLORIDE	0.0102111
CER-002;MBX-8025;KD3010	0.0102034
LONAFARNIB	0.010193
LGH-447;SGI-1776;AZD-1208	0.0101807
LY545694;DIPRAGLURANT;RASEGLURANT;AZD2516;STX107;AZD2066;RG7342;MAVOGLURANT;BASIMGLURANT	0.0101785
SERTRALINE	0.0101712
SIBUTRAMINE	0.0101712
BALICATIB;CHEMBL1085282;RELACATIB	0.0101667
ACEBUTOLOL;BEVANTOLOL;ESMOLOL;NEBIVOLOL;BETAXOLOL HYDROCHLORIDE;ATENOLOL;BETAXOLOL;ISOETHARINE;DOBUTAMINE;ARBUTAMINE;PRACTOLOL;ACEBUTOLOL HYDROCHLORIDE;LEVOBETAXOLOL HYDROCHLORIDE;DOPAMINE HYDROCHLORIDE;METOPROLOL;BISOPROLOL;BISOPROLOL FUMARATE;METOPROLOL SUCCINATE	0.0101644
LISDEXAMFETAMINE	0.010159
DEXTROAMPHETAMINE	0.0101578
DEXTROAMPHETAMINE SULFATE;DEXTROAMPHETAMINE ADIPATE	0.0101578
SITAXENTAN;NEBENTAN;AVOSENTAN;ATRASENTAN;ZIBOTENTAN;ATRASENTAN HYDROCHLORIDE;CLAZOSENTAN	0.0101558
OBETICHOLIC ACID;PX-102;CHENODIOL;URSODIOL;TUROFEXORATE ISOPROPYL	0.0101525
LANDOGROZUMAB;STAMULUMAB	0.0101299
DEMCIZUMAB	0.0101241
TECALCET HYDROCHLORIDE;CINACALCET HYDROCHLORIDE;CINACALCET;ASP7991;RONACALERET;VELCALCETIDE;CHEMBL180672	0.0101156
PHENDIMETRAZINE TARTRATE;METHYLPHENIDATE HYDROCHLORIDE;DIETHYLPROPION HYDROCHLORIDE;AMPHETAMINE ADIPATE;AMPHETAMINE SULFATE;BUPROPION HYDROCHLORIDE;BUPROPION HYDROBROMIDE;AMPHETAMINE ASPARTATE;PHENMETRAZINE HYDROCHLORIDE;DEXMETHYLPHENIDATE HYDROCHLORIDE	0.0101083
DALANTERCEPT	0.0100941
CAL	0.0100866
SONIDEGIB PHOSPHATE;PATIDEGIB;GLASDEGIB;TAK-441;LEQ506;TALADEGIB;BMS-833923	0.0100633
GSK2798745	0.0100408
DEXLANSOPRAZOLE;ESOMEPRAZOLE MAGNESIUM;LANSOPRAZOLE;PANTOPRAZOLE SODIUM;RABEPRAZOLE;OMEPRAZOLE MAGNESIUM;OMEPRAZOLE;ESOMEPRAZOLE STRONTIUM;ESOMEPRAZOLE SODIUM	0.0100238
METHYLINOSITOL	0.0100228
AR-12	0.0100035
DALFAMPRIDINE;GUANIDINE HYDROCHLORIDE;TEDISAMIL	0.00999116
NERISPIRDINE	0.00999116
ALTROPANE;FENCAMFAMIN;MODAFINIL;ARMODAFINIL	0.00999037
DIETHYLPROPION;BUPROPION;PHENMETRAZINE;DEXMETHYLPHENIDATE	0.00999037
BRINZOLAMIDE;DORZOLAMIDE HYDROCHLORIDE	0.00998591
MK-0752	0.00997939
MARIZOMIB	0.0099781
IPAFRICEPT	0.00996607
PALOVAROTENE	0.00996381
ARCITUMOMAB	0.00994235
PANTOPRAZOLE;ESOMEPRAZOLE	0.00991737
RIBAVIRIN	0.00990775
BLOSOZUMAB;ROMOSOZUMAB	0.00986664
CEP-1347	0.00984427
AMILORIDE	0.00981451
LEFLUNOMIDE;TERIFLUNOMIDE	0.00980852
IMAGABALIN;ATAGABALIN;GABAPENTIN;PREGABALIN;BEPRIDIL HYDROCHLORIDE;GABAPENTIN ENACARBIL	0.00977376
TRIAMTERENE	0.00976359
AMILORIDE HYDROCHLORIDE;P-1037	0.00976359
FLINDOKALNER	0.00970216
VERAPAMIL	0.00963739
INCOBOTULINUMTOXINA;ONABOTULINUMTOXINA;ABOBOTULINUMTOXINA	0.00963463
DIPYRIDAMOLE	0.00959761
PENTOXIFYLLINE	0.00959761
ZONISAMIDE	0.00959756
ABATACEPT;BELATACEPT	0.00959659
BUMETANIDE	0.0095876
DRONEDARONE HYDROCHLORIDE	0.00958127
AZD1305	0.00958127
CERLAPIRDINE;PF-05212377;MASUPIRDINE;INTEPIRDINE;IDALOPIRDINE	0.00957364
GALIXIMAB	0.00955044
NIMODIPINE	0.00954805
AMLODIPINE	0.00954135
VATELIZUMAB	0.00953968
BIMOSIAMOSE;RIVIPANSEL	0.00953674
DYPHYLLINE	0.00953397
THEOPHYLLINE	0.00953397
ETAZOLATE	0.00953397
HEPARIN	0.00952561
LOMITAPIDE MESYLATE	0.00949806
CYCLOSPORINE	0.00949507
EZOGABINE	0.00949182
FELODIPINE	0.00949103
INDAPAMIDE	0.00949094
ISOETHARINE HYDROCHLORIDE;ARFORMOTEROL TARTRATE;SALMETEROL;TERBUTALINE;ALBUTEROL;OLODATEROL HYDROCHLORIDE;PROTOKYLOL HYDROCHLORIDE;FORMOTEROL;ABEDITEROL;MILVETEROL;OLODATEROL;TERBUTALINE SULFATE;METAPROTERENOL;RITODRINE HYDROCHLORIDE;PF-00610355;LEVALBUTEROL HYDROCHLORIDE;AZD3199;FENOTEROL;CLENBUTEROL;BITOLTEROL MESYLATE;PROCATEROL;ALBUTEROL SULFATE;VILANTEROL TRIFENATATE;BAMOSIRAN;ARFORMOTEROL;S…	0.0094876
LAS190792	0.0094876
BATEFENTEROL	0.0094876
INDACATEROL	0.0094876
CLEVIDIPINE	0.00948523
GLIPIZIDE;CHLORPROPAMIDE;GLYBURIDE;NATEGLINIDE;GLIMEPIRIDE;REPAGLINIDE;ACETOHEXAMIDE;TOLBUTAMIDE;TOLAZAMIDE	0.00945945
DIAZOXIDE	0.00945945
DOXEPIN	0.00943058
RINTATOLIMOD	0.00942971
FLAVOXATE HYDROCHLORIDE	0.00942752
ELPETRIGINE	0.00942494
SAFINAMIDE	0.00942396
ERLOSAMIDE	0.00942396
AFACIFENACIN	0.00942396
ANRUKINZUMAB;QAX-576;TNX-650;TRALOKINUMAB;LEBRIKIZUMAB	0.00942305
OXTRIPHYLLINE;AMINOPHYLLINE;THEOPHYLLINE SODIUM GLYCINATE	0.00942083
MINOXIDIL	0.00940853
VADADUSTAT	0.00939074
LEVOSIMENDAN	0.00937781
HYDROXYCHLOROQUINE SULFATE;HYDROXYCHLOROQUINE	0.00936749
NKTR-171;ESLICARBAZEPINE;BENOXINATE HYDROCHLORIDE;ETHOTOIN;PHENYTOIN;ARTICAINE HYDROCHLORIDE;FOSPHENYTOIN SODIUM;RUFINAMIDE;CARBAMAZEPINE;OXCARBAZEPINE;TOCAINIDE HYDROCHLORIDE;PROPOXYCAINE HYDROCHLORIDE;ETIDOCAINE HYDROCHLORIDE;TETRACAINE;PHENACEMIDE;HEXYLCAINE HYDROCHLORIDE;INDECAINIDE HYDROCHLORIDE;TETRACAINE HYDROCHLORIDE;CHLOROPROCAINE HYDROCHLORIDE;LAMOTRIGINE;ROPIVACAINE HYDROCHLORIDE;PRILO…	0.00934143
TETRODOTOXIN	0.00934143
EGAPTIVON PEGOL;CAPLACIZUMAB	0.00933995
METYROSINE	0.00933697
ASELIZUMAB	0.00933284
TADALAFIL	0.00931751
ENPROFYLLINE;OGLEMILAST	0.00931438
CRISABOROLE;APREMILAST;ROFLUMILAST;AMLEXANOX	0.00931438
IBUDILAST	0.00931438
THIAMYLAL	0.0093135
NISOLDIPINE	0.0093118
THROMBIN	0.00931115
MIPOMERSEN	0.00931007
TB-403	0.00930438
DACARBAZINE	0.00929775
TENAPANOR HYDROCHLORIDE	0.00929746
ABT-510	0.0092974
CYCLOTHIAZIDE	0.00929586
ADINAZOLAM;CINOLAZEPAM;CLOTIAZEPAM;FLUDIAZEPAM	0.00929528
DEXTROMETHORPHAN POLISTIREX;DEXTROMETHORPHAN HYDROBROMIDE	0.00928171
PF-04634817;CENICRIVIROC	0.00926624
TOCILIZUMAB;SARILUMAB	0.00926502
SATRALIZUMAB	0.00926502
ENOXAPARIN	0.00926491
NESVACUMAB	0.00926491
RESVERATROL	0.00926367
ANAKINRA	0.0092635
MILRINONE	0.00926132
AGATOLIMOD;AGATOLIMOD SODIUM	0.00926104
CARBACHOL	0.0092599
VOCLOSPORIN	0.00925971
ZOPICLONE	0.00925899
TASOSARTAN;AZILSARTAN KAMEDOXOMIL;VALSARTAN;OLMESARTAN;SAPRISARTAN;AZILSARTAN;EPROSARTAN;LOSARTAN;TELMISARTAN;CANDESARTAN;IRBESARTAN;FORASARTAN;EPROSARTAN MESYLATE;CANDESARTAN CILEXETIL;SARALASIN ACETATE;OLMESARTAN MEDOXOMIL;LOSARTAN POTASSIUM	0.00925828
PRATOSARTAN	0.00925828
GLEMBATUMUMAB VEDOTIN	0.00925668
INAMRINONE	0.00925536
MEPOLIZUMAB;RESLIZUMAB	0.00925297
IMIQUIMOD;AZD-8848	0.00925293
APABETALONE	0.00925218
DANTROLENE SODIUM	0.00924941
EMICIZUMAB	0.00922842
TINZAPARIN	0.00922842
ATACICEPT	0.00922679
BLISIBIMOD;TABALUMAB;BELIMUMAB	0.00922679
DOFETILIDE	0.00922668
FLUPIRTINE	0.00922639
JTE-151	0.00922506
HYDROFLUMETHIAZIDE;METOLAZONE;METHYCLOTHIAZIDE;CHLORTHALIDONE	0.00922252
DARBEPOETIN ALFA;PEGINESATIDE;EPOETIN ALFA;PEGINESATIDE ACETATE;EPOETIN BETA	0.00922086
IBUTILIDE	0.00922013
AMG-714	0.00921887
PAC-14028;SB-705498;MR-1817;NGD-8243;RESINIFERATOXIN;MAVATREP;ZUCAPSAICIN;JTS-653;AMG-517;GRC-6211;DWP05195;ABT-102;CAPSAICIN;SYL-1001;PHE377;XEN-D0501;AZD1386;SAF312	0.0092178
AMLODIPINE BESYLATE;DILTIAZEM HYDROCHLORIDE;VERAPAMIL HYDROCHLORIDE;DILTIAZEM MALATE;NICARDIPINE HYDROCHLORIDE;AMLODIPINE MALEATE	0.00921493
NIFEDIPINE;ISRADIPINE	0.00921493
LEPIRUDIN;ATECEGATRAN METOXIL;XIMELAGATRAN;BIVALIRUDIN;DESIRUDIN;ARGATROBAN;DABIGATRAN;DABIGATRAN ETEXILATE MESYLATE	0.00921419
FOSPROPOFOL	0.00921014
MARAVIROC;LERONLIMAB;INCB-9471;APLAVIROC HYDROCHLORIDE;VICRIVIROC MALEATE;AZD5672;VICRIVIROC	0.00921012
MIFAMURTIDE	0.00920879
ZALEPLON	0.00920807
ZOLPIDEM	0.00920807
CHLORZOXAZONE	0.00920035
CAFFEINE	0.00919963
NAMINIDIL;SARAKALIM	0.00919874
MITIGLINIDE;TOLBUTAMIDE SODIUM, STERILE	0.00919874
BENZQUINAMIDE;PROMETHAZINE	0.00919015
METHIXENE;SOLIFENACIN;TOLTERODINE;ATROPINE;DAROTROPIUM BROMIDE;ACLIDINIUM	0.00919015
EFALIZUMAB;LIFITEGRAST	0.00918716
MLNM-2201;ERLIZUMAB;AME-133V	0.00918716
VALZIFLOCEPT	0.0091825
IDRAPARINUX SODIUM;APIXABAN;OTAMIXABAN;EDOXABAN;IDRAPARINUX;RIVAROXABAN;EDOXABAN TOSYLATE;LETAXABAN;BETRIXABAN;CHEMBL1271162	0.0091777
NALTREXONE	0.00917527
DESOXYCORTICOSTERONE PIVALATE;FLUDROCORTISONE;EPLERENONE;FLUDROCORTISONE ACETATE;LY2623091;SPIRONOLACTONE;FINERENONE;MT-3995;XL550;DESOXYCORTICOSTERONE ACETATE;PF-03882845	0.00916284
REMINERTANT	0.00916241
OMBRABULIN;TASIDOTIN;VINDESINE	0.0091591
TOLAZOLINE HYDROCHLORIDE	0.00915906
BENDAMUSTINE	0.00915606
TRAZODONE	0.00915311
ALSEROXYLON	0.00915245
ANDOLAST;BMS-223131;CROMOLYN	0.00914961
PINACIDIL	0.00914782
ROMIPLOSTIM;AVATROMBOPAG;ELTROMBOPAG OLAMINE;ELTROMBOPAG	0.00914723
MUROMONAB-CD3	0.00914574
ELENBECESTAT	0.00914514
PERHEXILINE	0.00914507
DANTROLENE	0.00914296
BOTULINUM TOXIN TYPE B	0.00914089
ATROPINE SULFATE;OXYBUTYNIN;PILOCARPINE;TIOTROPIUM;FESOTERODINE;TRIDIHEXETHYL;DIPHENIDOL;OXYPHENCYCLIMINE;PROPANTHELINE BROMIDE	0.00913923
CINTREDEKIN BESUDOTOX	0.00913854
SERIBANTUMAB	0.00913085
NIACIN	0.00912843
VASOPRESSIN;VASOPRESSIN TANNATE;TERLIPRESSIN;DESMOPRESSIN;LYPRESSIN;DESMOPRESSIN ACETATE	0.00911838
CONIVAPTAN HYDROCHLORIDE;CONIVAPTAN	0.00911838
PROPAFENONE	0.00911354
AZD7009	0.00911163
PEGINTERFERON ALFA-2A;INTERFERON ALFA-N3;INTERFERON BETA-1B;INTERFERON ALFA-2B;INTERFERON ALFACON-1;PEGINTERFERON BETA-1A;ALBINTERFERON ALFA-2B;INTERFERON BETA-1A;PEGINTERFERON ALFA-2B;INTERFERON ALFA-2A	0.00911109
PROCYCLIDINE	0.00910762
RIVASTIGMINE;ISOFLUROPHATE;RIVASTIGMINE TARTRATE;TACRINE HYDROCHLORIDE	0.00910731
ACOTIAMIDE;PHYSOSTIGMINE;GALANTAMINE;GALANTAMINE HYDROBROMIDE;DONEPEZIL;HEXAFLUORENIUM BROMIDE;PRALIDOXIME CHLORIDE;PYRIDOSTIGMINE;PYRIDOSTIGMINE BROMIDE;TACRINE;ECHOTHIOPHATE IODIDE;AMBENONIUM CHLORIDE;PHENSERINE;EDROPHONIUM;NEOSTIGMINE;EDROPHONIUM CHLORIDE;AMBENONIUM;ECHOTHIOPHATE;NEOSTIGMINE METHYLSULFATE;DEMECARIUM BROMIDE;DONEPEZIL HYDROCHLORIDE	0.00910731
PROBUCOL	0.0090975
SARGRAMOSTIM	0.00909482
RG3487	0.00908816
RIGOSERTIB SODIUM;ATOPAXAR;VORAPAXAR SULFATE	0.00907836
VAPREOTIDE	0.0090782
DEXTROMETHORPHAN	0.0090782
GSK-249320	0.00907467
THYMALFASIN	0.00907232
BIPERIDEN	0.00907093
BETHANIDINE	0.00906992
SOTALOL	0.00906282
IPRATROPIUM;FLAVOXATE	0.00905671
ROCURONIUM BROMIDE;CISATRACURIUM BESYLATE;PIPECURONIUM BROMIDE;RAPACURONIUM BROMIDE;TUBOCURARINE CHLORIDE;VECURONIUM BROMIDE;MIVACURIUM CHLORIDE;GALLAMINE TRIETHIODIDE;SUCCINYLCHOLINE CHLORIDE;DOXACURIUM CHLORIDE;METOCURINE IODIDE;DECAMETHONIUM BROMIDE;ATRACURIUM BESYLATE;PANCURONIUM BROMIDE	0.00905559
VORTIOXETINE	0.00905146
ESMIRTAZAPINE MALEATE	0.0090508
ANAGRELIDE HYDROCHLORIDE	0.0090497
ACARBOSE	0.00904949
MOTOLIMOD	0.00904894
ALFIMEPRASE	0.00904655
AZD2423;CCX140;PLOZALIZUMAB	0.0090441
HYDROCHLOROTHIAZIDE;QUINETHAZONE;BENZTHIAZIDE;BENDROFLUMETHIAZIDE;POLYTHIAZIDE;CHLOROTHIAZIDE SODIUM	0.00904284
TRAMADOL	0.0090389
OTELIXIZUMAB;FORALUMAB;VISILIZUMAB	0.0090387
TEPLIZUMAB	0.0090387
NEFAZODONE	0.00903835
ISOSORBIDE MONONITRATE	0.00903806
TORAPSEL;RG-1512;INCLACUMAB;CRIZANLIZUMAB	0.00903741
MIROGABALIN BESYLATE	0.00903572
PILOCARPINE HYDROCHLORIDE;GLYCOPYRROLATE;METHSCOPOLAMINE BROMIDE;CEVIMELINE;ANISOTROPINE METHYLBROMIDE;HEXOCYCLIUM METHYLSULFATE;CLIDINIUM BROMIDE;DICYCLOMINE HYDROCHLORIDE;CEVIMELINE HYDROCHLORIDE;OXYPHENCYCLIMINE HYDROCHLORIDE;TRIDIHEXETHYL CHLORIDE;MEPENZOLATE BROMIDE;DIPHEMANIL METHYLSULFATE;ISOPROPAMIDE IODIDE;OXYPHENONIUM BROMIDE	0.00903279
CARBINOXAMINE;BUCLIZINE	0.00903279
ENTOLIMOD	0.00903267
MIRTAZAPINE	0.00903258
SUMATRIPTAN	0.00903256
SIVELESTAT;ERDOSTEINE	0.00903151
ZOLPIDEM TARTRATE	0.0090253
PRX-321;DUPILUMAB	0.00902064
NICARDIPINE	0.00901765
M195;ONCOLYSIN M;LINTUZUMAB;GEMTUZUMAB OZOGAMICIN	0.00901667
TAFAMIDIS;TAFAMIDIS MEGLUMINE	0.00901647
ROCURONIUM	0.00901134
EPTINEZUMAB	0.00901052
SIFALIMUMAB	0.00900622
NICOTINE	0.00899718
1D09C3	0.00899419
PEGFILGRASTIM;FILGRASTIM;BALUGRASTIM;LIPEGFILGRASTIM	0.00899042
CAFFEINE, CITRATED;ADENOSINE	0.0089892
PBF-999	0.0089892
RIMCAZOLE;PENTAZOCINE LACTATE	0.00898563
PHENELZINE SULFATE;PHENELZINE;ISOCARBOXAZID;PARGYLINE HYDROCHLORIDE;TRANYLCYPROMINE	0.00898554
RANOLAZINE	0.00898225
CHLOROQUINE;PEGARGIMINASE	0.00898108
SENREBOTASE;DEBRISOQUIN;NOREPINEPHRINE	0.00897735
PROGABIDE	0.00897536
LEVETIRACETAM	0.0089747
LY2969822;LY404039;POMAGLUMETAD METHIONIL;DECOGLURANT	0.0089718
FENOLDOPAM	0.00897088
TIRASEMTIV	0.00896913
ESMIRTAZAPINE	0.00896894
RENZAPRIDE	0.00896854
DRINABANT;SURINABANT;MARINOL;CANNABIDIOL;TARANABANT;RIMONABANT;IBIPINABANT;AZD2207;OTENABANT	0.00896686
NABILONE;NONABINE;DRONABINOL;SAD448	0.00896686
ODULIMOMAB	0.0089626
IC14	0.0089576
CILOSTAZOL;MILRINONE LACTATE;INAMRINONE LACTATE;ENOXIMONE	0.00895712
DENENICOKIN	0.0089564
METHYLERGONOVINE MALEATE	0.00895551
MENTHOL	0.00895275
SUXAMETHONIUM;PROPANTHELINE;BIPERIDEN LACTATE;BIPERIDEN HYDROCHLORIDE;SCOPOLAMINE;METHANTHELINE;BETHANECHOL;DICYCLOMINE;METHSCOPOLAMINE;OXYPHENONIUM;ETHOPROPAZINE;CYCLOPENTOLATE;TROSPIUM;TRIHEXYPHENIDYL HYDROCHLORIDE;CYCRIMINE;TRIHEXYPHENIDYL;ETHOPROPAZINE HYDROCHLORIDE;CYCRIMINE HYDROCHLORIDE;DIPHENIDOL HYDROCHLORIDE;GLYCOPYRRONIUM;CLIDINIUM;NGX-267;PROCYCLIDINE HYDROCHLORIDE;BENZTROPINE MESYLAT…	0.00895026
METHIXENE HYDROCHLORIDE	0.00895026
SULODEXIDE	0.00895008
DROTRECOGIN ALFA (ACTIVATED)	0.00894358
MIGLITOL	0.00894305
TOLVAPTAN;LIXIVAPTAN;SATAVAPTAN	0.00893905
QAF805	0.00893848
BVT.115959;ISTRADEFYLLINE;TOZADENANT;REGADENOSON;BINODENOSON;PRELADENANT	0.00893846
NITRIC OXIDE;RIOCIGUAT;SODIUM NITROPRUSSIDE;ISOSORBIDE DINITRATE	0.00893785
AMITRIPTYLINE	0.00893671
FLUOXETINE	0.00893671
MIANSERIN	0.00893642
SSR125543;ONO-2333MS;VERUCERFONT;EMICERFONT;PEXACERFONT	0.00893514
SIMVASTATIN;ATORVASTATIN CALCIUM;FLUVASTATIN;ROSUVASTATIN CALCIUM;PITAVASTATIN CALCIUM;FLUVASTATIN SODIUM;LOVASTATIN;ROSUVASTATIN;PRAVASTATIN;PITAVASTATIN;CERIVASTATIN SODIUM;PRAVASTATIN SODIUM;ATORVASTATIN	0.00893423
ARBACLOFEN;LESOGABERAN;ARBACLOFEN PLACARBIL;BACLOFEN;SODIUM OXYBATE	0.00893192
PHENTOLAMINE MESYLATE;TETRAHYDROZOLINE HYDROCHLORIDE;NAPHAZOLINE HYDROCHLORIDE;OXYMETAZOLINE HYDROCHLORIDE;RAUWOLFIA SERPENTINA;PHENOXYBENZAMINE HYDROCHLORIDE	0.00892785
CODEINE;HYDROMORPHONE;NALOXONE HYDROCHLORIDE;AXOMADOL;ODELEPRAN;CODEINE POLISTIREX;BUTORPHANOL;BENZHYDROCODONE HYDROCHLORIDE;HYDROCODONE;NALMEFENE;NALOXONE;MORPHINE;OXYMORPHONE HYDROCHLORIDE;CODEINE PHOSPHATE;NALBUPHINE;BUPRENORPHINE;NALMEFENE HYDROCHLORIDE;OXYCODONE;PROPOXYPHENE;SUFENTANIL;HYDROCODONE POLISTIREX;CODEINE SULFATE;HYDROCODONE BITARTRATE;NALTREXONE HYDROCHLORIDE;NALBUPHINE HYDROCHLO…	0.00892509
CEBRANOPADOL	0.00892509
BENZPHETAMINE HYDROCHLORIDE	0.00892332
TOLTERODINE TARTRATE;FESOTERODINE FUMARATE;BETHANECHOL CHLORIDE;OXYBUTYNIN CHLORIDE;TROSPIUM CHLORIDE;SOLIFENACIN SUCCINATE;DARIFENACIN HYDROBROMIDE	0.00891877
METHYSERGIDE	0.0089182
SOTAGLIFLOZIN	0.00891494
PAPAVERINE	0.0089134
FLANVOTUMAB	0.0089118
MENOTROPINS	0.00890889
INTERFERON GAMMA-1B	0.00890331
ALEFACEPT;SIPLIZUMAB	0.00890261
TIAGABINE	0.00889983
EPACADOSTAT	0.00889524
APREPITANT;VOFOPITANT;CASOPITANT	0.00889465
DOXACURIUM;MIVACURIUM	0.00889447
DULOXETINE;VENLAFAXINE;CLOMIPRAMINE;TRIMIPRAMINE;TESOFENSINE;IMIPRAMINE;NORTRIPTYLINE;PROTRIPTYLINE;MILNACIPRAN;SOLRIAMFETOL;LEVOMILNACIPRAN	0.00889056
CITALOPRAM;FLUVOXAMINE;DEXFENFLURAMINE;DAPOXETINE;PAROXETINE;ESCITALOPRAM	0.00889056
AVANAFIL;VARDENAFIL HYDROCHLORIDE;VARDENAFIL;SILDENAFIL;UDENAFIL;SILDENAFIL CITRATE;CP-461	0.00888984
GS 6201;LAS101057	0.00888775
DIBUCAINE HYDROCHLORIDE;DIBUCAINE;HEXYLCAINE	0.00888536
PEVONEDISTAT	0.00888477
ASCRINVACUMAB	0.0088836
ETHACRYNATE SODIUM;TORSEMIDE;FUROSEMIDE;CHLORMERODRIN;ETHACRYNIC ACID	0.00888127
ALENDRONIC ACID	0.00887653
NESIRITIDE	0.00887645
TAPENTADOL	0.00887418
ORE-1001	0.00887026
FLIBANSERIN	0.00886831
PICROTOXIN	0.00886757
THYROTROPIN;THYROTROPIN ALFA	0.00886754
FARLETUZUMAB	0.00885895
FOLLITROPIN ALFA;UROFOLLITROPIN	0.00885815
ENAVATUZUMAB	0.00885704
RELCOVAPTAN	0.00885436
ZOLMITRIPTAN	0.00885409
BIMAGRUMAB;RAMATERCEPT	0.0088536
VABICASERIN HYDROCHLORIDE	0.0088535
AGOMELATINE	0.0088535
TERGURIDE	0.0088535
PRX-08066	0.0088535
MIBEFRADIL DIHYDROCHLORIDE;ETHOSUXIMIDE;TRIMETHADIONE;PARAMETHADIONE;PHENSUXIMIDE;METHSUXIMIDE	0.00885174
ZICRONAPINE	0.00885045
MDX-070;CAPROMAB	0.00884879
PUMOSETRAG;DOLASETRON	0.00884827
CILANSETRON	0.00884827
DAVALINTIDE	0.00884567
VIGABATRIN	0.00884159
CISAPRIDE;NARONAPRIDE;VELUSETRAG;PRUCALOPRIDE	0.00883995
OZANEZUMAB	0.00883696
SIMTUZUMAB	0.00883471
LYM-1	0.00883431
TERUTROBAN	0.00883138
BUPIVACAINE	0.00882645
TB-402	0.00882568
CYPROHEPTADINE	0.00882166
DIQUAFOSOL;DENUFOSOL;DENUFOSOL TETRASODIUM	0.00882022
INDIPLON;METHOHEXITAL	0.00881807
ONTAMALIMAB	0.00881509
OMALIZUMAB	0.00881265
PHA-543613;GTS-21;ENCENICLINE;TC-6987;AZD0328;APN1125;BRADANICLINE;AVL-3288;JNJ-39393406;AQW051;ND0801;SSR180711;ABT-126;ABT-107	0.0088122
GSK1482160;AZD9056;EVT401;CE-224535	0.00881054
NAPTUMOMAB ESTAFENATOX;ANATUMOMAB MAFENATOX	0.00881013
PICLIDENOSON;NAMODENOSON;IB-MECA	0.00880771
APADENOSON;PBF-509;VIPADENANT;SONEDENOSON;UK432097;EVODENOSON;ST1535	0.00880769
AMP579	0.00880769
GLICLAZIDE;GLYMIDINE	0.00880737
EXENATIDE;LIRAGLUTIDE;DULAGLUTIDE;SEMAGLUTIDE;LIXISENATIDE;TASPOGLUTIDE;ALBIGLUTIDE	0.00880539
TIMOLUMAB;HYDRALAZINE;VEPALIMOMAB	0.00880535
LEVALLORPHAN TARTRATE;PENTAZOCINE;DEZOCINE;ANILERIDINE HYDROCHLORIDE;BUPRENORPHINE HYDROCHLORIDE;ANILERIDINE PHOSPHATE;BUTORPHANOL TARTRATE	0.00880442
CARGLUMIC ACID	0.00880429
TOLCAPONE;ENTACAPONE	0.00880028
HALOFUGINONE	0.00879669
PRAMLINTIDE ACETATE	0.00879476
TAPENTADOL HYDROCHLORIDE	0.00879432
URELUMAB	0.00879428
PENTOSTATIN	0.00878636
PEGNIVACOGIN	0.00878566
PPI-2458;BELORANIB	0.00877969
FOSPHENYTOIN;FLECAINIDE;DISOPYRAMIDE;MORICIZINE;BENZONATATE;ENCAINIDE;QUINIDINE;INDECAINIDE;TOCAINIDE;MEXILETINE;PROCAINAMIDE;FLECAINIDE ACETATE;LICARBAZEPINE	0.00877891
IDURSULFASE;GALSULFASE	0.00877889
MAVRILIMUMAB	0.00877779
LOFEXIDINE;CLONIDINE;BRIMONIDINE TARTRATE;CLONIDINE HYDROCHLORIDE;TIZANIDINE;DEXMEDETOMIDINE HYDROCHLORIDE;METHYLDOPA;BRIMONIDINE;FIPAMEZOLE;LEVONORDEFRIN;FADOLMIDINE HYDROCHLORIDE;METHYLDOPATE HYDROCHLORIDE;TIZANIDINE HYDROCHLORIDE;APRACLONIDINE HYDROCHLORIDE;GUANFACINE HYDROCHLORIDE;YOHIMBINE;GUANABENZ ACETATE	0.00877632
VARESPLADIB METHYL;VARESPLADIB	0.00877487
BRIAKINUMAB;USTEKINUMAB	0.00877468
OCTREOTIDE ACETATE	0.00877125
BERTILIMUMAB	0.0087665
PEGINTERFERON LAMBDA-1A	0.00876085
KETAMINE	0.00875992
DIAZEPINOMICIN;CHLORMEZANONE	0.00875929
PRADIGASTAT	0.00875765
ROLOFYLLINE;TECADENOSON;TONAPOFYLLINE;PBF-680;FK453;DERENOFYLLINE;SELODENOSON;GS-9667;TRABODENOSON;BAY1067197;CAPADENOSON;GW493838;NAXIFYLLINE;RPR749	0.00875697
VALBENAZINE;RESERPINE;LOBELINE;TETRABENAZINE;VALBENAZINE TOSYLATE	0.00875553
ANAMORELIN;ANAMORELIN HYDROCHLORIDE;ULIMORELIN HYDROCHLORIDE	0.00875243
TABIMORELIN	0.00875243
AZD7325;AZD6280	0.00875199
BUSPIRONE HYDROCHLORIDE;XALIPRODEN;GEPIRONE;VILAZODONE;OSEMOZOTAN;LECOZOTAN HYDROCHLORIDE;NALUZOTAN;ROBALZOTAN;BEFIRADOL;PICLOZOTAN	0.00874764
NARATRIPTAN	0.00874764
VESTIPITANT	0.00874514
EDIVOXETINE	0.00874514
DISULFIRAM	0.00874442
ELINOGREL;CLOPIDOGREL BISULFATE;TICLOPIDINE HYDROCHLORIDE;CANGRELOR TETRASODIUM;PRASUGREL;CANGRELOR;PRASUGREL HYDROCHLORIDE;TICLOPIDINE;TICAGRELOR;CLOPIDOGREL;REGRELOR DISODIUM	0.00874407
EMIXUSTAT;EMIXUSTAT HYDROCHLORIDE	0.00874343
OXYMORPHONE;FENTANYL	0.0087434
VOGLIBOSE	0.00874226
ICATIBANT;ANATIBANT;ICATIBANT ACETATE;LABRADIMIL;FASITIBANT CHLORIDE	0.00873927
CYCLOBENZAPRINE HYDROCHLORIDE	0.00873914
BENRALIZUMAB	0.00873889
CALCITONIN HUMAN;CALCITONIN SALMON RECOMBINANT;SMC021;CALCITONIN	0.00873864
GRANISETRON HYDROCHLORIDE;DOLASETRON MESYLATE;ONDANSETRON HYDROCHLORIDE;ALOSETRON HYDROCHLORIDE;ONDANSETRON;ALOSETRON;PALONOSETRON;MOSAPRIDE;PALONOSETRON HYDROCHLORIDE;TEGASEROD	0.00873351
DSP-2230	0.00873041
TILDRAKIZUMAB;GUSELKUMAB	0.00872853
NEPICASTAT	0.00872737
CARBIDOPA	0.0087259
AM-461;VIDUPIPRANT	0.00872505
OXYTOCIN	0.00872343
TOSITUMOMAB;IBRITUMOMAB TIUXETAN;OFATUMUMAB;RITUXIMAB;ZEVALIN;VELTUZUMAB;OBINUTUZUMAB;OCRELIZUMAB;YTTRIUM Y 90 IBRITUMOMAB TIUXETAN;LFB-R603;UBLITUXIMAB	0.00871859
BRIVARACETAM;SELETRACETAM	0.00871691
PHENYLPROPANOLAMINE;OXYMETAZOLINE;BENZPHETAMINE;PHENTOLAMINE	0.00871182
OPICINUMAB	0.0087101
TELOTRISTAT ETHYL;TELOTRISTAT	0.00870558
PASIREOTIDE DIASPARTATE;PASIREOTIDE PAMOATE;PASIREOTIDE	0.00870427
GRC-17536;CB-189625	0.00870408
AZATHIOPRINE	0.00870278
TROPICAMIDE	0.00870228
TIAGABINE HYDROCHLORIDE	0.00870074
NITRENDIPINE;LERCANIDIPINE;DILTIAZEM	0.00870036
POZANICLINE	0.00869404
FORODESINE HYDROCHLORIDE;ULODESINE;FORODESINE	0.00869039
LXR-623;CS-8080;BMS-852927;HYODEOXYCHOLIC_ACID	0.00869037
TRELANSERIN	0.00868925
IFERANSERIN;PRUVANSERIN;CYCLOBENZAPRINE;NEMIFITIDE;PIMAVANSERIN;PIMAVANSERIN TARTRATE;EPLIVANSERIN;TEMANOGREL;NELOTANSERIN;VOLINANSERIN	0.00868925
ANISINDIONE	0.00868689
AMIODARONE HYDROCHLORIDE	0.00868398
DYCLONINE;PROPARACAINE;BENOXINATE;BENZOCAINE;PF-04531083;CHLOROPROCAINE;ROPIVACAINE;MEPIVACAINE;LEVOBUPIVACAINE;PROCAINE	0.00867968
DUTASTERIDE	0.00867967
AR9281	0.00867786
CNV2197944;ZICONOTIDE;Z160;ZICONOTIDE ACETATE	0.00867775
ENOXAPARIN SODIUM;FONDAPARINUX;TINZAPARIN SODIUM;FONDAPARINUX SODIUM;DALTEPARIN SODIUM;DANAPAROID SODIUM;HEPARIN CALCIUM;HEPARIN SODIUM;ARDEPARIN SODIUM;SEMULOPARIN SODIUM	0.00867437
DONITRIPTAN	0.00867433
ALEMTUZUMAB	0.00867369
SETMELANOTIDE;PF-00446687	0.008663
DOXAPRAM HYDROCHLORIDE	0.00866194
DEXMEDETOMIDINE;GUANABENZ;APRACLONIDINE;GUANFACINE;DIPIVEFRIN	0.00866193
ECULIZUMAB;PEXELIZUMAB;AVACINCAPTAD PEGOL SODIUM	0.00865617
SRX251;SELEPRESSIN;FELYPRESSIN;SRX246	0.00865252
VELDOREOTIDE	0.00865149
ACETYLCHOLINE CHLORIDE;TARAFENACIN;METHACHOLINE CHLORIDE;DARIFENACIN;TIOTROPIUM BROMIDE;CYCLOPENTOLATE HYDROCHLORIDE;IPRATROPIUM BROMIDE;AZD8683;UMECLIDINIUM BROMIDE;ACLIDINIUM BROMIDE	0.00865136
GSK-1004723;BETAHISTINE	0.00864969
MLN3126;VERCIRNON	0.00864458
ORTERONEL;ABIRATERONE ACETATE;ZYTIGA	0.00864433
SOFINICLINE;DEXMECAMYLAMINE;CP-601927;ALTINICLINE;ISPRONICLINE;VARENICLINE TARTRATE;ABT-560;TC-2216;TEBANICLINE;AZD1446;NICOTINE POLACRILEX	0.0086433
AMELUBANT	0.00864268
DINUTUXIMAB	0.00864016
PAGOCLONE	0.00863633
AFEGOSTAT TARTRATE	0.00863615
IVABRADINE HYDROCHLORIDE	0.00863565
RASAGILINE MESYLATE;RASAGILINE;SAFINAMIDE MESYLATE;SELEGILINE;SELEGILINE HYDROCHLORIDE	0.0086334
EMPAGLIFLOZIN;IPRAGLIFLOZIN;DAPAGLIFLOZIN;TOFOGLIFLOZIN;CANAGLIFLOZIN;REMOGLIFLOZIN ETABONATE;BEXAGLIFLOZIN;DAPAGLIFLOZIN PROPYLENE GLYCOL;ERTUGLIFLOZIN	0.00863214
LAPAQUISTAT ACETATE	0.00863047
MOCLOBEMIDE	0.00862889
LINACLOTIDE;PLECANATIDE	0.00862521
SAMIDORPHAN;LOPERAMIDE;HYDROMORPHONE HYDROCHLORIDE;BEVENOPRAN;LEVORPHANOL TARTRATE;DIPHENOXYLATE HYDROCHLORIDE;FENTANYL HYDROCHLORIDE;NALOXEGOL OXALATE;FRAKEFAMIDE;ALFENTANIL;LEVORPHANOL;LEVALLORPHAN;METHADONE HYDROCHLORIDE;ALVIMOPAN;REMIFENTANIL HYDROCHLORIDE;NALTALIMIDE;METHYLNALTREXONE;MORPHINE SULFATE;OXYCODEGOL;AXELOPRAN;METHYLNALTREXONE BROMIDE;REMIFENTANIL;OLICERIDINE;NALDEMEDINE;ALFENTANI…	0.00862273
COBIPROSTONE	0.00862119
RITOBEGRON;MIRABEGRON;SOLABEGRON;VIBEGRON;AMIBEGRON;AMIBEGRON HYDROCHLORIDE;RAFABEGRON	0.00861847
DICUMAROL;PHENPROCOUMON;ACENOCOUMAROL;PHENINDIONE;WARFARIN SODIUM;TECARFARIN;WARFARIN POTASSIUM	0.0086177
WARFARIN	0.0086177
F16SIP 131I;81C6 131I;TENATUMOMAB;F16IL2	0.00861625
BIMATOPROST	0.00860786
EPINASTINE	0.00860732
FENOLDOPAM MESYLATE;METHYLERGONOVINE;ECOPIPAM	0.00860482
BRODALUMAB	0.00859778
SENICAPOC	0.00859488
CANTUZUMAB RAVTANSINE;CANTUZUMAB MERTANSINE;AR-20.5;SONTUZUMAB;PEMTUMOMAB	0.00859286
FOMEPIZOLE	0.00858561
MISOPROSTOL	0.00858249
ASPARAGINASE	0.00857921
TALAROZOLE	0.00857863
MITOTANE	0.00857611
ENFORTUMAB VEDOTIN	0.00857444
LAROPIPRANT;ASAPIPRANT	0.00857438
JNJ-40411813;LY2979165	0.00857185
PHENYLPROPANOLAMINE HYDROCHLORIDE;PHENYLPROPANOLAMINE POLISTIREX	0.0085715
TRILOSTANE	0.00856982
LOMETREXOL	0.008567
D-3263	0.00856658
PL-3994;NITROPRUSSIDE	0.00856587
ENOKIZUMAB	0.00856473
TASIMELTEON;MELATONIN;RAMELTEON	0.00855656
OXELUMAB	0.00855525
LORCASERIN;LORCASERIN HYDROCHLORIDE	0.00855437
AZD4818;CCX354	0.00855209
BUPIVACAINE HYDROCHLORIDE;LEVOBUPIVACAINE HYDROCHLORIDE	0.00855183
FE 202767;CARBETOCIN;BARUSIBAN;RETOSIBAN;EPELSIBAN	0.00855148
FEZAKINUMAB	0.00854941
TOPOTECAN HYDROCHLORIDE	0.00854841
LUMILIXIMAB	0.00854769
ICM3	0.00854769
MIGLUSTAT;ELIGLUSTAT	0.00854702
FEBUXOSTAT;OXYPURINOL;ALLOPURINOL;ALLOPURINOL SODIUM	0.00854533
CORTICOTROPIN;SERACTIDE ACETATE;COSYNTROPIN;CORTICOTROPIN ZINC HYDROXIDE	0.00854443
ECABET	0.00854299
EZETIMIBE	0.00854128
DNK333;BURAPITANT;FIGOPITANT;VESTIPITANT MESYLATE;FOSAPREPITANT DIMEGLUMINE;TRADIPITANT;ORVEPITANT;EZLOPITANT;ROLAPITANT HYDROCHLORIDE;SERLOPITANT;NETUPITANT	0.00853918
PROPYLTHIOURACIL	0.00853796
METHIMAZOLE;CARBIMAZOLE	0.00853796
ZOLBETUXIMAB	0.00853718
COBICISTAT	0.00853604
CENDERITIDE	0.00853264
BETAINE HYDROCHLORIDE	0.00852896
LIAROZOLE	0.00852736
CERULETIDE;CERULETIDE DIETHYLAMINE;DEXLOXIGLUMIDE	0.00852099
DUVOGLUSTAT HYDROCHLORIDE;DUVOGLUSTAT	0.00851712
ZOLEDRONIC ACID	0.00851624
ELOTUZUMAB	0.00851162
TAMSULOSIN;DAPIPRAZOLE;PERICIAZINE;TERAZOSIN;DOXAZOSIN;PHENYLEPHRINE;ALFUZOSIN;PRAZOSIN	0.00851028
SAMALIZUMAB	0.00850594
TOREFORANT;UR-63325;PF-03893787	0.00850526
OPRELVEKIN	0.00850324
LANREOTIDE	0.00850198
KRN-330	0.0085012
IPH-2101;LIRILUMAB	0.00849165
CHORIOGONADOTROPIN ALFA;AVICINE;GONADOTROPIN, CHORIONIC;LH (MENOTROPINS);GOSERELIN;LUTROPIN ALFA	0.00849043
LOMITAPIDE;IMPLITAPIDE;SLX-4090	0.00848958
MDX-1411;VORSETUZUMAB MAFODOTIN	0.00848826
PAVINETANT;TALNETANT	0.00848823
AZATHIOPRINE SODIUM	0.00848477
GLUCAGON HYDROCHLORIDE RECOMBINANT;GLUCAGON HYDROCHLORIDE;PF-06291874;SAR425899;GLUCAGON;MK-0893	0.0084635
ROZROLIMUPAB;ATOROLIMUMAB;ROLEDUMAB	0.00846292
PHENYLEPHRINE BITARTRATE;TERAZOSIN HYDROCHLORIDE HYDRATE;PRAZOSIN HYDROCHLORIDE;MIDODRINE HYDROCHLORIDE;TAMSULOSIN HYDROCHLORIDE;METARAMINOL BITARTRATE;MIDODRINE;METHOXAMINE HYDROCHLORIDE;ALFUZOSIN HYDROCHLORIDE;DOXAZOSIN MESYLATE;PHENYLEPHRINE HYDROCHLORIDE;PHENDIMETRAZINE;METHOXAMINE	0.00846078
ERGOTAMINE;NARATRIPTAN HYDROCHLORIDE;FROVATRIPTAN;RIZATRIPTAN BENZOATE;FROVATRIPTAN SUCCINATE;DIHYDROERGOTAMINE;RIZATRIPTAN;ALMOTRIPTAN;SUMATRIPTAN SUCCINATE;ELETRIPTAN	0.00845833
ALMOTRIPTAN MALATE;ELETRIPTAN HYDROBROMIDE	0.00845833
LY2590443	0.00845596
LANREOTIDE ACETATE	0.00845373
DIFELIKEFALIN;ASIMADOLINE;MEPERIDINE;NALFURAFINE HYDROCHLORIDE	0.00844887
GANTACURIUM;PIPECURONIUM;TUBOCURARINE;MECAMYLAMINE;PANCURONIUM;ATRACURIUM;DECAMETHONIUM;METOCURINE	0.00844555
OTLERTUZUMAB	0.00844481
XEN403;AZD3161;RG6029;VIXOTRIGINE;PF-05089771;RG7893	0.00844192
BROMODIPHENHYDRAMINE;PHENIRAMINE;HYDROXYZINE HYDROCHLORIDE;TRIMEPRAZINE TARTRATE;KETOTIFEN;MEQUITAZINE;AZATADINE;FEXOFENADINE HYDROCHLORIDE;FEXOFENADINE;DESLORATADINE;LEVOCABASTINE;ACEPROMETAZINE;LEVOCABASTINE HYDROCHLORIDE;LY2624803;DIPHENHYDRAMINE;DIPHENHYDRAMINE CITRATE;OLOPATADINE HYDROCHLORIDE;CETIRIZINE;CINNARIZINE;TRIPELENNAMINE;HYDROXYZINE;MECLIZINE;CARBINOXAMINE MALEATE;ALCAFTADINE;BEPOT…	0.00843348
TALNIFLUMATE	0.00842974
MINOPAFANT	0.00842792
FIBOFLAPON;FIBOFLAPON SODIUM	0.0084274
ANACETRAPIB;DALCETRAPIB;EVACETRAPIB;TORCETRAPIB	0.00842725
MAPROTILINE;GUANETHIDINE;ATOMOXETINE	0.00842174
LY2881835;FASIGLIFAM	0.00842069
PROTIRELIN	0.00841969
BMS-779788	0.0084184
IBANDRONIC ACID;RISEDRONIC ACID;ALENDRONATE SODIUM;PAMIDRONATE DISODIUM;RISEDRONATE SODIUM;IBANDRONATE SODIUM;PAMIDRONIC ACID	0.00841137
SERELAXIN	0.00840949
ONCOLYSIN CD6	0.00840851
PEPTIDE YY HUMAN (3-36)	0.00840697
OBINEPITIDE	0.00840697
ONTUXIZUMAB	0.00840253
BI113823;MK0686;SAFOTIBANT	0.00839668
PSEUDOEPHEDRINE POLISTIREX;MAPROTILINE HYDROCHLORIDE;ATOMOXETINE HYDROCHLORIDE;PSEUDOEPHEDRINE HYDROCHLORIDE;BETHANIDINE SULFATE;DOXEPIN HYDROCHLORIDE;PHENTERMINE HYDROCHLORIDE;DESIPRAMINE HYDROCHLORIDE;ESREBOXETINE;BRETYLIUM TOSYLATE;GUANETHIDINE MONOSULFATE	0.00839457
SAPROPTERIN DIHYDROCHLORIDE	0.00838844
SB-649868;LEMBOREXANT;ALMOREXANT;SUVOREXANT	0.0083883
BIIB059	0.00838316
FINASTERIDE	0.00837881
ALPROSTADIL	0.00837605
IROSUSTAT	0.00836219
GSK189254;PITOLISANT;CIPRALISANT MALEATE;ABT-288;MK-0249;PF-03654764;JNJ-17216498;IRDABISANT;BAVISANT;GSK239512;PF-03654746	0.00836061
CONTEZOLID ACEFOSAMIL	0.00835898
ABARELIX;SUFUGOLIX;LINZAGOLIX;GONADORELIN;GANIRELIX ACETATE;HISTRELIN ACETATE;NAFARELIN;OZARELIX;LEUPROLIDE ACETATE;NAFARELIN ACETATE;TRIPTORELIN PAMOATE;GONADORELIN ACETATE;ELAGOLIX;DEGARELIX ACETATE;GONADORELIN HYDROCHLORIDE;DEGARELIX;CHEMBL179691;CETRORELIX ACETATE;HISTRELIN;GOSERELIN ACETATE;EP-100;CETRORELIX;RELUGOLIX;ZOPTARELIN DOXORUBICIN	0.00835842
MK-4721	0.00835749
PARSATUZUMAB	0.00834357
TM30339	0.00834266
METHOCARBAMOL	0.00834245
CETILISTAT	0.00834
NITISINONE	0.00833706
NETAZEPIDE;PENTAGASTRIN;CI-988;ITRIGLUMIDE	0.00832506
TEDALINAB;PRS-211375;GW842166X;LY2828360	0.00831583
OC000459;FEVIPIPRANT;QAV680;MK-7246;AM-211;ARRY-502;AZD1981;MK-1029;RG7185;ADC3680;SETIPIPRANT	0.00830858
CARBOPROST TROMETHAMINE;LATANOPROSTENE BUNOD;LATANOPROST;TRAVOPROST;TAFLUPROST;DINOPROST TROMETHAMINE	0.00828784
ATILMOTIN;MITEMCINAL;CAMICINAL	0.00828456
PROBENECID	0.0082776
VALPROATE SODIUM;DIVALPROEX SODIUM;VALPROIC ACID	0.00827617
BERAPROST;EPOPROSTENOL;EPOPROSTENOL SODIUM;RALINEPAG;TREPROSTINIL DIOLAMINE;ESUBERAPROST;SELEXIPAG	0.00826771
MOGAMULIZUMAB	0.00826633
RILAPLADIB;DARAPLADIB	0.00825686
APTO-253	0.00825341
BITOPERTIN	0.00824213
SECRETIN;SECRETIN SYNTHETIC HUMAN;SECRETIN SYNTHETIC PORCINE	0.00823917
NELIVAPTAN	0.00822803
ELOBIXIBAT	0.00822686
GRC-15300	0.00822641
GEFAPIXANT	0.00822101
LY2940094	0.00821644
METYRAPONE	0.00821325
CILASTATIN;CILASTATIN SODIUM	0.00821171
TESAMORELIN ACETATE;SERMORELIN ACETATE;CHEMBL428135;TESAMORELIN	0.00821169
ZAFIRLUKAST;NEDOCROMIL;CR-3465;MONTELUKAST SODIUM;MONTELUKAST;CINALUKAST;PRANLUKAST	0.00819039
MEPENZOLATE	0.00819039
TEGASEROD MALEATE;CAPESEROD;REVEXEPRIDE	0.00818705
ADL-5747	0.00818431
SUCRALFATE	0.00817794
SILODOSIN;MEPHENTERMINE;NICERGOLINE;METARAMINOL;EPHEDRINE;PHENOXYBENZAMINE;DAPIPRAZOLE HYDROCHLORIDE;DABUZALGRON;TOLAZOLINE	0.00817731
RANITIDINE;NIZATIDINE;FAMOTIDINE;CIMETIDINE;METHANTHELINE BROMIDE;BETAZOLE HYDROCHLORIDE;RANITIDINE HYDROCHLORIDE;BETAZOLE;CIMETIDINE HYDROCHLORIDE;HISTAMINE;RANITIDINE BISMUTH CITRATE	0.00817423
BENTIROMIDE	0.00815809
MBX-2982	0.00815691
GLEPAGLUTIDE;TEDUGLUTIDE;ELSIGLUTIDE	0.00815333
CARICOTAMIDE	0.00815128
TRIMETHAPHAN;PENTOLINIUM	0.00813429
PALOSURAN	0.00811484
SAREDUTANT;IBODUTANT	0.00811051
TXA127	0.00809918
DIHYDROERGOTAMINE MESYLATE;TONABERSAT	0.00808061
LASMIDITAN	0.00808061
RIVENPROST	0.00804737
AMIFOSTINE	0.0079505
PHYTONADIONE	0.0079208
SAR-566658	0.0076859
LESINURAD	0.00752765
CALCITONIN GENE-RELATED PEPTIDE;TELCAGEPANT;RIMEGEPANT;OLCEGEPANT;ERENUMAB;UBROGEPANT;MK3207	0.00750584
VELNEPERIT;S-237648	0.0074927

## Sheet: TableS5
Table S5. Bladder cancer case - PANACEA - propagation method scores of drugs
Drug	Score
RG-7603;RIDAFOROLIMUS;CC-223;PALOMID-529;DS-3078A;AZD-2014	0.00152506
RO-5045337	0.0012055
PIMECROLIMUS	0.00116518
PKI-179;PWT-33579	0.00116373
CC-115	0.00116246
PAZOPANIB	0.00110131
EVEROLIMUS	0.00107145
BORTEZOMIB	0.000994414
METFORMIN	0.00094899
ADAVOSERTIB	0.00094709
AZD-8055;OSI-027	0.000910696
CAPIVASERTIB	0.000876169
CISPLATIN	0.000869318
SAPANISERTIB	0.00086929
PACLITAXEL	0.000855027
DACTOLISIB	0.00084992
ALPELISIB	0.00084656
TEMSIROLIMUS	0.000846284
MITOMYCIN	0.000838126
INFIGRATINIB	0.000833862
CERALASERTIB	0.00083346
OCRIPLASMIN	0.000833424
OMIPALISIB	0.000832071
SIROLIMUS	0.000829953
GEDATOLISIB	0.000827103
BGT-226;VS-5584;SF-1126;SAMOTOLISIB;PWT-33587	0.00082527
APITOLISIB	0.000822008
DS-7423	0.000820707
PF-04691502	0.000819623
PANULISIB	0.000817323
PI-103;VOXTALISIB	0.00081565
SELUMETINIB	0.0008026
DOCETAXEL	0.0008
QUERCETIN	0.000783483
ETOPOSIDE	0.000779233
DECITABINE	0.00077877
CARFILZOMIB	0.000771109
CETUXIMAB	0.000767316
COLLAGENASE CLOSTRIDIUM HISTOLYTICUM	0.000749385
GEMCITABINE	0.000748618
DOXORUBICIN	0.000743369
METHOTREXATE	0.00073962
CAPECITABINE	0.000734246
OXALIPLATIN	0.000729423
CARBOPLATIN	0.000727744
PRAMLINTIDE	0.000727452
ABEMACICLIB	0.000727211
VORINOSTAT	0.000720258
TAMOXIFEN	0.000720021
TEMOZOLOMIDE	0.000717109
GRANISETRON	0.000706413
NERISPIRDINE	0.000687311
OPROZOMIB;IXAZOMIB CITRATE	0.000671787
LETROZOLE	0.000646633
METFORMIN HYDROCHLORIDE	0.00062053
NV-128;ME-344	0.000613083
DASATINIB	0.000609336
DALFAMPRIDINE;GUANIDINE HYDROCHLORIDE;TEDISAMIL	0.00060834
MSC-2363318A	0.000602634
VANDETANIB	0.000600316
TOPIRAMATE	0.000599514
LY-2780301;XL-418	0.000597826
TRAMETINIB	0.000595962
SUNITINIB	0.000582871
TOSEDOSTAT	0.000576912
ENMD-981693	0.000568825
ENMD-2076	0.000554296
PRIMIDONE	0.000543062
VEMURAFENIB	0.000536057
REGORAFENIB	0.000529674
CEP-1347	0.000527619
ENFLURANE	0.000525481
RONICICLIB;PHA-793887;AT-7519;AZD-5438	0.000521062
DESFLURANE;SEVOFLURANE	0.000514362
ACAMPROSATE CALCIUM	0.000514162
SORAFENIB	0.000512344
NINTEDANIB	0.000512064
OLAPARIB	0.000508455
IMAGABALIN;ATAGABALIN;GABAPENTIN;PREGABALIN;BEPRIDIL HYDROCHLORIDE;GABAPENTIN ENACARBIL	0.00050448
ISOFLURANE	0.000496864
PENTOXIFYLLINE	0.000495064
CERULETIDE;CERULETIDE DIETHYLAMINE;DEXLOXIGLUMIDE	0.000492378
IMATINIB	0.000491289
ILORASERTIB	0.000491017
RALFINAMIDE	0.000490696
OLANZAPINE	0.000489514
ORPHENADRINE HYDROCHLORIDE;ORPHENADRINE CITRATE	0.00048865
MIDOSTAURIN	0.000486676
DIPYRIDAMOLE	0.000485812
DOVITINIB	0.000482848
ZONISAMIDE	0.000482186
CEP-2563	0.000473538
GSK-690693	0.000470921
HALOTHANE	0.000470106
UCN-01	0.000468639
PILARALISIB	0.000467755
PICTILISIB	0.00046534
PEMBROLIZUMAB	0.000461135
PONATINIB	0.000457974
MARIZOMIB	0.000457209
PALBOCICLIB	0.000453536
COPANLISIB;BUPARLISIB;GSK-2636771	0.000452734
XL-228	0.000450534
TG100-801	0.000446376
ERLOTINIB	0.000439412
TALBUTAL;PENTOBARBITAL;BUTALBITAL;METHARBITAL	0.000438802
SONOLISIB	0.000436689
PANOBINOSTAT	0.000432948
TRETINOIN	0.000432651
NITRAZEPAM	0.000430354
TRIAZOLAM;CLONAZEPAM;CLORAZEPIC ACID;ALPRAZOLAM;DIAZEPAM;TEMAZEPAM;LORAZEPAM	0.000429109
METHOXYFLURANE	0.000419227
FIMEPINOSTAT	0.000419218
CHLORDIAZEPOXIDE;CLOBAZAM;HALAZEPAM;OXAZEPAM;FLURAZEPAM;BROMAZEPAM;PRAZEPAM;QUAZEPAM;ADIPIPLON;MIDAZOLAM;ESTAZOLAM	0.000418006
CABAZITAXEL	0.000417132
COLCHICINE	0.000416858
TRASTUZUMAB EMTANSINE	0.000415895
ASENAPINE	0.000415199
CUDC-101	0.000415124
TRASTUZUMAB	0.00041451
BRENTUXIMAB VEDOTIN	0.000414236
GEFITINIB	0.000412836
NIVOLUMAB	0.000412059
BELINOSTAT	0.000411506
PROPOFOL	0.000410493
BINIMETINIB	0.000409404
CABOZANTINIB	0.000408428
DABRAFENIB	0.000408178
DRONEDARONE HYDROCHLORIDE	0.000407148
REMIMAZOLAM;OCINAPLON	0.000406279
FORETINIB	0.000406196
AR-42	0.000404151
EMRICASAN	0.000402021
BRYOSTATIN	0.000399279
VINCRISTINE SULFATE;VINBLASTINE SULFATE;PACLITAXEL POLIGLUMEX;VERUBULIN;SAGOPILONE;VINORELBINE TARTRATE;INDIBULIN;VINFLUNINE;ERIBULIN MESYLATE;CROLIBULIN;FOSBRETABULIN DISODIUM;FOSBRETABULIN TROMETHAMINE;DAVUNETIDE;IXABEPILONE;LEXIBULIN;PLINABULIN	0.000399064
MASITINIB	0.000397484
ESZOPICLONE	0.000396794
ETOMIDATE	0.000396184
COBIMETINIB	0.000392599
CRIZOTINIB	0.00039207
SAFINAMIDE	0.000390331
PUQUITINIB	0.000389679
ALITRETINOIN;ETRETINATE;ADAPALENE;ACITRETIN;MOFAROTENE	0.000388475
PANITUMUMAB	0.000388455
XL-999	0.000387958
AT-9283	0.000387367
ATEZOLIZUMAB	0.000385167
MEPROBAMATE;CLORAZEPATE DIPOTASSIUM;THIAMYLAL SODIUM;FLUMAZENIL;METHYPRYLON;CHLORDIAZEPOXIDE HYDROCHLORIDE;PENTOBARBITAL SODIUM;ETHCHLORVYNOL;BUTABARBITAL SODIUM;SECOBARBITAL SODIUM;METHOHEXITAL SODIUM;MIDAZOLAM HYDROCHLORIDE;THIOPENTAL SODIUM;GLUTETHIMIDE;PF-06372865;TRICLOFOS SODIUM	0.000384759
FLUOROURACIL	0.000384734
RIBOCICLIB	0.000384548
IRINOTECAN	0.00038233
RESMINOSTAT;ROMIDEPSIN;PRACINOSTAT;MOCETINOSTAT	0.000381989
ADINAZOLAM;CINOLAZEPAM;CLOTIAZEPAM;FLUDIAZEPAM	0.000381573
RABEPRAZOLE SODIUM	0.000381435
PAZOPANIB HYDROCHLORIDE	0.000381366
IRAMPANEL	0.000380992
NERAMEXANE MESYLATE	0.000380242
LAPATINIB	0.00037864
SOTRASTAURIN	0.000378314
BEVACIZUMAB	0.000377506
ALVOCIDIB	0.000377233
INDANTADOL	0.000375537
ETHOXZOLAMIDE	0.000371194
PALOVAROTENE	0.000367777
LINIFANIB	0.000366026
TEDATIOXETINE	0.000364802
PROPIOMAZINE;PROMAZINE	0.000364682
ABEXINOSTAT;GIVINOSTAT	0.000364579
PANOBINOSTAT LACTATE;TACEDINALINE;ENTINOSTAT	0.000364551
TAZAROTENE	0.000361065
ASM-024	0.000358193
TASELISIB	0.000356747
METHAMPHETAMINE	0.000353919
SORAFENIB TOSYLATE	0.000353575
RG-1530	0.000352686
ORANTINIB;NINTEDANIB ESYLATE	0.000352638
VARENICLINE	0.000352175
BLISIBIMOD;TABALUMAB;BELIMUMAB	0.000351772
LENVATINIB	0.000351636
LEVOMEPROMAZINE	0.000351213
ISOTRETINOIN;FENRETINIDE;IRX4310	0.000351003
PROPAFENONE HYDROCHLORIDE	0.000350718
LATREPIRDINE	0.000350709
AXITINIB	0.000350672
NEBOGLAMINE;ESKETAMINE HYDROCHLORIDE;AV-101;AMANTADINE HYDROCHLORIDE;GW468816;MEMANTINE HYDROCHLORIDE;CNS-5161;KETAMINE HYDROCHLORIDE;APIMOSTINEL;FELBAMATE;LANICEMINE;AZD8108;DELUCEMINE;RAPASTINEL;ESKETAMINE	0.000350297
CEDIRANIB	0.000350189
VERAPAMIL	0.000348611
SUNITINIB MALATE	0.000347455
CENISERTIB	0.000346162
MUPARFOSTAT	0.000344941
JNJ-26483327	0.000342315
TC-6499	0.000341782
RILUZOLE	0.000341487
MENADIONE	0.000340644
LENALIDOMIDE	0.000339273
LIDOCAINE	0.000339
DOXEPIN	0.000337912
ERLOSAMIDE	0.00033637
RG-7666;RECILISIB;WX-037;ZSTK-474;AZD-6482;PA-799;GSK-1059615	0.000336141
PENTOLINIUM TARTRATE;MECAMYLAMINE HYDROCHLORIDE;LARAZOTIDE ACETATE;TRIMETHAPHAN CAMSYLATE	0.000335027
ERGOLOID MESYLATES	0.000334271
PHENOBARBITAL	0.00033304
ATACICEPT	0.000332184
GABOXADOL	0.00033163
CP-459632	0.000330112
RUCAPARIB	0.000327763
AN-9;DEPAKOTE	0.000326991
DAUNORUBICIN	0.000325466
PEXMETINIB	0.000324959
THIETHYLPERAZINE	0.000324955
THALIDOMIDE	0.000322926
DEXANABINOL	0.000322861
THEOPHYLLINE	0.000322319
NILOTINIB	0.000322139
ZIPRASIDONE	0.000320754
NKTR-171;ESLICARBAZEPINE;BENOXINATE HYDROCHLORIDE;ETHOTOIN;PHENYTOIN;ARTICAINE HYDROCHLORIDE;FOSPHENYTOIN SODIUM;RUFINAMIDE;CARBAMAZEPINE;OXCARBAZEPINE;TOCAINIDE HYDROCHLORIDE;PROPOXYCAINE HYDROCHLORIDE;ETIDOCAINE HYDROCHLORIDE;TETRACAINE;PHENACEMIDE;HEXYLCAINE HYDROCHLORIDE;INDECAINIDE HYDROCHLORIDE;TETRACAINE HYDROCHLORIDE;CHLOROPROCAINE HYDROCHLORIDE;LAMOTRIGINE;ROPIVACAINE HYDROCHLORIDE;PRILO…	0.000320051
ETAZOLATE	0.00031785
GLUFOSFAMIDE	0.000316796
BUTETHAL;BUTABARBITAL;HEXOBARBITAL;MEPHOBARBITAL;THIOPENTAL;SECOBARBITAL	0.000316457
FULVESTRANT	0.000315981
ORPHENADRINE	0.000315761
BRIVANIB ALANINATE;BRIVANIB	0.000313155
TIAGABINE	0.000312349
COCAINE	0.000311282
TEZAMPANEL	0.000310888
LUCITANIB	0.00031006
WX-554	0.000309992
ILOPERIDONE	0.000309401
MOTESANIB	0.000309038
VIGABATRIN	0.000308689
NIRAPARIB	0.000308322
AMUVATINIB	0.000307432
DIMIRACETAM	0.000307166
OXTRIPHYLLINE;AMINOPHYLLINE;THEOPHYLLINE SODIUM GLYCINATE	0.00030685
FAMITINIB;SU-014813	0.000306526
VELIPARIB	0.000305575
VATALANIB	0.000305055
DIGOXIN;ACETYLDIGITOXIN;DESLANOSIDE;DIGITOXIN	0.000304359
OBATOCLAX MESYLATE	0.000304156
TETRODOTOXIN	0.000303754
QUIZARTINIB	0.000303687
CYTARABINE	0.000302133
CLOFARABINE	0.000301929
TALAZOPARIB	0.000301278
AMOXAPINE	0.000297735
SELURAMPANEL	0.000293448
EPINEPHRINE	0.000291513
RGB-286638	0.000290431
DINACICLIB	0.00028991
RESEQUINIL;LOREDIPLON	0.000289199
CHEMBL247471;GSI-136;AVAGACESTAT;SEMAGACESTAT	0.0002881
ELPETRIGINE	0.000287733
GLESATINIB;MGCD-265	0.000287628
BMS-690514	0.000286801
AFATINIB	0.000285814
TRAZODONE	0.000285388
ALTIRATINIB	0.000285328
RUXOLITINIB	0.00028494
XL-820;TELATINIB	0.000284419
TESEVATINIB	0.00028423
LESTAURTINIB	0.000283353
OMECAMTIV MECARBIL	0.000282987
SERTINDOLE	0.000282735
PEGPLERANIB SODIUM	0.000282397
ZOTIRACICLIB	0.000282072
PEMETREXED	0.000281888
PALIFERMIN	0.00028057
DOMATINOSTAT	0.000280362
GLPG-0187	0.000280227
FLUDARABINE PHOSPHATE;GEMCITABINE HYDROCHLORIDE	0.000279453
FLAVOXATE HYDROCHLORIDE	0.000275537
DROXIDOPA;HYDROXYAMPHETAMINE HYDROBROMIDE;EPINEPHRINE BITARTRATE;NOREPINEPHRINE BITARTRATE;MEPHENTERMINE SULFATE;LABETALOL HYDROCHLORIDE;DIPIVEFRIN HYDROCHLORIDE	0.000274867
VANTICTUMAB	0.000274733
CLOZAPINE	0.000274146
ENZASTAURIN	0.000273747
MESALAMINE	0.000272891
QUETIAPINE	0.000271205
FELODIPINE	0.000271159
TRICHLORMETHIAZIDE	0.000270647
AMLODIPINE	0.000267997
AMPHETAMINE	0.000266651
ENTRECTINIB	0.000266542
UROKINASE	0.000266472
PIMASERTIB	0.000265342
BEGACESTAT;TARENFLURBIL	0.000264944
AFACIFENACIN	0.000264327
ANASTROZOLE	0.000263985
AMG-900	0.000263856
FP-1039	0.000263697
SELICICLIB	0.000263696
CRENOLANIB	0.000262548
DURVALUMAB	0.000261538
DEXLANSOPRAZOLE;ESOMEPRAZOLE MAGNESIUM;LANSOPRAZOLE;PANTOPRAZOLE SODIUM;RABEPRAZOLE;OMEPRAZOLE MAGNESIUM;OMEPRAZOLE;ESOMEPRAZOLE STRONTIUM;ESOMEPRAZOLE SODIUM	0.000260999
X-82;TAK-593	0.000260365
PANTOPRAZOLE;ESOMEPRAZOLE	0.000260153
PRINOMASTAT	0.000259634
DESIPRAMINE	0.0002592
NICOTINE	0.000257908
RG3487	0.000256697
DYPHYLLINE	0.000256441
SEMAPIMOD;ARRY-797;VX-702;BMS-582949;PH-797804;PIRFENIDONE	0.000255374
THIORIDAZINE	0.000255306
PARDOPRUNOX	0.000255166
ABITUZUMAB;INTETUMUMAB	0.000255089
BEPRIDIL	0.000254507
PEXIDARTINIB	0.000254464
TRIMIPRAMINE MALEATE	0.000254346
MIRTAZAPINE	0.000254106
TOLAZOLINE HYDROCHLORIDE	0.000253516
DOXYCYCLINE	0.00025331
CHLORPROTHIXENE	0.000252904
NIMODIPINE	0.000251283
BETHANIDINE	0.000250833
PERIFOSINE	0.000250808
IBRUTINIB	0.000250784
IPATASERTIB	0.0002502
MK-2206	0.00024925
AZD1305	0.000249079
CLEVIDIPINE	0.00024817
ROCURONIUM BROMIDE;CISATRACURIUM BESYLATE;PIPECURONIUM BROMIDE;RAPACURONIUM BROMIDE;TUBOCURARINE CHLORIDE;VECURONIUM BROMIDE;MIVACURIUM CHLORIDE;GALLAMINE TRIETHIODIDE;SUCCINYLCHOLINE CHLORIDE;DOXACURIUM CHLORIDE;METOCURINE IODIDE;DECAMETHONIUM BROMIDE;ATRACURIUM BESYLATE;PANCURONIUM BROMIDE	0.000246521
MERCAPTOPURINE	0.000245887
THIOGUANINE	0.000245859
APOMORPHINE	0.000243004
VADIMEZAN	0.00024286
CHLOROTHIAZIDE	0.000242517
IDRONOXIL	0.000241237
BENZQUINAMIDE;PROMETHAZINE	0.000240961
BICALUTAMIDE	0.000240717
RIGOSERTIB	0.000239141
PLX-4720	0.000239114
PERTUZUMAB	0.000238798
AMILORIDE	0.000238751
PIMOZIDE	0.000238699
MILCICLIB	0.00023813
TRAFERMIN;AZD-4547;DERAZANTINIB;LY-2874455;ROGARATINIB	0.00023786
LOXAPINE	0.000237579
SONIDEGIB	0.000237562
ENCORAFENIB	0.000237537
SULFASALAZINE	0.000236941
PSEUDOEPHEDRINE	0.000236905
CHIAURANIB	0.000236875
POZIOTINIB;OSIMERTINIB MESYLATE;DACOMITINIB;AC-480	0.000236718
SURUFATINIB	0.000236708
KW-2449	0.000236627
AT-406	0.000236618
MINAPRINE	0.000236201
BIFEPRUNOX	0.000236199
FLUNITRAZEPAM	0.000236042
2X-121	0.000235983
DEXAMETHASONE	0.000235955
GANAXOLONE	0.000235713
IPILIMUMAB	0.000234999
EXEMESTANE	0.000234952
ALSEROXYLON	0.000234868
PUMOSETRAG;DOLASETRON	0.000234722
CYC-116	0.000234278
RG-4733;NIROGACESTAT	0.000234136
CEP-11981	0.00023396
TOZASERTIB	0.000233846
BUMETANIDE	0.000233747
OSI-930;SEMAXANIB	0.000233649
4SC-203	0.00023356
BAFETINIB	0.000233333
C-1311	0.000232966
SENREBOTASE;DEBRISOQUIN;NOREPINEPHRINE	0.000232904
ESMIRTAZAPINE MALEATE	0.000232317
AEE-788	0.000232272
ACARBOSE	0.000231655
DOXYCYCLINE CALCIUM;DOXYCYCLINE HYCLATE	0.000231062
AFIMOXIFENE	0.00023106
ANLOTINIB	0.000231008
FINGOLIMOD HYDROCHLORIDE;AMISELIMOD HYDROCHLORIDE	0.000230474
DASOLAMPANEL	0.000230413
NITROGLYCERIN	0.000230184
VENETOCLAX	0.000230015
NANATINOSTAT	0.00022986
TIPIFARNIB	0.0002298
PLX-7486	0.000229399
POMALIDOMIDE	0.000229386
PD-0166285	0.000229349
OCTREOTIDE ACETATE	0.000229298
CM-082	0.000229112
TANDUTINIB	0.00022909
NISOLDIPINE	0.000228507
ETARACIZUMAB	0.000228494
CILENGITIDE	0.000228426
LUMATEPERONE	0.000228032
CHIDAMIDE	0.000227721
BLINATUMOMAB	0.000227208
NIFEDIPINE;ISRADIPINE	0.000227171
BARDOXOLONE METHYL	0.000227129
VINORELBINE	0.000225314
VIDOFLUDIMUS	0.000225178
DANAZOL	0.000224754
FLUNARIZINE	0.000224745
LGH-447;SGI-1776;AZD-1208	0.000224127
FLINDOKALNER	0.000223467
BOSUTINIB	0.000223461
GANETESPIB	0.000222946
CONBERCEPT	0.000222321
METHIXENE;SOLIFENACIN;TOLTERODINE;ATROPINE;DAROTROPIUM BROMIDE;ACLIDINIUM	0.000222153
OCTREOTIDE	0.000221561
CARVEDILOL PHOSPHATE;CARVEDILOL	0.000220793
DAPRODUSTAT;ROXADUSTAT	0.00022061
EZOGABINE	0.000220114
ZOLMITRIPTAN	0.000219924
UPROSERTIB;TRICIRIBINE;AZD-5363;TRICIRIBINE PHOSPHATE;AFURESERTIB;ARCHEXIN;MIRANSERTIB;MK-2201	0.000219918
ISOSORBIDE	0.000219908
PERGOLIDE MESYLATE;LEVODOPA;ETILEVODOPA;MELEVODOPA	0.000219438
TRIFLUPROMAZINE	0.00021839
NAVITOCLAX	0.000218328
VORTIOXETINE	0.000217973
LOXAPINE SUCCINATE;THIORIDAZINE HYDROCHLORIDE;OLANZAPINE PAMOATE;TRIFLUOPERAZINE HYDROCHLORIDE;LOXAPINE HYDROCHLORIDE	0.000217812
TRIAMTERENE	0.000217714
ROTIGOTINE	0.000217506
FLUDARABINE	0.000217149
CAFFEINE	0.000216478
TRAMADOL	0.000216081
CERDULATINIB	0.000215555
LURASIDONE	0.000215177
TOFACITINIB CITRATE;PEFICITINIB	0.000214942
DICHLORPHENAMIDE;ACETAZOLAMIDE SODIUM;ACETAZOLAMIDE	0.000214905
FENOLDOPAM	0.000214309
AFLIBERCEPT	0.000214272
SUMATRIPTAN	0.000213423
TESMILIFENE	0.00021337
CATUMAXOMAB;SOLITOMAB	0.000213136
BALSALAZIDE DISODIUM;BALSALAZIDE;OLSALAZINE SODIUM	0.000213041
CERITINIB	0.000213012
ZOPICLONE	0.000212886
MEMANTINE	0.000212118
NEFAZODONE	0.000212059
PHENTOLAMINE MESYLATE;TETRAHYDROZOLINE HYDROCHLORIDE;NAPHAZOLINE HYDROCHLORIDE;OXYMETAZOLINE HYDROCHLORIDE;RAUWOLFIA SERPENTINA;PHENOXYBENZAMINE HYDROCHLORIDE	0.00021171
VOCLOSPORIN	0.000210935
PRAMLINTIDE ACETATE	0.000210566
TAMIBAROTENE	0.000210524
POZANICLINE	0.000210145
TANZISERTIB;BRIMAPITIDE, C-TERMINAL ACID;BENTAMAPIMOD;CC-401	0.000208379
CEP-32496	0.000208222
NIVOCASAN	0.000208115
AG-24322;RG-547	0.000207923
TEPROTUMUMAB	0.000207857
BRIGATINIB	0.000207772
METHAZOLAMIDE	0.000207555
RAF-265	0.000207523
SAPROPTERIN	0.000207223
PASIREOTIDE DIASPARTATE;PASIREOTIDE PAMOATE;PASIREOTIDE	0.000206911
SARACATINIB	0.000206824
ZONAMPANEL;PERAMPANEL;MIBAMPATOR;MK-8777;FARAMPATOR;BECAMPANEL;CX1739;PF-04958242;TALAMPANEL	0.000206726
LINSITINIB	0.000206613
FIBRINOLYSIN, HUMAN	0.000206313
LY-3009120;MLN-2480;XL-281	0.000206251
DENILEUKIN DIFTITOX	0.000205961
ALISERTIB	0.000205682
INDOMETHACIN	0.000205624
LITHIUM CITRATE;LITHIUM CARBONATE	0.000205512
ACETAMINOPHEN	0.000204898
ORLISTAT	0.000204888
NAMINIDIL;SARAKALIM	0.00020473
AT-13148	0.000204682
VELDOREOTIDE	0.00020446
SAPITINIB	0.000204132
TTP-607;SNS-314;DANUSERTIB;MK-6592	0.000203922
AMLODIPINE BESYLATE;DILTIAZEM HYDROCHLORIDE;VERAPAMIL HYDROCHLORIDE;DILTIAZEM MALATE;NICARDIPINE HYDROCHLORIDE;AMLODIPINE MALEATE	0.000203785
FRUQUINTINIB;CEP-5214;L-21649;LENVATINIB MESYLATE;CEP-7055;AG-13958;TIVOZANIB;KRN-633	0.000203695
VAPREOTIDE	0.00020331
HEPARIN	0.000203009
BECATECARIN	0.000203008
RIVICICLIB	0.000202911
PELAREOREP	0.000202413
IDARUBICIN	0.000202078
ROCILETINIB;OSIMERTINIB	0.000202016
NEFAZODONE HYDROCHLORIDE	0.000201933
PELITINIB;CANERTINIB DIHYDROCHLORIDE;AFATINIB DIMALEATE	0.000201902
CARBACHOL	0.000201898
FRESOLIMUMAB	0.000201775
LCL-161;BIRINAPANT	0.000201399
MARIMASTAT	0.000201347
MUROMONAB-CD3	0.000201308
GSK163090	0.000201277
DESVENLAFAXINE	0.000201263
AZACITIDINE	0.000201215
AZD-7451;AZD-6918;LAROTRECTINIB	0.000201137
NERATINIB	0.000201051
ARRY-300	0.000200966
BMS-387032	0.000200937
IBUTILIDE	0.000200616
NIACIN	0.000200517
IMATINIB MESYLATE	0.000200404
NALTREXONE	0.000200331
VOLOCIXIMAB	0.000199468
COBICISTAT	0.000199446
DINOPROSTONE	0.000199307
LEUCOVORIN	0.000199254
ISOSORBIDE MONONITRATE	0.000199205
LISDEXAMFETAMINE DIMESYLATE	0.000199104
OLESOXIME	0.000198866
EPIRUBICIN	0.000198604
AMINOGLUTETHIMIDE	0.000198532
HYDROXYUREA;GALLIUM NITRATE;TEZACITABINE	0.000198492
INDEGLITAZAR;GW501516;SODELGLITAZAR	0.000198488
BEXAROTENE;IRX-4204	0.000198383
FIRATEGRAST;NATALIZUMAB	0.00019837
PROGESTERONE	0.000198079
JI-101	0.00019803
DROSPIRENONE	0.000198008
DEXTROAMPHETAMINE	0.00019761
FOSPROPOFOL	0.000197493
FLUPIRTINE	0.000197371
DOFETILIDE	0.000196389
LABETALOL	0.000196249
SARIZOTAN HYDROCHLORIDE	0.000195727
PRATOSARTAN	0.000195653
PHENSERINE, (+)-	0.000195438
METHYLPHENIDATE;PHENTERMINE	0.000195333
CEBRANOPADOL	0.000195184
CRISABOROLE;APREMILAST;ROFLUMILAST;AMLEXANOX	0.000195004
AGOMELATINE	0.000194906
HYALURONAN	0.000194854
HALOPERIDOL DECANOATE;CHLORPROMAZINE;HALOPERIDOL;HALOPERIDOL LACTATE;CHLORPROMAZINE HYDROCHLORIDE;PROMAZINE HYDROCHLORIDE;DROPERIDOL	0.000194607
PACRITINIB	0.000194555
RUCAPARIB CAMSYLATE	0.000194284
LEVONORGESTREL	0.000194118
ABCIXIMAB	0.000193618
CT-1578	0.000193501
DALANTERCEPT	0.000193477
RENZAPRIDE	0.000193219
PICROTOXIN	0.000193203
CAFFEINE, CITRATED;ADENOSINE	0.000193171
BREXPIPRAZOLE	0.000193156
ZALEPLON	0.000193003
VINCRISTINE	0.000192901
ENZALUTAMIDE	0.000192406
PREXASERTIB	0.000192192
METHYSERGIDE	0.000191898
NARATRIPTAN	0.000191553
PROCHLORPERAZINE	0.000191372
AMILORIDE HYDROCHLORIDE;P-1037	0.000191345
ZOLPIDEM	0.000190309
IBUPROFEN;SULINDAC;ASPIRIN	0.00019019
MIANSERIN	0.000189872
RIMEXOLONE;BECLOMETHASONE;TRIAMCINOLONE;ALCLOMETASONE	0.000189848
POLMACOXIB	0.000189338
BREMELANOTIDE	0.000189241
CYCLOSPORINE	0.000188763
BAMINERCEPT	0.000188549
DIAZOXIDE	0.000187177
GLIPIZIDE;CHLORPROPAMIDE;GLYBURIDE;NATEGLINIDE;GLIMEPIRIDE;REPAGLINIDE;ACETOHEXAMIDE;TOLBUTAMIDE;TOLAZAMIDE	0.000186921
NERAMEXANE	0.000185904
INDAPAMIDE	0.000185882
MINOXIDIL	0.000185865
PHENFORMIN	0.000184624
VORAPAXAR;RUSALATIDE	0.000183853
DERSALAZINE	0.000183249
MIGLITOL	0.000183202
ROVELIZUMAB	0.000182398
DASOTRALINE;SIBUTRAMINE HYDROCHLORIDE;MAZINDOL;METHAMPHETAMINE HYDROCHLORIDE;LIAFENSINE	0.000181625
PHENYLBUTAZONE	0.000181012
FAXELADOL	0.000179947
TALAROZOLE	0.000179822
MECLOFENAMATE SODIUM	0.00017969
VORTIOXETINE HYDROBROMIDE	0.00017964
TIDEGLUSIB;AZD-1080;LY-2090314	0.000179414
TREPROSTINIL	0.000179211
METOCLOPRAMIDE HYDROCHLORIDE	0.000178678
NAPROXCINOD	0.00017818
MENTHOL	0.000178133
BIMOSIAMOSE;RIVIPANSEL	0.000178039
DACLIZUMAB;ALDESLEUKIN;BASILIXIMAB	0.000177831
FINASTERIDE	0.000177202
TRAZODONE HYDROCHLORIDE	0.00017682
CONATUMUMAB	0.000176803
TIRASEMTIV	0.000176661
BPI-9016	0.000176593
RWJ-67657;LOSMAPIMOD	0.000176183
LEVETIRACETAM	0.00017579
ILOPROST	0.00017574
ALFIMEPRASE	0.000175618
ISOPROTERENOL HYDROCHLORIDE;CARTEOLOL HYDROCHLORIDE;LY377604	0.00017554
DUTASTERIDE	0.000175493
SOTALOL HYDROCHLORIDE	0.000175312
G1T28-1;RIBOCICLIB SUCCINATE	0.000175291
BUDIODARONE	0.000175223
ASP-3026;LORLATINIB	0.000175098
DULANERMIN	0.000175025
MIBEFRADIL DIHYDROCHLORIDE;ETHOSUXIMIDE;TRIMETHADIONE;PARAMETHADIONE;PHENSUXIMIDE;METHSUXIMIDE	0.000174968
SULFINPYRAZONE	0.000174871
OTELIXIZUMAB;FORALUMAB;VISILIZUMAB	0.000174733
DAVALINTIDE	0.000174713
DEXTROAMPHETAMINE SULFATE;DEXTROAMPHETAMINE ADIPATE	0.000174403
PONATINIB HYDROCHLORIDE	0.000174272
ROCURONIUM	0.000174171
BAY-1125976	0.000174079
THROMBIN	0.00017406
RANOLAZINE	0.000173947
THIAMYLAL	0.000173759
NITRIC OXIDE;RIOCIGUAT;SODIUM NITROPRUSSIDE;ISOSORBIDE DINITRATE	0.000173232
ATROPINE SULFATE;OXYBUTYNIN;PILOCARPINE;TIOTROPIUM;FESOTERODINE;TRIDIHEXETHYL;DIPHENIDOL;OXYPHENCYCLIMINE;PROPANTHELINE BROMIDE	0.000173013
GIRENTUXIMAB	0.000172901
NESIRITIDE	0.000172842
ALECTINIB;ALECTINIB HYDROCHLORIDE	0.000172726
BRIAKINUMAB;USTEKINUMAB	0.000172614
ARQ-736;LGX-806	0.000172596
VOLASERTIB	0.000172563
GILTERITINIB	0.000172524
GANITUMAB	0.000172314
TRIFLUOPERAZINE	0.0001723
BATEFENTEROL	0.000171506
AMIODARONE;DRONEDARONE	0.000171418
PROCYCLIDINE	0.000171373
CIXUTUMUMAB	0.000171248
CEP-37440	0.000171181
VASOPRESSIN;VASOPRESSIN TANNATE;TERLIPRESSIN;DESMOPRESSIN;LYPRESSIN;DESMOPRESSIN ACETATE	0.000171138
CARPHENAZINE;ZUCLOPENTHIXOL	0.000170793
BIRABRESIB	0.000170749
MM-111;MARGETUXIMAB	0.000170641
FOMEPIZOLE	0.000170565
ROPINIROLE;PRAMIPEXOLE;ROPINIROLE HYDROCHLORIDE;BROMOCRIPTINE MESYLATE;APOMORPHINE HYDROCHLORIDE;PRAMIPEXOLE DIHYDROCHLORIDE;DEXPRAMIPEXOLE	0.000170435
AEW-541	0.00017038
TG100-115;CAL-263;RP-6530;DUVELISIB	0.000170372
LOMUSTINE	0.000170168
PF-03814735	0.000169983
REPOTRECTINIB	0.000169873
CODEINE;HYDROMORPHONE;NALOXONE HYDROCHLORIDE;AXOMADOL;ODELEPRAN;CODEINE POLISTIREX;BUTORPHANOL;BENZHYDROCODONE HYDROCHLORIDE;HYDROCODONE;NALMEFENE;NALOXONE;MORPHINE;OXYMORPHONE HYDROCHLORIDE;CODEINE PHOSPHATE;NALBUPHINE;BUPRENORPHINE;NALMEFENE HYDROCHLORIDE;OXYCODONE;PROPOXYPHENE;SUFENTANIL;HYDROCODONE POLISTIREX;CODEINE SULFATE;HYDROCODONE BITARTRATE;NALTREXONE HYDROCHLORIDE;NALBUPHINE HYDROCHLO…	0.000169837
IDELALISIB	0.000169804
HYDROFLUMETHIAZIDE;METOLAZONE;METHYCLOTHIAZIDE;CHLORTHALIDONE	0.000169765
DUSIGITUMAB	0.000169418
DONITRIPTAN	0.000169406
SIBUTRAMINE	0.0001692
BAY-1082439;SAR-260301	0.000169189
OMIGAPIL	0.000169165
BIMATOPROST	0.000169158
MK-0752	0.000168986
INSM-18	0.000168927
LISDEXAMFETAMINE	0.000168716
ZIPRASIDONE HYDROCHLORIDE;CARPHENAZINE MALEATE;RISPERIDONE;ZIPRASIDONE MESYLATE;QUETIAPINE FUMARATE	0.000168695
IBUDILAST	0.000168322
VISMODEGIB	0.000168314
LISURIDE	0.000168299
AZD-8186	0.000168288
VEROSUDIL;SAR-407899;AMA0076;DE-104;Y-39983	0.000167958
PEPTIDE YY HUMAN (3-36)	0.000167935
METHYLINOSITOL	0.000167875
LEVOTHYROXINE;LIOTHYRONINE;DEXTROTHYROXINE SODIUM;LEVOTHYROXINE SODIUM;LIOTHYRONINE SODIUM;DEXTROTHYROXINE	0.000167814
ARIPIPRAZOLE;ARIPIPRAZOLE LAUROXIL	0.000167784
CLODRONIC ACID	0.000167715
GANCOTAMAB	0.000167449
TAREXTUMAB	0.000167411
MK-8033	0.000167317
ERDAFITINIB	0.000167116
ZOLPIDEM TARTRATE	0.000166864
DULIGOTUZUMAB	0.00016686
ESMIRTAZAPINE	0.000166801
PROBENECID	0.000166787
CYCLOTHIAZIDE	0.00016669
VOSAROXIN;TENIPOSIDE;BERUBICIN HYDROCHLORIDE;AMONAFIDE	0.000166572
CHEMBL3397300	0.000166566
BMS-754807;KW-2450	0.000166512
BMS-817378;CABOZANTINIB S-MALATE;BMS-794833;GOLVATINIB;TAS-115	0.000166466
INIPARIB	0.000166452
AST-487	0.000166359
NORELGESTROMIN;DESOGESTREL;NORGESTREL;ETONOGESTREL;NORGESTIMATE;DIENOGEST;MEGESTROL	0.000166359
TELBERMIN;ABICIPAR PEGOL	0.000165963
E-6201	0.000165886
ALMOTRIPTAN MALATE;ELETRIPTAN HYDROBROMIDE	0.000165615
AS-602868	0.000165591
TAMSULOSIN;DAPIPRAZOLE;PERICIAZINE;TERAZOSIN;DOXAZOSIN;PHENYLEPHRINE;ALFUZOSIN;PRAZOSIN	0.000165562
CELECOXIB	0.000165377
QUARFLOXIN	0.00016537
GSK-1070916	0.000165285
VABICASERIN HYDROCHLORIDE	0.000165101
AVE0847;DB959	0.000164908
MIFEPRISTONE	0.000164893
VARESPLADIB METHYL;VARESPLADIB	0.00016461
MITOXANTRONE	0.0001645
REBASTINIB	0.000164489
PATRITUMAB	0.000164441
OSPEMIFENE;IDOXIFENE;ACOLBIFENE;MK-6913;BAZEDOXIFENE;QUINESTROL;ESTROGENS, CONJUGATED SYNTHETIC A;SIVIFENE;TOREMIFENE;RALOXIFENE;ESTROGENS, ESTERIFIED;SR16234;ESTROGEN;FISPEMIFENE;RALOXIFEN;ESTROGENS, CONJUGATED;TOREMIFENE CITRATE;LY2245461;BAZEDOXIFENE ACETATE;DROLOXIFENE;DIETHYLSTILBESTROL DIPHOSPHATE;ESTRADIOL;SYNTHETIC CONJUGATED ESTROGENS, B;CHF4227;CHLOROTRIANISENE	0.00016437
S-3304;INCYCLINIDE	0.000164317
LUNACALCIPOL	0.000164294
CR 1447	0.000164283
AMITRIPTYLINE	0.000164264
DEFACTINIB	0.000163859
LOFEXIDINE;CLONIDINE;BRIMONIDINE TARTRATE;CLONIDINE HYDROCHLORIDE;TIZANIDINE;DEXMEDETOMIDINE HYDROCHLORIDE;METHYLDOPA;BRIMONIDINE;FIPAMEZOLE;LEVONORDEFRIN;FADOLMIDINE HYDROCHLORIDE;METHYLDOPATE HYDROCHLORIDE;TIZANIDINE HYDROCHLORIDE;APRACLONIDINE HYDROCHLORIDE;GUANFACINE HYDROCHLORIDE;YOHIMBINE;GUANABENZ ACETATE	0.000163814
RAVOXERTINIB;ULIXERTINIB;MK-8353	0.000163795
TALAZOPARIB TOSYLATE	0.000163752
RAMUCIRUMAB	0.000163103
STX-100	0.000163022
AZM-475271;AZD-0424	0.000162863
PF-04605412	0.000162818
PRALATREXATE	0.000162661
VARLITINIB;MP-412;CANERTINIB;S-222611;ALLITINIB;LAPATINIB DITOSYLATE;PYROTINIB;TAK-285	0.000162518
TAZEMETOSTAT	0.000162427
VINBLASTINE	0.000162284
BECAPLERMIN	0.000162199
VEDOLIZUMAB	0.000162171
REFAMETINIB;BALAMAPIMOD;AS-703988;CI-1040;RG-7304;TRAMETINIB DIMETHYL SULFOXIDE;TAK-733;RO-4987655;PD-0325901;AZD-8330;RG-7167;RG-7420;COBIMETINIB FUMARATE	0.000161233
PARATHYROID HORMONE	0.000161207
NIMOTUZUMAB	0.000161171
OPORTUZUMAB MONATOX	0.000160892
CARMUSTINE	0.000160812
TEGAFUR	0.000160712
SAN-300	0.000160353
NAVEGLITAZAR;ALEGLITAZAR;TESAGLITAZAR;IMIGLITAZAR;MURAGLITAZAR	0.0001594
ONALESPIB	0.000159319
FEDRATINIB	0.000158911
AVELUMAB	0.00015881
LONAFARNIB	0.000158507
HYDROCORTAMATE;CLOCORTOLONE;PREDNISOLONE;DIFLORASONE;MOMETASONE;METHYLPREDNISOLONE;AMCINONIDE;PREDNICARBATE;CLOBETASOL;DESOXIMETASONE;PREDNISONE;DESONIDE;BETAMETHASONE	0.000158399
APROTININ	0.00015796
RETASPIMYCIN;RETASPIMYCIN HYDROCHLORIDE;TANESPIMYCIN;XL-888;ALVESPIMYCIN;CHEMBL553939	0.000157531
MODIMELANOTIDE	0.000157333
ANG1005;ORTATAXEL;MILATAXEL;TESETAXEL	0.000157243
CANDOXATRIL;ILEPATRIL	0.000157195
TOPOTECAN	0.000157122
QUERCETIN-3'-O-PHOSPHATE	0.000156801
BETAINE HYDROCHLORIDE	0.000156427
ERITORAN TETRASODIUM	0.000156183
EPTIFIBATIDE;TIROFIBAN;GANTOFIBAN;TIROFIBAN HYDROCHLORIDE;TADOCIZUMAB	0.000155653
MDX-210	0.000155647
ATU-027	0.00015552
ABT-510	0.000155314
HUHMFG1	0.000155186
RUXOLITINIB PHOSPHATE;BARICITINIB;MOMELOTINIB;AZD-1480	0.000155073
R-333;R-348	0.000154918
SOTATERCEPT	0.000154846
TREBANANIB	0.000154764
XL-844	0.000154537
STANNSOPORFIN	0.000154493
ERTUMAXOMAB	0.000154282
CICLESONIDE;PARAMETHASONE	0.000153883
PEGAPTANIB SODIUM	0.000153651
PF-04236921	0.000153191
TRICETAMIDE	0.000152961
RADIPRODIL;RISLENEMDAZ;EVT-101;TRAXOPRODIL	0.000152925
LICOFELONE	0.000152517
SCY 635	0.000152427
VADADUSTAT	0.000152396
LISINOPRIL	0.000152385
VINTAFOLIDE	0.000151984
ECALLANTIDE	0.000151925
MDX-447	0.000151867
ISTAROXIME	0.000151772
RILONACEPT	0.000151692
ETALOCIB	0.000151579
ABATACEPT;BELATACEPT	0.000151522
LEUPROLIDE	0.000151491
ZOLEDRONIC ACID	0.00015121
GALETERONE;ABIRATERONE	0.000151155
FLUOROMETHOLONE;FLURANDRENOLIDE;FLUNISOLIDE;MEDRYSONE;FLUOCINONIDE	0.00015107
TRIAPINE	0.000150963
MB-07803	0.000150906
GTX-758	0.00015087
ZALTRAP	0.000150602
DEXTROMETHORPHAN	0.000150065
RESCINNAMINE;DESERPIDINE	0.000149924
LEVOMILNACIPRAN HYDROCHLORIDE;VENLAFAXINE HYDROCHLORIDE;DESVENLAFAXINE SUCCINATE;PROTRIPTYLINE HYDROCHLORIDE;DULOXETINE HYDROCHLORIDE;IMIPRAMINE HYDROCHLORIDE;AMITRIPTYLINE HYDROCHLORIDE;NORTRIPTYLINE HYDROCHLORIDE	0.000149923
SOTAGLIFLOZIN	0.00014976
ODANACATIB	0.000149495
MEBENDAZOLE	0.000149318
AMG-108	0.00014922
AMINOCAPROIC ACID	0.000149178
ARHALOFENATE	0.000149136
ACAMPROSATE	0.000148999
AMP-224	0.000148982
VILAZODONE HYDROCHLORIDE	0.000148968
DIACEREIN	0.000148641
AMBRISENTAN;IRL-1620;BOSENTAN;MACITENTAN;ENRASENTAN;DARUSENTAN;TEZOSENTAN	0.000148462
ALENDRONIC ACID	0.000148408
SIPONIMOD	0.000148383
TRILOSTANE	0.000148336
SOFINICLINE;DEXMECAMYLAMINE;CP-601927;ALTINICLINE;ISPRONICLINE;VARENICLINE TARTRATE;ABT-560;TC-2216;TEBANICLINE;AZD1446;NICOTINE POLACRILEX	0.000148326
SIRUKUMAB	0.000148174
EFALIZUMAB;LIFITEGRAST	0.000148163
AM-461;VIDUPIPRANT	0.000148151
REGRAMOSTIM	0.000147963
RETEPLASE;ALTEPLASE;ANISTREPLASE	0.000147923
CISAPRIDE;NARONAPRIDE;VELUSETRAG;PRUCALOPRIDE	0.00014788
SPARSENTAN	0.000147713
DEXTROMETHORPHAN POLISTIREX;DEXTROMETHORPHAN HYDROBROMIDE	0.000147599
SUPROFEN;NEPAFENAC;NAPROXEN ETEMESIL;OXAPROZIN;BISMUTH SUBSALICYLATE;IBUPROFEN LYSINE;KETOPROFEN;OXYPHENBUTAZONE;PIROXICAM;OXAPROZIN POTASSIUM;BROMFENAC SODIUM;DIFLUNISAL;NAPROXEN;SALSALATE;AMINOSALICYLATE POTASSIUM;TOLMETIN;FLURBIPROFEN;NAPROXEN SODIUM;FENOPROFEN;NABUMETONE;DICLOFENAC SODIUM;ETODOLAC;BROMFENAC;DICLOFENAC EPOLAMINE;FENOPROFEN CALCIUM;TENOXICAM;VB-201;IBUPROFEN SODIUM;DICLOFENAC P…	0.000147582
LEVOSIMENDAN	0.000147385
LXR-623;CS-8080;BMS-852927;HYODEOXYCHOLIC_ACID	0.000147347
DANTROLENE SODIUM	0.000147268
PEVONEDISTAT	0.000147249
CROFELEMER	0.000147229
CHLORZOXAZONE	0.000147006
APRINDINE	0.000146894
SOMATROPIN	0.000146677
LANREOTIDE	0.00014659
MITIGLINIDE;TOLBUTAMIDE SODIUM, STERILE	0.000146553
LOMITAPIDE MESYLATE	0.000146546
ANAKINRA	0.000146535
VISTUSERTIB	0.000146454
EMICIZUMAB	0.000146331
PERHEXILINE	0.000146273
MYCOPHENOLATE MOFETIL;MYCOPHENOLIC ACID;AVN-944;MYCOPHENOLATE MOFETIL HYDROCHLORIDE	0.000145744
BIPERIDEN	0.00014568
HYDROXYCHLOROQUINE SULFATE;HYDROXYCHLOROQUINE	0.000145669
LANREOTIDE ACETATE	0.000145432
PINACIDIL	0.00014526
TINZAPARIN	0.000144987
BENZTROPINE	0.00014457
LUBIPROSTONE	0.000144532
ECABET	0.000144475
MACIMORELIN	0.000144399
SARGRAMOSTIM	0.000144222
ANISINDIONE	0.000144186
RIVASTIGMINE;ISOFLUROPHATE;RIVASTIGMINE TARTRATE;TACRINE HYDROCHLORIDE	0.00014405
OMALIZUMAB	0.00014403
ITOPRIDE	0.00014402
SUCRALFATE	0.000143984
SATRALIZUMAB	0.000143616
CILANSETRON	0.000143563
ALPRENOLOL;LEVOBUNOLOL;CARTEOLOL;TIMOLOL;OXPRENOLOL;PENBUTOLOL SULFATE;NEBIVOLOL HYDROCHLORIDE;PROPRANOLOL;METIPRANOLOL;ISOPROTERENOL;OXPRENOLOL HYDROCHLORIDE;DOBUTAMINE HYDROCHLORIDE;PENBUTOLOL;BUCINDOLOL;PINDOLOL;PROPRANOLOL HYDROCHLORIDE;NADOLOL;LEVOBUNOLOL HYDROCHLORIDE;TIMOLOL MALEATE;METIPRANOLOL HYDROCHLORIDE;ESMOLOL HYDROCHLORIDE	0.000143425
PILOCARPINE HYDROCHLORIDE;GLYCOPYRROLATE;METHSCOPOLAMINE BROMIDE;CEVIMELINE;ANISOTROPINE METHYLBROMIDE;HEXOCYCLIUM METHYLSULFATE;CLIDINIUM BROMIDE;DICYCLOMINE HYDROCHLORIDE;CEVIMELINE HYDROCHLORIDE;OXYPHENCYCLIMINE HYDROCHLORIDE;TRIDIHEXETHYL CHLORIDE;MEPENZOLATE BROMIDE;DIPHEMANIL METHYLSULFATE;ISOPROPAMIDE IODIDE;OXYPHENONIUM BROMIDE	0.000143257
AZD7009	0.000143222
MITOTANE	0.000143053
METOCLOPRAMIDE	0.000143004
DIBUCAINE HYDROCHLORIDE;DIBUCAINE;HEXYLCAINE	0.000142872
IPH-2101;LIRILUMAB	0.000142696
PROPAFENONE	0.000142522
INTERFERON GAMMA-1B	0.000142471
DOXACURIUM;MIVACURIUM	0.00014227
CINTREDEKIN BESUDOTOX	0.000142263
INDACATEROL	0.000142253
NAVARIXIN;LADARIXIN;REPARIXIN	0.000142226
CG250 177LU;CG250 111IN;IODINE I 124 GIRENTUXIMAB	0.00014194
BUPIVACAINE	0.000141836
MIROGABALIN BESYLATE	0.000141789
MENOTROPINS	0.000141594
PHENDIMETRAZINE TARTRATE;METHYLPHENIDATE HYDROCHLORIDE;DIETHYLPROPION HYDROCHLORIDE;AMPHETAMINE ADIPATE;AMPHETAMINE SULFATE;BUPROPION HYDROCHLORIDE;BUPROPION HYDROBROMIDE;AMPHETAMINE ASPARTATE;PHENMETRAZINE HYDROCHLORIDE;DEXMETHYLPHENIDATE HYDROCHLORIDE	0.000141537
LAS190792	0.000141412
ENOXAPARIN	0.000141366
SERTRALINE	0.000141362
PHENELZINE SULFATE;PHENELZINE;ISOCARBOXAZID;PARGYLINE HYDROCHLORIDE;TRANYLCYPROMINE	0.000141289
METHIXENE HYDROCHLORIDE	0.000141225
PROPYLTHIOURACIL	0.000141187
DSP-2230	0.000141144
PF-04634817;CENICRIVIROC	0.000141091
BENZPHETAMINE HYDROCHLORIDE	0.000141078
EFAPROXIRAL	0.000141048
CONIVAPTAN HYDROCHLORIDE;CONIVAPTAN	0.000140812
OXYMORPHONE;FENTANYL	0.000140701
IPRATROPIUM;FLAVOXATE	0.000140688
TROPICAMIDE	0.000140408
PEGINTERFERON ALFA-2A;INTERFERON ALFA-N3;INTERFERON BETA-1B;INTERFERON ALFA-2B;INTERFERON ALFACON-1;PEGINTERFERON BETA-1A;ALBINTERFERON ALFA-2B;INTERFERON BETA-1A;PEGINTERFERON ALFA-2B;INTERFERON ALFA-2A	0.000140166
EPTINEZUMAB	0.000140008
TASIMELTEON;MELATONIN;RAMELTEON	0.000139908
1D09C3	0.000139882
TOLTERODINE TARTRATE;FESOTERODINE FUMARATE;BETHANECHOL CHLORIDE;OXYBUTYNIN CHLORIDE;TROSPIUM CHLORIDE;SOLIFENACIN SUCCINATE;DARIFENACIN HYDROBROMIDE	0.000139847
WARFARIN	0.000139687
EPINASTINE	0.000139543
TAPENTADOL HYDROCHLORIDE	0.000139483
LY2969822;LY404039;POMAGLUMETAD METHIONIL;DECOGLURANT	0.000139482
TADALAFIL	0.000139277
OXYTOCIN	0.000139171
TELOTRISTAT ETHYL;TELOTRISTAT	0.000139105
APREPITANT;VOFOPITANT;CASOPITANT	0.000139094
PEGINTERFERON LAMBDA-1A	0.000139091
BUSPIRONE	0.000139016
SULODEXIDE	0.000139015
RESVERATROL	0.000138722
TABIMORELIN	0.000138721
AZATHIOPRINE	0.000138711
ENPROFYLLINE;OGLEMILAST	0.000138607
DIETHYLPROPION;BUPROPION;PHENMETRAZINE;DEXMETHYLPHENIDATE	0.000138385
DROTRECOGIN ALFA (ACTIVATED)	0.00013832
SB-649868;LEMBOREXANT;ALMOREXANT;SUVOREXANT	0.000138233
CARBINOXAMINE;BUCLIZINE	0.00013815
E-FLUPENTIXOL;ACETOPHENAZINE;PERPHENAZINE;PERGOLIDE;FLUPHENAZINE	0.000138063
RELCOVAPTAN	0.000137876
NABILONE;NONABINE;DRONABINOL;SAD448	0.000137858
LEVALLORPHAN TARTRATE;PENTAZOCINE;DEZOCINE;ANILERIDINE HYDROCHLORIDE;BUPRENORPHINE HYDROCHLORIDE;ANILERIDINE PHOSPHATE;BUTORPHANOL TARTRATE	0.000137772
AMISULPRIDE;BROMOCRIPTINE;CARIPRAZINE HYDROCHLORIDE;CARIPRAZINE	0.000137724
GSK-1004723;BETAHISTINE	0.0001376
OBINEPITIDE	0.000137439
ASENAPINE MALEATE;SB-773812;MESORIDAZINE;PALIPERIDONE;LURASIDONE HYDROCHLORIDE;THIOTHIXENE HYDROCHLORIDE;RISPERDAL;MESORIDAZINE BESYLATE;THIOTHIXENE;MOLINDONE HYDROCHLORIDE	0.000137432
MILRINONE	0.000137206
ANAGRELIDE HYDROCHLORIDE	0.000137175
MISOPROSTOL	0.000137133
DOXAPRAM HYDROCHLORIDE	0.000137052
QAF805	0.000137002
PBF-999	0.000136993
BVT.115959;ISTRADEFYLLINE;TOZADENANT;REGADENOSON;BINODENOSON;PRELADENANT	0.000136902
ARBACLOFEN;LESOGABERAN;ARBACLOFEN PLACARBIL;BACLOFEN;SODIUM OXYBATE	0.000136902
PROGABIDE	0.000136799
INAMRINONE	0.000136793
GLEMBATUMUMAB VEDOTIN	0.000136742
AR9281	0.000136689
ALPROSTADIL	0.000136669
TAPENTADOL	0.000136331
AMP579	0.000136183
ERGOTAMINE;NARATRIPTAN HYDROCHLORIDE;FROVATRIPTAN;RIZATRIPTAN BENZOATE;FROVATRIPTAN SUCCINATE;DIHYDROERGOTAMINE;RIZATRIPTAN;ALMOTRIPTAN;SUMATRIPTAN SUCCINATE;ELETRIPTAN	0.000135681
CYCLOBENZAPRINE HYDROCHLORIDE	0.000135653
TRELANSERIN	0.000135505
FLUOXETINE	0.000135318
PHENYLPROPANOLAMINE HYDROCHLORIDE;PHENYLPROPANOLAMINE POLISTIREX	0.000135152
EDIVOXETINE	0.000134881
MEPENZOLATE	0.000134746
DULOXETINE;VENLAFAXINE;CLOMIPRAMINE;TRIMIPRAMINE;TESOFENSINE;IMIPRAMINE;NORTRIPTYLINE;PROTRIPTYLINE;MILNACIPRAN;SOLRIAMFETOL;LEVOMILNACIPRAN	0.000134705
FLIBANSERIN	0.000134537
SERELAXIN	0.000134523
PHENYLEPHRINE BITARTRATE;TERAZOSIN HYDROCHLORIDE HYDRATE;PRAZOSIN HYDROCHLORIDE;MIDODRINE HYDROCHLORIDE;TAMSULOSIN HYDROCHLORIDE;METARAMINOL BITARTRATE;MIDODRINE;METHOXAMINE HYDROCHLORIDE;ALFUZOSIN HYDROCHLORIDE;DOXAZOSIN MESYLATE;PHENYLEPHRINE HYDROCHLORIDE;PHENDIMETRAZINE;METHOXAMINE	0.000134113
PAGOCLONE	0.000133793
METHYLERGONOVINE MALEATE	0.000133662
TERGURIDE	0.000133031
PHENYLPROPANOLAMINE;OXYMETAZOLINE;BENZPHETAMINE;PHENTOLAMINE	0.000132901
CYPROHEPTADINE	0.000132578
AZD7325;AZD6280	0.000132546
ARCITUMOMAB	0.000131478
LY-2584702	0.000130397
AR-12	0.00013031
R428	0.000129675
LEVOLEUCOVORIN;BHQ-880	0.000128902
CORDYCEPIN	0.000128525
AMATUXIMAB	0.000128123
TCD-717	0.000127882
CHLORAMBUCIL;MELPHALAN	0.000127598
LIFIRAFENIB;ZELBORAF;DABRAFENIB MESYLATE;RG-7256;CHEMBL525191;PLX-8394	0.00012745
APOMAB;LEXATUMUMAB;TIGATUZUMAB;DROZITUMAB	0.000127003
GLPG-0259	0.000126064
BIMOCLOMOL	0.000125795
IPAFRICEPT	0.000125445
ABAGOVOMAB;OREGOVOMAB	0.000125365
SALINOMYCIN	0.00012512
LABETUZUMAB	0.000125087
ADH-1	0.000124696
IMETELSTAT;IMETELSTAT SODIUM;TERTOMOTIDE	0.000124658
ARSENIC	0.00012446
GATAPARSEN	0.000124412
MM-121;AV-203;AMG-888	0.000123731
DIMETHYL FUMARATE	0.000123715
TUCOTUZUMAB CELMOLEUKIN;ADECATUMUMAB;CITATUZUMAB BOGATOX;ING-1	0.000123627
ENSARTINIB;CHEMBL473773;LUMINESPIB	0.000123315
PARICALCITOL;CALCIPOTRIOL;CHOLECALCIFEROL;SEOCALCITOL;ERGOCALCIFEROL;CALCITRIOL;DIHYDROTACHYSTEROL;DOXERCALCIFEROL;DP001;CALCIPOTRIENE;BECOCALCIDIOL;PEFCALCITOL;ILX23-7553;ELOCALCITOL;CALCIFEDIOL;ELDECALCITOL;INECALCITOL;1.ALPHA.-HYDROXYVITAMIN D5	0.00012322
AMG-548;SC-80036;R-1487;AZD-6703;TALMAPIMOD;PG-760564;TA-5493;SCIO-323;DILMAPIMOD;RALIMETINIB;RO-3201195;FX-005;DORAMAPIMOD;GSK-610677;NEFLAMAPIMOD;PS-516895;AVE-9940;SD-0006;LY-3007113;PAMAPIMOD;AZD-7624;SB-85635;TAK-715;LEO-15520;ACUMAPIMOD;PF-03715455;KC-706	0.000123196
SELONSERTIB	0.000123159
OLOCROLIMUS;TACROLIMUS;GPI-1485	0.00012275
SOBETIROME;RESMETIROM;EPROTIROME;MB07811	0.000122682
ENSITUXIMAB	0.000122473
DELCASERTIB	0.00012226
VORUCICLIB	0.000121766
LY-2606368;AZD-7762;RABUSERTIB;PF-00477736;RG-7602;SCH-900776;RG-7741	0.000121419
ZOSUQUIDAR;TARIQUIDAR	0.000121321
FIGITUMUMAB;MECASERMIN;DALOTUZUMAB;PL-225B;MECASERMIN RINFABATE;ROBATUMUMAB;AVE-1642;CHEMBL401930;AXL-1717	0.000121308
TERIPARATIDE;TERIPARATIDE ACETATE	0.000121179
BARASERTIB;BI-811283;TAK-901	0.000120939
CERLAPIRDINE;PF-05212377;MASUPIRDINE;INTEPIRDINE;IDALOPIRDINE	0.00012092
INK-1117;SERABELISIB	0.000120707
ETHACRYNATE SODIUM;TORSEMIDE;FUROSEMIDE;CHLORMERODRIN;ETHACRYNIC ACID	0.000120662
METHOTREXATE SODIUM;TRIMETREXATE;TALOTREXIN	0.000120563
GDC-0917	0.000120545
MAPATUMUMAB	0.00012052
PAMREVLUMAB	0.000120496
MEDROXYPROGESTERONE ACETATE;TELAPRISTONE ACETATE;ETHYNODIOL DIACETATE;MEGESTROL ACETATE;ONAPRISTONE;ULIPRISTAL;ULIPRISTAL ACETATE;HYDROXYPROGESTERONE CAPROATE;GESTODENE;PROGESTOGEN;LONAPRISAN;NORETHINDRONE;NORETHINDRONE ACETATE;DYDROGESTERONE;PF-05019702;ASOPRISNIL;NORETHYNODREL	0.000120385
GO-203-2C	0.00012037
BLOSOZUMAB;ROMOSOZUMAB	0.000120249
SU-9516;ERIBULIN	0.000120202
LANDOGROZUMAB;STAMULUMAB	0.000120188
TEPOTINIB;CAPMATINIB;ONARTUZUMAB;SAR-125844;JNJ-38877605;PF-04217903;NAQUOTINIB;AMG-337;SAVOLITINIB;BMS-698769;TIVANTINIB;AMG-208;EMD-1204831;COMETRIQ;SGX-523;TELISOTUZUMAB;MK-2461;MERESTINIB;BMS-777607	0.000120065
BAY-1217389;BAY-1161909	0.000120019
ONTUXIZUMAB	0.000119945
MLN-0415;IMD-1041;IMD-2560;SAR-113945;AURANOFIN;IMD-0354	0.00011987
OBATOCLAX;OBLIMERSEN	0.00011972
BI-2536;GSK-461364;TAK-960;CAFUSERTIB;NMS-1286937;MK-1496;HMN-214	0.000119581
LYSINE	0.000119523
BERZOSERTIB	0.000119462
MLN-8054;MK-5108;TAS-119	0.000119454
GSK-2269557;INCB-40093;ME-401;UMBRALISIB TOSYLATE;AMG-319;ACALISIB	0.000119432
HYDROCHLOROTHIAZIDE;QUINETHAZONE;BENZTHIAZIDE;BENDROFLUMETHIAZIDE;POLYTHIAZIDE;CHLOROTHIAZIDE SODIUM	0.000119422
ICRUCUMAB	0.000119355
ETROLIZUMAB	0.000119251
AMRUBICIN;DAUNORUBICIN CITRATE;PODOFILOX;VALRUBICIN;ETOPOSIDE PHOSPHATE;ALDOXORUBICIN;IDARUBICIN HYDROCHLORIDE;13-DEOXYDOXORUBICIN;MITOXANTRONE HYDROCHLORIDE;AMRUBICIN HYDROCHLORIDE;DOXORUBICIN HYDROCHLORIDE;DAUNORUBICIN HYDROCHLORIDE	0.000119218
BRICICLIB	0.00011908
FGF401	0.000118777
PF-00562271;GSK-2256098;VS-4718;BI-853520	0.000118771
ATAMESTANE;TESTOLACTONE;ARIMIDEX	0.000118729
CHEMBL1086377	0.000118636
ASTUPROTIMUT-R	0.000118608
ASCIMINIB;NILOTINIB HYDROCHLORIDE MONOHYDRATE;FLUMATINIB	0.00011855
PF-03758309	0.000118499
CER-002;MBX-8025;KD3010	0.000118365
IMC-3C5	0.000118103
SONIDEGIB PHOSPHATE;PATIDEGIB;GLASDEGIB;TAK-441;LEQ506;TALADEGIB;BMS-833923	0.000117962
TRABECTEDIN	0.000117894
RICOLINOSTAT	0.00011784
SALIRASIB	0.000117837
NRX195183	0.000117823
IFOSFAMIDE	0.000117724
HEMAY-022;MUBRITINIB;TUCATINIB;CP-724714	0.000117591
PIMASERTIB HYDROCHLORIDE;MEKINIST	0.000117578
RALOXIFENE HYDROCHLORIDE;MF101;ESTRAMUSTINE PHOSPHATE SODIUM;ERTEBEREL;PRINABEREL;AUS-131	0.000117573
APATORSEN	0.000117538
GALUNISERTIB	0.000117353
LERDELIMUMAB;TRABEDERSEN;BELAGENPUMATUCEL-L	0.00011724
RILOTUMUMAB;FICLATUZUMAB	0.000117236
LITRONESIB;ISPINESIB	0.000117212
SILMITASERTIB	0.000116717
FUTIBATINIB;PEMIGATINIB	0.000116664
RG-7376	0.000116637
PRITUMUMAB	0.000116624
NAPTUMOMAB ESTAFENATOX;ANATUMOMAB MAFENATOX	0.000116591
EFLORNITHINE HYDROCHLORIDE;EFLORNITHINE	0.000116589
PROCARBAZINE	0.00011657
CILASTATIN;CILASTATIN SODIUM	0.000116516
GLICLAZIDE;GLYMIDINE	0.000116499
NOSCAPINE;PX-478	0.000116296
NETAZEPIDE;PENTAGASTRIN;CI-988;ITRIGLUMIDE	0.000116266
NMS-1116354;RXDX-103;BMS-863233	0.00011618
TAVILERMIDE;PEGCANTRATINIB	0.000116127
ASUNERCEPT	0.000116096
ANDROGRAPHOLIDE;BARDOXOLONE	0.000116081
ETIRINOTECAN PEGOL;IRINOTECAN HYDROCHLORIDE HYDRATE;CAMPTOTHECIN;LAPACHONE;IRINOTECAN SUCROSOFATE;LURTOTECAN;RUBITECAN;KARENITECIN	0.000116052
FASUDIL	0.000115939
BRINZOLAMIDE;DORZOLAMIDE HYDROCHLORIDE	0.000115923
KRN-330	0.000115783
APRINOCARSEN	0.000115688
METELIMUMAB;LY-2382770	0.00011568
RIVOCERANIB;HENATINIB;OSI-632;PEGDINETANIB;PF-00337210;ALACIZUMAB PEGOL;ZD-4190	0.000115353
ENAVATUZUMAB	0.000115328
OLARATUMAB;AVAPRITINIB;TOVETUMAB	0.00011531
ASK-8007	0.000115211
OSI-7904;FLOXURIDINE;RALTITREXED;ARFOLITIXORIN	0.00011519
PINOMETOSTAT	0.000115113
CE-245677	0.000115111
UPAMOSTAT	0.000115109
TILUDRONIC ACID;TRODUSQUEMINE	0.000115068
MIGALASTAT	0.000115
F16SIP 131I;81C6 131I;TENATUMOMAB;F16IL2	0.000114983
TOPSALYSIN	0.000114942
ESTRIOL;ESTRADIOL ACETATE;ETHINYL ESTRADIOL;DIETHYLSTILBESTROL;ESTRADIOL CYPIONATE;DIENESTROL;ESTRONE;CLOMIPHENE CITRATE;RAD1901;LASOFOXIFENE;BRILANESTRANT;ARZOXIFENE;MESTRANOL;CLOMIPHENE;ESTROPIPATE;ESTRADIOL VALERATE;IODINE;POLYESTRADIOL PHOSPHATE;TAMOXIFEN CITRATE;ENDOXIFEN	0.000114881
MK-0533;INT131;FARGLITAZAR;RIVOGLITAZONE;EFATUTAZONE HYDROCHLORIDE;PIOGLITAZONE;CLX-0921;ROSIGLITAZONE;MBX-2044;ATX08-001;METAGLIDASEN;BALAGLITAZONE;NETOGLITAZONE;PIOGLITAZONE HYDROCHLORIDE;EFATUTAZONE;ROSIGLITAZONE MALEATE;OMS405;MITOGLITAZONE;TROGLITAZONE	0.00011485
TESTOSTERONE UNDECANOATE;NILUTAMIDE;TESTOSTERONE;GSK2881078;GSK2849466;ENOBOSARM;METHYLTESTOSTERONE;DAROLUTAMIDE;VK5211;TESTOSTERONE ENANTHATE;OXANDROLONE;CLASCOTERONE;OXYMETHOLONE;APC-100;FLUOXYMESTERONE;DROMOSTANOLONE;NANDROLONE DECANOATE;APALUTAMIDE;NANDROLONE;DROMOSTANOLONE PROPIONATE;TESTOSTERONE PROPIONATE;CYPROTERONE;LY2452473;AZD3514;FLUTAMIDE;ETHYLESTRENOL;MK-0773;NANDROLONE PHENPROPIONA…	0.000114758
REMINERTANT	0.000114756
SR-13668;NELFINAVIR	0.000114673
DENOSUMAB	0.000114626
CHLORPHENTERMINE HYDROCHLORIDE;SERTRALINE HYDROCHLORIDE;PAROXETINE HYDROCHLORIDE;ESCITALOPRAM OXALATE;PAROXETINE MESYLATE;CLOMIPRAMINE HYDROCHLORIDE;FLUOXETINE HYDROCHLORIDE;FLUVOXAMINE MALEATE;CITALOPRAM HYDROBROMIDE	0.00011442
ALISKIREN FUMARATE;ALISKIREN;REMIKIREN;VTP-27999	0.000114338
AFEGOSTAT	0.000114324
AKN-028	0.000114311
INSULIN ZINC SUSP RECOMBINANT HUMAN;INSULIN SUSP PROTAMINE ZINC PURIFIED PORK;INSULIN ZINC SUSP BEEF;INSULIN ASPART;INSULIN SUSP ISOPHANE RECOMBINANT HUMAN;INSULIN ZINC SUSP PURIFIED PORK;INSULIN LISPRO PROTAMINE RECOMBINANT;INSULIN;INSULIN DEGLUDEC;INSULIN LISPRO;INSULIN ZINC SUSP EXTENDED PURIFIED BEEF;INSULIN SUSP PROTAMINE ZINC BEEF/PORK;INSULIN GLARGINE;INSULIN GLULISINE;INSULIN ZINC SUSP SE…	0.000114175
CDP-860	0.000114073
GSK2798745	0.000114011
DACARBAZINE	0.000113692
ZOLBETUXIMAB	0.000113676
AFAMELANOTIDE	0.000113514
ANDECALIXIMAB	0.000113415
BLEOMYCIN	0.000113366
CAROTUXIMAB	0.00011336
FASINUMAB;FULRANUMAB;TANEZUMAB	0.000113235
MELOXICAM;CARPROFEN;ETORICOXIB;VALDECOXIB;CIMICOXIB;ROFECOXIB;APRICOXIB;PARECOXIB;LUMIRACOXIB	0.000113172
NELARABINE	0.000113158
OMARIGLIPTIN;VILDAGLIPTIN;BEGELOMAB;SAXAGLIPTIN;ALOGLIPTIN;BISEGLIPTIN;LINAGLIPTIN;SITAGLIPTIN PHOSPHATE;GOSOGLIPTIN;CARMEGLIPTIN;SAXAGLIPTIN HYDROCHLORIDE;TRELAGLIPTIN SUCCINATE;SITAGLIPTIN;ALOGLIPTIN BENZOATE;DUTOGLIPTIN	0.000112839
BUDESONIDE;BETAMETHASONE BENZOATE;METHYLPREDNISOLONE ACETATE;FOSDAGROCORAT;BECLOMETHASONE DIPROPIONATE;HE3286;HYDROCORTISONE CYPIONATE;HYDROCORTISONE BUTYRATE;TRIAMCINOLONE HEXACETONIDE;HYDROCORTISONE SODIUM PHOSPHATE;PREDNISOLONE SODIUM PHOSPHATE;TRIAMCINOLONE DIACETATE;HYDROCORTISONE SODIUM SUCCINATE;MEPREDNISONE;PARAMETHASONE ACETATE;ALCLOMETASONE DIPROPIONATE;ORG-34517;CLOBETASOL PROPIONATE;F…	0.000112809
TXA127	0.000112759
BELNACASAN	0.000112738
RANIBIZUMAB;BEVACIZUMAB 111IN;BROLUCIZUMAB;BEVASIRANIB	0.000112714
VATELIZUMAB	0.000112701
ALEPLASININ	0.00011266
VATIQUINONE	0.000112628
L19IL2;L19TNFA;L19SIP 131I	0.000112541
DEMCIZUMAB	0.000112459
VONAPANITASE	0.000112367
BMS-936559	0.000112346
STIBOGLUCONATE	0.0001123
AZD-4769;IMGATUZUMAB;MAB-425;RG-7160;RINDOPEPIMUT;ZALUTUMUMAB;PKI-166;NECITUMUMAB;FALNIDAMOL;DEPATUXIZUMAB;OLMUTINIB;MATUZUMAB;CHEMBL2347958;ICOTINIB;EPITINIB;THELIATINIB;SIMOTINIB;ERLOTINIB HYDROCHLORIDE	0.000112245
BUROSUMAB	0.000112236
SACUBITRIL	0.000112193
SELINEXOR	0.0001121
GIMERACIL;ENILURACIL	0.000112091
OZANIMOD;FINGOLIMOD;PONESIMOD;KRP203	0.000111861
KX2-391	0.000111773
FOSTAMATINIB;R-343;ENTOSPLETINIB;R-112;R-406;HMPL-523;TAK-659;PRT-2607	0.000111651
MEQUINOL;MONOBENZONE	0.000111511
TREMELIMUMAB	0.000111224
IVOSIDENIB	0.000111176
IRATUMUMAB;TAFASITAMAB;BRENTUXIMAB;SGN-30	0.000111166
CAL	0.000111153
RUBOXISTAURIN	0.000111141
CINPANEMAB	0.000110887
SDX-101	0.00011088
BALICATIB;CHEMBL1085282;RELACATIB	0.000110871
KAI-1678	0.000110805
PICOPLATIN	0.000110692
ENASIDENIB	0.000110585
K-877;BEZAFIBRATE;AVE8134;CP-778875;LY-518674;GEMFIBROZIL;FENOFIBRATE;CLOFIBRATE;FENOFIBRIC ACID;ZYH7;CHOLINE FENOFIBRATE;GW590735;DRF-10945	0.000110575
MSC-2364447;SPEBRUTINIB BESYLATE;HM-71224;TIRABRUTINIB	0.000110541
NS-018;GANDOTINIB;AC-430;BMS-911543;XL-019;LS-104	0.000110424
PLX-5622;ARRY-382;EDICOTINIB	0.000110419
MDX-070;CAPROMAB	0.000110359
FOSINOPRIL SODIUM;ENALAPRIL MALEATE;MOEXIPRIL;BENAZEPRIL;SPIRAPRIL;RAMIPRIL;CAPTOPRIL;FOSINOPRIL;BENAZEPRIL HYDROCHLORIDE;TRANDOLAPRIL;LISINOPRIL HYDRATE;QUINAPRIL;MOEXIPRIL HYDROCHLORIDE;CILAZAPRIL;PERINDOPRIL ERBUMINE;PERINDOPRIL;ENALAPRIL;SPIRAPRIL HYDROCHLORIDE;QUINAPRIL HYDROCHLORIDE;PERINDOPRIL ARGININE	0.000110114
PX-12	0.000110082
LISOFYLLINE	0.000110081
PIDILIZUMAB	0.000110064
BOCOCIZUMAB;EVOLOCUMAB;ALIROCUMAB;RG-7652	0.0001099
BURIXAFOR;MSX-122;PLERIXAFOR;MAVORIXAFOR;POL6326;CTCE-9908;BKT140	0.000109663
DIAPEP-277	0.000109419
INOTUZUMAB OZOGAMICIN;MOXETUMOMAB PASUDOTOX;EPRATUZUMAB;BECTUMOMAB;BL22	0.000109263
CARLUMAB	0.000109198
GSK933776;CRENEZUMAB;PONEZUMAB;SCYLLITOL;BAN2401;SOLANEZUMAB;ADUCANUMAB;BAPINEUZUMAB;GANTENERUMAB;VANUTIDE CRIDIFICAR;CAPROSPINOL	0.000109116
RUPLIZUMAB;TORALIZUMAB;DAPIROLIZUMAB PEGOL	0.000109075
TENAPANOR HYDROCHLORIDE	0.000109051
TT-232	0.000109027
TB-403	0.000108906
GLPG-0555;ABROCITINIB;ITACITINIB;FILGOTINIB;SOLCITINIB;INCB-047986	0.000108882
TOFERSEN	0.000108868
SERIBANTUMAB	0.000108824
ASCRINVACUMAB	0.000108793
PASCOLIZUMAB	0.000108763
GRC-15300	0.000108719
ONERCEPT;ADALIMUMAB;AZ9773;CERTOLIZUMAB PEGOL;AFELIMOMAB;NERELIMOMAB;PLACULUMAB;INFLIXIMAB;GOLIMUMAB;LENERCEPT;OZORALIZUMAB;PEGSUNERCEPT;ETANERCEPT	0.000108684
TEGASEROD MALEATE;CAPESEROD;REVEXEPRIDE	0.00010866
TEGLARINAD CHLORIDE	0.000108659
PPI-2458;BELORANIB	0.000108545
ONCOLYSIN S;LORVOTUZUMAB MERTANSINE	0.000108533
SECUKINUMAB;IXEKIZUMAB	0.000108525
RESATORVID;ERITORAN	0.000108521
ZOLIMOMAB ARITOX	0.000108502
JTE-151	0.000108497
LUMACAFTOR;IVACAFTOR;QBW251;TEZACAFTOR	0.000108456
DESMOTEPLASE;AMEDIPLASE;STREPTOKINASE;TENECTEPLASE;TRANEXAMIC ACID;DEFIBROTIDE SODIUM	0.000108447
ABX-IL8;HUMAX-IL8	0.000108431
IVABRADINE HYDROCHLORIDE	0.000108279
TIPIRACIL HYDROCHLORIDE	0.000108193
DARATUMUMAB	0.000108121
ANDOLAST;BMS-223131;CROMOLYN	0.000108049
GAVILIMOMAB	0.000108011
BI-505;ENLIMOMAB PEGOL;ALICAFORSEN	0.000107987
LAROPIPRANT;ASAPIPRANT	0.000107979
SILTUXIMAB;CLAZAKIZUMAB;OLOKIZUMAB;ELSILIMOMAB	0.000107961
PATECLIZUMAB	0.000107946
GALIXIMAB	0.00010793
FONTOLIZUMAB	0.000107865
DESOXYCORTICOSTERONE PIVALATE;FLUDROCORTISONE;EPLERENONE;FLUDROCORTISONE ACETATE;LY2623091;SPIRONOLACTONE;FINERENONE;MT-3995;XL550;DESOXYCORTICOSTERONE ACETATE;PF-03882845	0.000107817
METRELEPTIN	0.000107766
SIMTUZUMAB	0.000107741
GEVOKIZUMAB;CANAKINUMAB	0.000107595
LUCATUMUMAB;TENELIXIMAB;DACETUZUMAB;PG-102	0.000107555
EZATIOSTAT HYDROCHLORIDE;EZATIOSTAT;CANFOSFAMIDE	0.00010754
VALPROATE SODIUM;DIVALPROEX SODIUM;VALPROIC ACID	0.000107493
TOFACITINIB;DECERNOTINIB;WHI-P131;XELJANZ;TASOCITINIB	0.000107437
EMPAGLIFLOZIN;IPRAGLIFLOZIN;DAPAGLIFLOZIN;TOFOGLIFLOZIN;CANAGLIFLOZIN;REMOGLIFLOZIN ETABONATE;BEXAGLIFLOZIN;DAPAGLIFLOZIN PROPYLENE GLYCOL;ERTUGLIFLOZIN	0.00010741
TECALCET HYDROCHLORIDE;CINACALCET HYDROCHLORIDE;CINACALCET;ASP7991;RONACALERET;VELCALCETIDE;CHEMBL180672	0.0001074
PRILIXIMAB;CLENOLIXIMAB;TRX-1;ZANOLIMUMAB;CEDELIZUMAB;KELIXIMAB;TREGALIZUMAB;IBALIZUMAB	0.000107342
ICM3	0.000107335
ALMITRINE;OUABAIN	0.000107304
BIMAGRUMAB;RAMATERCEPT	0.000106993
NESVACUMAB	0.000106959
BERMEKIMAB	0.00010693
SAR-566658	0.000106873
EGAPTIVON PEGOL;CAPLACIZUMAB	0.000106856
SCH-708980	0.000106808
LENZILUMAB;OTILIMAB;NAMILUMAB	0.000106745
SITAXENTAN;NEBENTAN;AVOSENTAN;ATRASENTAN;ZIBOTENTAN;ATRASENTAN HYDROCHLORIDE;CLAZOSENTAN	0.000106682
OBETICHOLIC ACID;PX-102;CHENODIOL;URSODIOL;TUROFEXORATE ISOPROPYL	0.000106665
SIMVASTATIN;ATORVASTATIN CALCIUM;FLUVASTATIN;ROSUVASTATIN CALCIUM;PITAVASTATIN CALCIUM;FLUVASTATIN SODIUM;LOVASTATIN;ROSUVASTATIN;PRAVASTATIN;PITAVASTATIN;CERIVASTATIN SODIUM;PRAVASTATIN SODIUM;ATORVASTATIN	0.000106504
RIMCAZOLE;PENTAZOCINE LACTATE	0.000106496
LAPAQUISTAT ACETATE	0.000106465
ACP-001;PEGVISOMANT;SOMATREM;SOMATROGON	0.00010646
IXAZOMIB	0.000106435
TOPOTECAN HYDROCHLORIDE	0.000106152
IBANDRONIC ACID;RISEDRONIC ACID;ALENDRONATE SODIUM;PAMIDRONATE DISODIUM;RISEDRONATE SODIUM;IBANDRONATE SODIUM;PAMIDRONIC ACID	0.000106114
INCOBOTULINUMTOXINA;ONABOTULINUMTOXINA;ABOBOTULINUMTOXINA	0.000106107
DUVOGLUSTAT HYDROCHLORIDE;DUVOGLUSTAT	0.000106011
IDRAPARINUX SODIUM;APIXABAN;OTAMIXABAN;EDOXABAN;IDRAPARINUX;RIVAROXABAN;EDOXABAN TOSYLATE;LETAXABAN;BETRIXABAN;CHEMBL1271162	0.000105867
GLUCAGON HYDROCHLORIDE RECOMBINANT;GLUCAGON HYDROCHLORIDE;PF-06291874;SAR425899;GLUCAGON;MK-0893	0.000105863
KETAMINE	0.000105728
MLNM-2201;ERLIZUMAB;AME-133V	0.00010566
MIFAMURTIDE	0.000105642
BOTULINUM TOXIN TYPE B	0.00010559
PALOSURAN	0.000105481
ENFORTUMAB VEDOTIN	0.000105466
ONCOLYSIN B;TAPLITUMOMAB PAPTOX;COLTUXIMAB RAVTANSINE;MDX-1342;INEBILIZUMAB	0.000105436
BRIVARACETAM;SELETRACETAM	0.000105436
ROMIPLOSTIM;AVATROMBOPAG;ELTROMBOPAG OLAMINE;ELTROMBOPAG	0.000105395
ORE-1001	0.00010539
PROTIRELIN	0.000105371
SETMELANOTIDE;PF-00446687	0.000105273
PARSATUZUMAB	0.000105261
TALNIFLUMATE	0.000105134
CYT006-ANGQB	0.000105128
RANIRESTAT	0.000105109
LY545694;DIPRAGLURANT;RASEGLURANT;AZD2516;STX107;AZD2066;RG7342;MAVOGLURANT;BASIMGLURANT	0.000104989
ENTOLIMOD	0.000104986
MILATUZUMAB	0.000104819
AMIFOSTINE	0.000104797
M195;ONCOLYSIN M;LINTUZUMAB;GEMTUZUMAB OZOGAMICIN	0.000104716
INOLIMOMAB;LMB-2	0.000104692
CUSTIRSEN SODIUM;CUSTIRSEN	0.000104637
BMS-779788	0.000104543
VALZIFLOCEPT	0.000104435
ROZROLIMUPAB;ATOROLIMUMAB;ROLEDUMAB	0.000104411
AES-103	0.000104359
FIBOFLAPON;FIBOFLAPON SODIUM	0.000104345
CALCITONIN HUMAN;CALCITONIN SALMON RECOMBINANT;SMC021;CALCITONIN	0.00010434
TILARGININE;KD7040	0.000104295
GSK-249320	0.000104222
GANTACURIUM;PIPECURONIUM;TUBOCURARINE;MECAMYLAMINE;PANCURONIUM;ATRACURIUM;DECAMETHONIUM;METOCURINE	0.00010413
TALABOSTAT	0.000104069
ALEMTUZUMAB	0.000104026
DINUTUXIMAB	0.000104024
PHYTONADIONE	0.000104009
PHA-543613;GTS-21;ENCENICLINE;TC-6987;AZD0328;APN1125;BRADANICLINE;AVL-3288;JNJ-39393406;AQW051;ND0801;SSR180711;ABT-126;ABT-107	0.000103923
ODULIMOMAB	0.000103875
RANITIDINE;NIZATIDINE;FAMOTIDINE;CIMETIDINE;METHANTHELINE BROMIDE;BETAZOLE HYDROCHLORIDE;RANITIDINE HYDROCHLORIDE;BETAZOLE;CIMETIDINE HYDROCHLORIDE;HISTAMINE;RANITIDINE BISMUTH CITRATE	0.000103862
THYMALFASIN	0.000103806
MOTOLIMOD	0.000103732
ONTAMALIMAB	0.000103719
RINTATOLIMOD	0.000103651
MDX-1411;VORSETUZUMAB MAFODOTIN	0.000103637
ACEBUTOLOL;BEVANTOLOL;ESMOLOL;NEBIVOLOL;BETAXOLOL HYDROCHLORIDE;ATENOLOL;BETAXOLOL;ISOETHARINE;DOBUTAMINE;ARBUTAMINE;PRACTOLOL;ACEBUTOLOL HYDROCHLORIDE;LEVOBETAXOLOL HYDROCHLORIDE;DOPAMINE HYDROCHLORIDE;METOPROLOL;BISOPROLOL;BISOPROLOL FUMARATE;METOPROLOL SUCCINATE	0.00010355
AGATOLIMOD;AGATOLIMOD SODIUM	0.000103454
VOGLIBOSE	0.000103447
METYROSINE	0.000103388
OXIGLUTATIONE	0.000103337
ACOTIAMIDE;PHYSOSTIGMINE;GALANTAMINE;GALANTAMINE HYDROBROMIDE;DONEPEZIL;HEXAFLUORENIUM BROMIDE;PRALIDOXIME CHLORIDE;PYRIDOSTIGMINE;PYRIDOSTIGMINE BROMIDE;TACRINE;ECHOTHIOPHATE IODIDE;AMBENONIUM CHLORIDE;PHENSERINE;EDROPHONIUM;NEOSTIGMINE;EDROPHONIUM CHLORIDE;AMBENONIUM;ECHOTHIOPHATE;NEOSTIGMINE METHYLSULFATE;DEMECARIUM BROMIDE;DONEPEZIL HYDROCHLORIDE	0.00010333
ELENBECESTAT	0.000103176
DANTROLENE	0.000103175
FLANVOTUMAB	0.000103114
METHIMAZOLE;CARBIMAZOLE	0.000103106
MK-4721	0.000103093
ASELIZUMAB	0.000103021
TRIMETHAPHAN;PENTOLINIUM	0.000102874
ARSENIC TRIOXIDE	0.000102826
DARBEPOETIN ALFA;PEGINESATIDE;EPOETIN ALFA;PEGINESATIDE ACETATE;EPOETIN BETA	0.000102785
EXENATIDE;LIRAGLUTIDE;DULAGLUTIDE;SEMAGLUTIDE;LIXISENATIDE;TASPOGLUTIDE;ALBIGLUTIDE	0.000102784
METYRAPONE	0.000102754
RIBAVIRIN	0.000102746
OMBRABULIN;TASIDOTIN;VINDESINE	0.000102655
ALTROPANE;FENCAMFAMIN;MODAFINIL;ARMODAFINIL	0.00010256
TERUTROBAN	0.000102559
IMIQUIMOD;AZD-8848	0.000102553
ELUBRIXIN;DANIRIXIN	0.000102549
ASPARAGINASE	0.000102547
ZILEUTON;ATRELEUTON	0.00010252
MAVRILIMUMAB	0.000102506
TIAGABINE HYDROCHLORIDE	0.000102458
NICARDIPINE	0.000102447
OXELUMAB	0.000102446
BRODALUMAB	0.00010244
BITOPERTIN	0.000102296
DICUMAROL;PHENPROCOUMON;ACENOCOUMAROL;PHENINDIONE;WARFARIN SODIUM;TECARFARIN;WARFARIN POTASSIUM	0.000102277
TORAPSEL;RG-1512;INCLACUMAB;CRIZANLIZUMAB	0.000102264
EPACADOSTAT	0.000102253
PEPTIDE B27PD	0.000102242
TASOSARTAN;AZILSARTAN KAMEDOXOMIL;VALSARTAN;OLMESARTAN;SAPRISARTAN;AZILSARTAN;EPROSARTAN;LOSARTAN;TELMISARTAN;CANDESARTAN;IRBESARTAN;FORASARTAN;EPROSARTAN MESYLATE;CANDESARTAN CILEXETIL;SARALASIN ACETATE;OLMESARTAN MEDOXOMIL;LOSARTAN POTASSIUM	0.000102216
TOLVAPTAN;LIXIVAPTAN;SATAVAPTAN	0.000102181
TOSITUMOMAB;IBRITUMOMAB TIUXETAN;OFATUMUMAB;RITUXIMAB;ZEVALIN;VELTUZUMAB;OBINUTUZUMAB;OCRELIZUMAB;YTTRIUM Y 90 IBRITUMOMAB TIUXETAN;LFB-R603;UBLITUXIMAB	0.000102175
NI-0801;ELDELUMAB	0.000102161
TIMOLUMAB;HYDRALAZINE;VEPALIMOMAB	0.000102134
BENDAMUSTINE	0.000102134
IC14	0.000102126
OPICINUMAB	0.000102122
SAMALIZUMAB	0.000102115
OZANEZUMAB	0.000102115
FEBUXOSTAT;OXYPURINOL;ALLOPURINOL;ALLOPURINOL SODIUM	0.000102021
URELUMAB	0.000101926
VALBENAZINE;RESERPINE;LOBELINE;TETRABENAZINE;VALBENAZINE TOSYLATE	0.00010191
PAC-14028;SB-705498;MR-1817;NGD-8243;RESINIFERATOXIN;MAVATREP;ZUCAPSAICIN;JTS-653;AMG-517;GRC-6211;DWP05195;ABT-102;CAPSAICIN;SYL-1001;PHE377;XEN-D0501;AZD1386;SAF312	0.000101905
SUXAMETHONIUM;PROPANTHELINE;BIPERIDEN LACTATE;BIPERIDEN HYDROCHLORIDE;SCOPOLAMINE;METHANTHELINE;BETHANECHOL;DICYCLOMINE;METHSCOPOLAMINE;OXYPHENONIUM;ETHOPROPAZINE;CYCLOPENTOLATE;TROSPIUM;TRIHEXYPHENIDYL HYDROCHLORIDE;CYCRIMINE;TRIHEXYPHENIDYL;ETHOPROPAZINE HYDROCHLORIDE;CYCRIMINE HYDROCHLORIDE;DIPHENIDOL HYDROCHLORIDE;GLYCOPYRRONIUM;CLIDINIUM;NGX-267;PROCYCLIDINE HYDROCHLORIDE;BENZTROPINE MESYLAT…	0.000101893
MEPOLIZUMAB;RESLIZUMAB	0.000101856
GSK1482160;AZD9056;EVT401;CE-224535	0.000101813
FOLLITROPIN ALFA;UROFOLLITROPIN	0.000101763
FOSPHENYTOIN;FLECAINIDE;DISOPYRAMIDE;MORICIZINE;BENZONATATE;ENCAINIDE;QUINIDINE;INDECAINIDE;TOCAINIDE;MEXILETINE;PROCAINAMIDE;FLECAINIDE ACETATE;LICARBAZEPINE	0.000101731
TOCILIZUMAB;SARILUMAB	0.000101589
ANRUKINZUMAB;QAX-576;TNX-650;TRALOKINUMAB;LEBRIKIZUMAB	0.000101562
OC000459;FEVIPIPRANT;QAV680;MK-7246;AM-211;ARRY-502;AZD1981;MK-1029;RG7185;ADC3680;SETIPIPRANT	0.000101537
AMG-714	0.000101522
OTLERTUZUMAB	0.000101435
BENTIROMIDE	0.00010133
PEGFILGRASTIM;FILGRASTIM;BALUGRASTIM;LIPEGFILGRASTIM	0.000101289
LOMETREXOL	0.000101257
LIAROZOLE	0.000101255
RITOBEGRON;MIRABEGRON;SOLABEGRON;VIBEGRON;AMIBEGRON;AMIBEGRON HYDROCHLORIDE;RAFABEGRON	0.000101211
ELOTUZUMAB	0.000101165
GRC-17536;CB-189625	0.000101148
IROSUSTAT	0.000101144
DISULFIRAM	0.000101114
GSK189254;PITOLISANT;CIPRALISANT MALEATE;ABT-288;MK-0249;PF-03654764;JNJ-17216498;IRDABISANT;BAVISANT;GSK239512;PF-03654746	0.000101114
SECRETIN;SECRETIN SYNTHETIC HUMAN;SECRETIN SYNTHETIC PORCINE	0.000101111
PEGNIVACOGIN	0.000101076
RIGOSERTIB SODIUM;ATOPAXAR;VORAPAXAR SULFATE	0.000101007
LUMILIXIMAB	0.000100991
PROBUCOL	0.000100945
SSR125543;ONO-2333MS;VERUCERFONT;EMICERFONT;PEXACERFONT	0.000100903
ELOBIXIBAT	0.000100846
AMIODARONE HYDROCHLORIDE	0.000100815
ATILMOTIN;MITEMCINAL;CAMICINAL	0.000100765
LEPIRUDIN;ATECEGATRAN METOXIL;XIMELAGATRAN;BIVALIRUDIN;DESIRUDIN;ARGATROBAN;DABIGATRAN;DABIGATRAN ETEXILATE MESYLATE	0.000100745
ECULIZUMAB;PEXELIZUMAB;AVACINCAPTAD PEGOL SODIUM	0.000100729
ACETYLCHOLINE CHLORIDE;TARAFENACIN;METHACHOLINE CHLORIDE;DARIFENACIN;TIOTROPIUM BROMIDE;CYCLOPENTOLATE HYDROCHLORIDE;IPRATROPIUM BROMIDE;AZD8683;UMECLIDINIUM BROMIDE;ACLIDINIUM BROMIDE	0.000100703
NEPICASTAT	0.000100631
TEPLIZUMAB	0.000100597
TAFAMIDIS;TAFAMIDIS MEGLUMINE	0.000100553
BIIB059	0.000100544
ALEFACEPT;SIPLIZUMAB	0.000100522
TILDRAKIZUMAB;GUSELKUMAB	0.000100511
SIVELESTAT;ERDOSTEINE	0.000100486
GRANISETRON HYDROCHLORIDE;DOLASETRON MESYLATE;ONDANSETRON HYDROCHLORIDE;ALOSETRON HYDROCHLORIDE;ONDANSETRON;ALOSETRON;PALONOSETRON;MOSAPRIDE;PALONOSETRON HYDROCHLORIDE;TEGASEROD	0.000100474
EZETIMIBE	0.000100457
ZICRONAPINE	0.00010043
CARGLUMIC ACID	0.0001004
APABETALONE	0.000100374
REMOXIPRIDE;SULPIRIDE;FLUPHENAZINE DECANOATE;MOLINDONE;FLUPHENAZINE ENANTHATE;ORDOPIDINE;DOMPERIDONE;FLUSPIRILENE;THIETHYLPERAZINE MALATE;CABERGOLINE;PROCHLORPERAZINE EDISYLATE;APLINDORE FUMARATE;PROCHLORPERAZINE MALEATE;PRIDOPIDINE;ACETOPHENAZINE MALEATE;BENZQUINAMIDE HYDROCHLORIDE;APLINDORE;THIETHYLPERAZINE MALEATE;FLUPHENAZINE HYDROCHLORIDE;SERIDOPIDINE;TRIFLUPROMAZINE HYDROCHLORIDE;JNJ-378226…	0.000100346
DYCLONINE;PROPARACAINE;BENOXINATE;BENZOCAINE;PF-04531083;CHLOROPROCAINE;ROPIVACAINE;MEPIVACAINE;LEVOBUPIVACAINE;PROCAINE	0.00010032
BUPIVACAINE HYDROCHLORIDE;LEVOBUPIVACAINE HYDROCHLORIDE	0.000100266
THYROTROPIN;THYROTROPIN ALFA	0.000100242
CNV2197944;ZICONOTIDE;Z160;ZICONOTIDE ACETATE	0.000100192
DENENICOKIN	0.000100145
NITRENDIPINE;LERCANIDIPINE;DILTIAZEM	0.000100127
BI113823;MK0686;SAFOTIBANT	0.000100112
FARLETUZUMAB	0.000100056
TOLCAPONE;ENTACAPONE	0.000100005
BERTILIMUMAB	0.000100001
MOCLOBEMIDE	9.99993e-05
AZATHIOPRINE SODIUM	9.99803e-05
PRX-321;DUPILUMAB	9.99756e-05
CARBIDOPA	9.99612e-05
GEFAPIXANT	9.99105e-05
AFEGOSTAT TARTRATE	9.99016e-05
SENICAPOC	9.98493e-05
MARAVIROC;LERONLIMAB;INCB-9471;APLAVIROC HYDROCHLORIDE;VICRIVIROC MALEATE;AZD5672;VICRIVIROC	9.9845e-05
SOTALOL	9.98251e-05
RASAGILINE MESYLATE;RASAGILINE;SAFINAMIDE MESYLATE;SELEGILINE;SELEGILINE HYDROCHLORIDE	9.98129e-05
IDURSULFASE;GALSULFASE	9.98099e-05
BENRALIZUMAB	9.97719e-05
LY2881835;FASIGLIFAM	9.97669e-05
COBIPROSTONE	9.97625e-05
FEZAKINUMAB	9.96937e-05
AZD2423;CCX140;PLOZALIZUMAB	9.96876e-05
SIFALIMUMAB	9.96793e-05
AZD4818;CCX354	9.96771e-05
LYM-1	9.9676e-05
SAMIDORPHAN;LOPERAMIDE;HYDROMORPHONE HYDROCHLORIDE;BEVENOPRAN;LEVORPHANOL TARTRATE;DIPHENOXYLATE HYDROCHLORIDE;FENTANYL HYDROCHLORIDE;NALOXEGOL OXALATE;FRAKEFAMIDE;ALFENTANIL;LEVORPHANOL;LEVALLORPHAN;METHADONE HYDROCHLORIDE;ALVIMOPAN;REMIFENTANIL HYDROCHLORIDE;NALTALIMIDE;METHYLNALTREXONE;MORPHINE SULFATE;OXYCODEGOL;AXELOPRAN;METHYLNALTREXONE BROMIDE;REMIFENTANIL;OLICERIDINE;NALDEMEDINE;ALFENTANI…	9.96543e-05
LEFLUNOMIDE;TERIFLUNOMIDE	9.95894e-05
DNK333;BURAPITANT;FIGOPITANT;VESTIPITANT MESYLATE;FOSAPREPITANT DIMEGLUMINE;TRADIPITANT;ORVEPITANT;EZLOPITANT;ROLAPITANT HYDROCHLORIDE;SERLOPITANT;NETUPITANT	9.95664e-05
AMELUBANT	9.95142e-05
ABARELIX;SUFUGOLIX;LINZAGOLIX;GONADORELIN;GANIRELIX ACETATE;HISTRELIN ACETATE;NAFARELIN;OZARELIX;LEUPROLIDE ACETATE;NAFARELIN ACETATE;TRIPTORELIN PAMOATE;GONADORELIN ACETATE;ELAGOLIX;DEGARELIX ACETATE;GONADORELIN HYDROCHLORIDE;DEGARELIX;CHEMBL179691;CETRORELIX ACETATE;HISTRELIN;GOSERELIN ACETATE;EP-100;CETRORELIX;RELUGOLIX;ZOPTARELIN DOXORUBICIN	9.94829e-05
LOMITAPIDE;IMPLITAPIDE;SLX-4090	9.94525e-05
CHLOROQUINE;PEGARGIMINASE	9.94352e-05
ADL-5747	9.93274e-05
ENOKIZUMAB	9.93179e-05
XEN403;AZD3161;RG6029;VIXOTRIGINE;PF-05089771;RG7893	9.92876e-05
ISOETHARINE HYDROCHLORIDE;ARFORMOTEROL TARTRATE;SALMETEROL;TERBUTALINE;ALBUTEROL;OLODATEROL HYDROCHLORIDE;PROTOKYLOL HYDROCHLORIDE;FORMOTEROL;ABEDITEROL;MILVETEROL;OLODATEROL;TERBUTALINE SULFATE;METAPROTERENOL;RITODRINE HYDROCHLORIDE;PF-00610355;LEVALBUTEROL HYDROCHLORIDE;AZD3199;FENOTEROL;CLENBUTEROL;BITOLTEROL MESYLATE;PROCATEROL;ALBUTEROL SULFATE;VILANTEROL TRIFENATATE;BAMOSIRAN;ARFORMOTEROL;S…	9.92831e-05
MIPOMERSEN	9.92519e-05
PAVINETANT;TALNETANT	9.91867e-05
SAPROPTERIN DIHYDROCHLORIDE	9.91801e-05
ENOXAPARIN SODIUM;FONDAPARINUX;TINZAPARIN SODIUM;FONDAPARINUX SODIUM;DALTEPARIN SODIUM;DANAPAROID SODIUM;HEPARIN CALCIUM;HEPARIN SODIUM;ARDEPARIN SODIUM;SEMULOPARIN SODIUM	9.91758e-05
CANTUZUMAB RAVTANSINE;CANTUZUMAB MERTANSINE;AR-20.5;SONTUZUMAB;PEMTUMOMAB	9.90966e-05
CARBOPROST TROMETHAMINE;LATANOPROSTENE BUNOD;LATANOPROST;TRAVOPROST;TAFLUPROST;DINOPROST TROMETHAMINE	9.90965e-05
MINOPAFANT	9.90258e-05
ORTERONEL;ABIRATERONE ACETATE;ZYTIGA	9.90073e-05
ONCOLYSIN CD6	9.89966e-05
DIQUAFOSOL;DENUFOSOL;DENUFOSOL TETRASODIUM	9.89314e-05
CORTICOTROPIN;SERACTIDE ACETATE;COSYNTROPIN;CORTICOTROPIN ZINC HYDROXIDE	9.88947e-05
METHOCARBAMOL	9.88492e-05
PRADIGASTAT	9.87403e-05
D-3263	9.86676e-05
AVANAFIL;VARDENAFIL HYDROCHLORIDE;VARDENAFIL;SILDENAFIL;UDENAFIL;SILDENAFIL CITRATE;CP-461	9.86654e-05
JNJ-40411813;LY2979165	9.8662e-05
ELINOGREL;CLOPIDOGREL BISULFATE;TICLOPIDINE HYDROCHLORIDE;CANGRELOR TETRASODIUM;PRASUGREL;CANGRELOR;PRASUGREL HYDROCHLORIDE;TICLOPIDINE;TICAGRELOR;CLOPIDOGREL;REGRELOR DISODIUM	9.86236e-05
DRINABANT;SURINABANT;MARINOL;CANNABIDIOL;TARANABANT;RIMONABANT;IBIPINABANT;AZD2207;OTENABANT	9.8527e-05
CHORIOGONADOTROPIN ALFA;AVICINE;GONADOTROPIN, CHORIONIC;LH (MENOTROPINS);GOSERELIN;LUTROPIN ALFA	9.84809e-05
LINACLOTIDE;PLECANATIDE	9.84327e-05
PL-3994;NITROPRUSSIDE	9.83644e-05
CENDERITIDE	9.82084e-05
TOREFORANT;UR-63325;PF-03893787	9.81459e-05
NITISINONE	9.81169e-05
FE 202767;CARBETOCIN;BARUSIBAN;RETOSIBAN;EPELSIBAN	9.80278e-05
ICATIBANT;ANATIBANT;ICATIBANT ACETATE;LABRADIMIL;FASITIBANT CHLORIDE	9.79434e-05
MLN3126;VERCIRNON	9.79328e-05
ANAMORELIN;ANAMORELIN HYDROCHLORIDE;ULIMORELIN HYDROCHLORIDE	9.78869e-05
EMIXUSTAT;EMIXUSTAT HYDROCHLORIDE	9.78695e-05
TESAMORELIN ACETATE;SERMORELIN ACETATE;CHEMBL428135;TESAMORELIN	9.78384e-05
LORCASERIN;LORCASERIN HYDROCHLORIDE	9.78298e-05
MIGLUSTAT;ELIGLUSTAT	9.77306e-05
FORODESINE HYDROCHLORIDE;ULODESINE;FORODESINE	9.7719e-05
PAPAVERINE	9.77173e-05
PSEUDOEPHEDRINE POLISTIREX;MAPROTILINE HYDROCHLORIDE;ATOMOXETINE HYDROCHLORIDE;PSEUDOEPHEDRINE HYDROCHLORIDE;BETHANIDINE SULFATE;DOXEPIN HYDROCHLORIDE;PHENTERMINE HYDROCHLORIDE;DESIPRAMINE HYDROCHLORIDE;ESREBOXETINE;BRETYLIUM TOSYLATE;GUANETHIDINE MONOSULFATE	9.76038e-05
CITALOPRAM;FLUVOXAMINE;DEXFENFLURAMINE;DAPOXETINE;PAROXETINE;ESCITALOPRAM	9.7356e-05
APTO-253	9.73516e-05
NELIVAPTAN	9.7281e-05
VESTIPITANT	9.71423e-05
TB-402	9.70453e-05
ZAFIRLUKAST;NEDOCROMIL;CR-3465;MONTELUKAST SODIUM;MONTELUKAST;CINALUKAST;PRANLUKAST	9.70451e-05
OPRELVEKIN	9.70345e-05
CARICOTAMIDE	9.70253e-05
GS 6201;LAS101057	9.7006e-05
DIAZEPINOMICIN;CHLORMEZANONE	9.69881e-05
SRX251;SELEPRESSIN;FELYPRESSIN;SRX246	9.69578e-05
CETILISTAT	9.69516e-05
MBX-2982	9.69374e-05
BERAPROST;EPOPROSTENOL;EPOPROSTENOL SODIUM;RALINEPAG;TREPROSTINIL DIOLAMINE;ESUBERAPROST;SELEXIPAG	9.69289e-05
GLEPAGLUTIDE;TEDUGLUTIDE;ELSIGLUTIDE	9.69171e-05
TM30339	9.67669e-05
PICLIDENOSON;NAMODENOSON;IB-MECA	9.67441e-05
APADENOSON;PBF-509;VIPADENANT;SONEDENOSON;UK432097;EVODENOSON;ST1535	9.66034e-05
ANACETRAPIB;DALCETRAPIB;EVACETRAPIB;TORCETRAPIB	9.65683e-05
VELNEPERIT;S-237648	9.65039e-05
TEDALINAB;PRS-211375;GW842166X;LY2828360	9.64339e-05
RIVENPROST	9.63918e-05
RILAPLADIB;DARAPLADIB	9.62713e-05
BUSPIRONE HYDROCHLORIDE;XALIPRODEN;GEPIRONE;VILAZODONE;OSEMOZOTAN;LECOZOTAN HYDROCHLORIDE;NALUZOTAN;ROBALZOTAN;BEFIRADOL;PICLOZOTAN	9.62521e-05
LY2940094	9.62023e-05
INDIPLON;METHOHEXITAL	9.61818e-05
LESINURAD	9.60605e-05
ROLOFYLLINE;TECADENOSON;TONAPOFYLLINE;PBF-680;FK453;DERENOFYLLINE;SELODENOSON;GS-9667;TRABODENOSON;BAY1067197;CAPADENOSON;GW493838;NAXIFYLLINE;RPR749	9.59885e-05
CALCITONIN GENE-RELATED PEPTIDE;TELCAGEPANT;RIMEGEPANT;OLCEGEPANT;ERENUMAB;UBROGEPANT;MK3207	9.59198e-05
SAREDUTANT;IBODUTANT	9.58859e-05
MOGAMULIZUMAB	9.5846e-05
CILOSTAZOL;MILRINONE LACTATE;INAMRINONE LACTATE;ENOXIMONE	9.57365e-05
LY2590443	9.57014e-05
PENTOSTATIN	9.5511e-05
DIFELIKEFALIN;ASIMADOLINE;MEPERIDINE;NALFURAFINE HYDROCHLORIDE	9.51844e-05
LASMIDITAN	9.49717e-05
FENOLDOPAM MESYLATE;METHYLERGONOVINE;ECOPIPAM	9.49045e-05
HALOFUGINONE	9.47274e-05
DEXMEDETOMIDINE;GUANABENZ;APRACLONIDINE;GUANFACINE;DIPIVEFRIN	9.44214e-05
DIHYDROERGOTAMINE MESYLATE;TONABERSAT	9.42615e-05
PRX-08066	9.41222e-05
CONTEZOLID ACEFOSAMIL	9.41081e-05
IFERANSERIN;PRUVANSERIN;CYCLOBENZAPRINE;NEMIFITIDE;PIMAVANSERIN;PIMAVANSERIN TARTRATE;EPLIVANSERIN;TEMANOGREL;NELOTANSERIN;VOLINANSERIN	9.40121e-05
SILODOSIN;MEPHENTERMINE;NICERGOLINE;METARAMINOL;EPHEDRINE;PHENOXYBENZAMINE;DAPIPRAZOLE HYDROCHLORIDE;DABUZALGRON;TOLAZOLINE	9.35295e-05
BROMODIPHENHYDRAMINE;PHENIRAMINE;HYDROXYZINE HYDROCHLORIDE;TRIMEPRAZINE TARTRATE;KETOTIFEN;MEQUITAZINE;AZATADINE;FEXOFENADINE HYDROCHLORIDE;FEXOFENADINE;DESLORATADINE;LEVOCABASTINE;ACEPROMETAZINE;LEVOCABASTINE HYDROCHLORIDE;LY2624803;DIPHENHYDRAMINE;DIPHENHYDRAMINE CITRATE;OLOPATADINE HYDROCHLORIDE;CETIRIZINE;CINNARIZINE;TRIPELENNAMINE;HYDROXYZINE;MECLIZINE;CARBINOXAMINE MALEATE;ALCAFTADINE;BEPOT…	9.34814e-05
MAPROTILINE;GUANETHIDINE;ATOMOXETINE	9.31461e-05

## Sheet: TableS6
Table S6. Bladder cancer case - iCAGES - scores of drugs
drugName	icagesGeneScore	biosystemScore	pubchemScore	icagesDrugScore	directTarget	finalTarget
CELECOXIB	0.985565	1	0.99993	0.985497	CTNNB1	CTNNB1
SIROLIMUS	0.881762	1	1	0.881762	MTOR	MTOR
EVEROLIMUS	0.881762	1	1	0.881762	MTOR	MTOR
BEZ235	0.881762	1	0.750119	0.661426	MTOR	MTOR
DACTOLISIB	0.881762	1	0.750119	0.661426	MTOR	MTOR
CARFILZOMIB	0.609153	1	1	0.609153	PSMC3	PSMC3
BORTEZOMIB	0.609153	1	0.999999	0.609153	PSMC3	PSMC3
TEMSIROLIMUS	0.881762	1	0.674207	0.59449	MTOR	MTOR
PI-103	0.881762	1	0.553075	0.48768	MTOR	MTOR
METFORMIN	0.881762	1	0.523246	0.461379	MTOR	MTOR
BYL719	0.881762	1	0.5	0.440881	MTOR	MTOR
PKI-587	0.881762	1	0.5	0.440881	MTOR	MTOR
INK128	0.881762	1	0.5	0.440881	MTOR	MTOR
XL-765	0.881762	1	0.5	0.440881	MTOR	MTOR
XL765	0.881762	1	0.5	0.440881	MTOR	MTOR
PX-866	0.881762	1	0.5	0.440881	MTOR	MTOR
PF-4691502	0.881762	1	0.5	0.440881	MTOR	MTOR
AZD8055	0.881762	1	0.5	0.440881	MTOR	MTOR
GDC-0980	0.881762	1	0.5	0.440881	MTOR	MTOR
BGJ398	0.881762	1	0.5	0.440881	MTOR	MTOR
SOPHORETIN	0.342608	1	1	0.342608	PKN2	PKN2
SULFASALAZINE	0.185284	1	1	0.185284	MTR	MTR
VINCRISTINE	0.185284	1	1	0.185284	MTR	MTR
ZONISAMIDE	0.218037	1	0.672207	0.146566	SCN3B	SCN3B
ACITRETIN	0.119086	1	0.980642	0.116781	RARG	RARG
DOXORUBICIN	0.185284	1	0.519849	0.0963197	MTR	MTR
ESOMEPRAZOLE	0.0913523	1	1	0.0913523	ATP4A	ATP4A
LANSOPRAZOLE	0.0913523	1	0.999943	0.0913471	ATP4A	ATP4A
L-ALANINE	0.0911415	1	1	0.0911415	ABAT	ABAT
ORPHENADRINE	0.151511	1	0.598357	0.0906578	GRIN2D	GRIN2D
OMEPRAZOLE	0.0913523	1	0.885288	0.0808731	ATP4A	ATP4A
PHENELZINE	0.0911415	1	0.884278	0.0805945	ABAT	ABAT
VIGABATRIN	0.0911415	1	0.840616	0.076615	ABAT	ABAT
PANTOPRAZOLE	0.0913523	1	0.826917	0.0755408	ATP4A	ATP4A
TIAGABINE	0.0911415	1	0.635424	0.0579135	ABAT	ABAT
DEXLANSOPRAZOLE	0.0913523	1	0.5	0.0456761	ATP4A	ATP4A
RABEPRAZOLE	0.0913523	1	0.438796	0.040085	ATP4A	ATP4A
LEVAMISOLE	0.0473116	1	0.659017	0.0311791	CHRNA3	CHRNA3
GALANTAMINE	0.0473116	1	0.570108	0.0269727	CHRNA3	CHRNA3
BUPROPION	0.0473116	1	0.556591	0.0263332	CHRNA3	CHRNA3
S-ADENOSYLMETHIONINE	0.0252106	1	0.894999	0.0225635	CBS	CBS
L-TRYPTOPHAN	0.0185588	1	0.7381	0.0136982	WARS	WARS
LEUCOVORIN	0.0112064	1	1	0.0112064	MTRR	MTRR
IRINOTECAN	0.0155826	1	0.600828	0.00936244	PLCB1	PLCB1
DASATINIB	0.438504	0.00986572	0.846425	0.00366177	ABL1	CTNNA2
SARACATINIB	0.438504	0.00986572	0.661417	0.00286139	ABL1	CTNNA2
PONATINIB	0.438504	0.00986572	0.651574	0.00281881	ABL1	CTNNA2
BOSUTINIB	0.438504	0.00986572	0.591654	0.00255958	ABL1	CTNNA2
IMATINIB	0.438504	0.00986572	0.581921	0.00251748	ABL1	CTNNA2
NILOTINIB	0.438504	0.00986572	0.562844	0.00243495	ABL1	CTNNA2
LISINOPRIL	0.0819271	0.00602905	1	0.000493943	ACE2	COL12A1
PERIFOSINE	0.0664211	0.00602905	1	0.000400456	AKT1	DUSP16
GSK2126458	0.0664211	0.00602905	0.999739	0.000400352	AKT1	DUSP16
NELFINAVIR	0.0664211	0.00602905	0.973866	0.000389991	AKT1	DUSP16
MOEXIPRIL	0.0819271	0.00602905	0.78045	0.000385498	ACE2	COL12A1
MK-2206	0.0664211	0.00602905	0.959349	0.000384178	AKT1	DUSP16
MERCAPTOPURINE	0.129292	0.00260345	1	0.000336607	ABCC4	SMARCC1
METHOTREXATE	0.129292	0.00260345	1	0.000336607	ABCC4	SMARCC1
GEMCITABINE	0.000553188	1	0.562927	0.000311405	PRB2	PRB2
PEMETREXED	0.0703146	0.00328857	1	0.000231235	ATIC	ALDH1L2
AZD5363	0.0664211	0.00602905	0.5	0.000200228	AKT1	DUSP16
GDC-0068	0.0664211	0.00602905	0.5	0.000200228	AKT1	DUSP16
AZD4547	0.0664211	0.00602905	0.5	0.000200228	AKT1	DUSP16
CHLORPROPAMIDE	0.151511	0.00123321	0.999783	0.000186805	ABCC8	GRIN2D
GLYBURIDE	0.151511	0.00123321	0.996977	0.000186281	ABCC8	GRIN2D
TOLBUTAMIDE	0.151511	0.00123321	0.992726	0.000185487	ABCC8	GRIN2D
LEFLUNOMIDE	0.0934323	0.00191833	0.999851	0.000179208	ESR1	STRN
MELATONIN	0.0934323	0.00191833	0.999799	0.000179198	ESR1	STRN
TRILOSTANE	0.0934323	0.00191833	0.999339	0.000179116	ESR1	STRN
EXEMESTANE	0.0934323	0.00191833	0.976956	0.000175104	ESR1	STRN
LEVONORGESTREL	0.0934323	0.00191833	0.942828	0.000168987	ESR1	STRN
GLIQUIDONE	0.151511	0.00123321	0.895973	0.000167409	ABCC8	GRIN2D
PROGESTERONE	0.0934323	0.00191833	0.933172	0.000167256	ESR1	STRN
REPAGLINIDE	0.151511	0.00123321	0.893322	0.000166913	ABCC8	GRIN2D
DESERPIDINE	0.04626	0.00356262	1	0.000164807	ACE	PCSK1
RESCINNAMINE	0.04626	0.00356262	1	0.000164807	ACE	PCSK1
QUINAPRIL	0.04626	0.00356262	1	0.000164807	ACE	PCSK1
FOSINOPRIL	0.04626	0.00356262	1	0.000164807	ACE	PCSK1
HYDROCHLOROTHIAZIDE	0.04626	0.00356262	0.999395	0.000164707	ACE	PCSK1
CAPTOPRIL	0.04626	0.00356262	0.997295	0.000164361	ACE	PCSK1
DANAZOL	0.0934323	0.00191833	0.912131	0.000163485	ESR1	STRN
GLIPIZIDE	0.151511	0.00123321	0.807088	0.000150801	ABCC8	GRIN2D
GLIMEPIRIDE	0.151511	0.00123321	0.775534	0.000144905	ABCC8	GRIN2D
GLISOXEPIDE	0.151511	0.00123321	0.770711	0.000144004	ABCC8	GRIN2D
LETROZOLE	0.0934323	0.00191833	0.744236	0.000133393	ESR1	STRN
LUCANTHONE	0.00886344	0.0152096	0.987872	0.000133175	APEX1	CCNO
ANASTROZOLE	0.0934323	0.00191833	0.738665	0.000132394	ESR1	STRN
CANDOXATRIL	0.04626	0.00356262	0.761839	0.000125556	ACE	PCSK1
NATEGLINIDE	0.151511	0.00123321	0.650338	0.000121513	ABCC8	GRIN2D
PERINDOPRIL	0.04626	0.00356262	0.721043	0.000118833	ACE	PCSK1
TRANDOLAPRIL	0.04626	0.00356262	0.689636	0.000113657	ACE	PCSK1
SILDENAFIL	0.04626	0.00356262	0.630735	0.00010395	ACE	PCSK1
BENAZEPRIL	0.04626	0.00356262	0.587504	9.68248e-05	ACE	PCSK1
ENALAPRIL	0.04626	0.00356262	0.571944	9.42604e-05	ACE	PCSK1
MITIGLINIDE	0.151511	0.00123321	0.5	9.34229e-05	ABCC8	GRIN2D
CILAZAPRIL	0.04626	0.00356262	0.546164	9.00117e-05	ACE	PCSK1
PROBUCOL	0.0140294	0.00602905	1	8.45838e-05	ABCA1	SLC27A4
SPIRAPRIL	0.04626	0.00356262	0.5	8.24035e-05	ACE	PCSK1
RAMIPRIL	0.04626	0.00356262	0.42182	6.95189e-05	ACE	PCSK1
PACLITAXEL	0.00563344	0.00191833	1	1.08068e-05	BCL2	FAM120B
NAVITOCLAX	0.00563344	0.00191833	0.858991	9.28297e-06	BCL2	FAM120B
AT-101	0.00563344	0.00191833	0.694002	7.49996e-06	BCL2	FAM120B
OBATOCLAX	0.00563344	0.00191833	0.5	5.40341e-06	BCL2	FAM120B
QUINIDINE	0.00152433	0.00260345	1	3.96852e-06	ABCB1	MST1
TENIPOSIDE	0.00152433	0.00260345	1	3.96852e-06	ABCB1	MST1
ITRACONAZOLE	0.00152433	0.00260345	1	3.96852e-06	ABCB1	MST1
QUININE	0.00152433	0.00260345	1	3.96852e-06	ABCB1	MST1
RESERPINE	0.00152433	0.00260345	1	3.96852e-06	ABCB1	MST1
DIPYRIDAMOLE	0.00152433	0.00260345	1	3.96852e-06	ABCB1	MST1
HYDROXYUREA	0.00152433	0.00260345	1	3.96852e-06	ABCB1	MST1
MITOXANTRONE	0.00152433	0.00260345	1	3.96852e-06	ABCB1	MST1
TERFENADINE	0.00152433	0.00260345	1	3.96852e-06	ABCB1	MST1
NORTRIPTYLINE	0.00152433	0.00260345	1	3.96852e-06	ABCB1	MST1
ASTEMIZOLE	0.00152433	0.00260345	1	3.96852e-06	ABCB1	MST1
LITHIUM	0.00152433	0.00260345	1	3.96852e-06	ABCB1	MST1
CLOTRIMAZOLE	0.00152433	0.00260345	0.999994	3.9685e-06	ABCB1	MST1
ETOPOSIDE	0.00152433	0.00260345	0.999991	3.96849e-06	ABCB1	MST1
IDARUBICIN	0.00152433	0.00260345	0.9999	3.96813e-06	ABCB1	MST1
LOVASTATIN	0.00152433	0.00260345	0.999895	3.96811e-06	ABCB1	MST1
NIFEDIPINE	0.00152433	0.00260345	0.999865	3.96799e-06	ABCB1	MST1
DISULFIRAM	0.00152433	0.00260345	0.999853	3.96794e-06	ABCB1	MST1
PROBENECID	0.00152433	0.00260345	0.999732	3.96746e-06	ABCB1	MST1
NICARDIPINE	0.00152433	0.00260345	0.999654	3.96715e-06	ABCB1	MST1
FLUOXETINE	0.00152433	0.00260345	0.998932	3.96429e-06	ABCB1	MST1
DAUNORUBICIN	0.00152433	0.00260345	0.998658	3.9632e-06	ABCB1	MST1
MALATHION	0.00152433	0.00260345	0.998117	3.96105e-06	ACHE	MST1
PHYSOSTIGMINE	0.00152433	0.00260345	0.997531	3.95873e-06	ACHE	MST1
BEPRIDIL	0.00152433	0.00260345	0.99743	3.95833e-06	ABCB1	MST1
DEMECARIUM	0.00152433	0.00260345	0.99593	3.95237e-06	ACHE	MST1
FELODIPINE	0.00152433	0.00260345	0.983273	3.90214e-06	ABCB1	MST1
PROPAFENONE	0.00152433	0.00260345	0.97777	3.8803e-06	ABCB1	MST1
MAPROTILINE	0.00152433	0.00260345	0.977179	3.87796e-06	ABCB1	MST1
PAROXETINE	0.00152433	0.00260345	0.974763	3.86837e-06	ABCB1	MST1
SIMVASTATIN	0.00152433	0.00260345	0.973267	3.86243e-06	ABCB1	MST1
NITRENDIPINE	0.00152433	0.00260345	0.945579	3.75255e-06	ABCB1	MST1
CARVEDILOL	0.00152433	0.00260345	0.937278	3.71961e-06	ABCB1	MST1
NEFAZODONE	0.00152433	0.00260345	0.915708	3.63401e-06	ABCB1	MST1
FLUPHENAZINE	0.00152433	0.00260345	0.904792	3.59069e-06	ABCB1	MST1
CLOMIPRAMINE	0.00152433	0.00260345	0.901182	3.57636e-06	ABCB1	MST1
DESIPRAMINE	0.00152433	0.00260345	0.873162	3.46517e-06	ABCB1	MST1
ERLOTINIB	0.00152433	0.00260345	0.860542	3.41508e-06	ABCB1	MST1
LAMOTRIGINE	0.00152433	0.00260345	0.842001	3.3415e-06	ABCB1	MST1
DILTIAZEM	0.00152433	0.00260345	0.824608	3.27248e-06	ABCB1	MST1
AMIODARONE	0.00152433	0.00260345	0.824142	3.27063e-06	ABCB1	MST1
CITALOPRAM	0.00152433	0.00260345	0.815196	3.23513e-06	ABCB1	MST1
LEVETIRACETAM	0.00152433	0.00260345	0.813513	3.22845e-06	ABCB1	MST1
DECAMETHONIUM	0.00152433	0.00260345	0.796728	3.16183e-06	ACHE	MST1
TOPOTECAN	0.00152433	0.00260345	0.783037	3.1075e-06	ABCB1	MST1
EDROPHONIUM	0.00152433	0.00260345	0.759244	3.01308e-06	ACHE	MST1
PYRIDOSTIGMINE	0.00152433	0.00260345	0.752791	2.98747e-06	ACHE	MST1
ATORVASTATIN	0.00152433	0.00260345	0.741703	2.94347e-06	ABCB1	MST1
EPHEDRINE	0.00152433	0.00260345	0.740541	2.93885e-06	ACHE	MST1
TUBOCURARINE	0.00152433	0.00260345	0.737158	2.92543e-06	ACHE	MST1
GEFITINIB	0.00152433	0.00260345	0.727994	2.88906e-06	ABCB1	MST1
TACRINE	0.00152433	0.00260345	0.712214	2.82644e-06	ACHE	MST1
AMBENONIUM	0.00152433	0.00260345	0.710204	2.81846e-06	ACHE	MST1
RIVASTIGMINE	0.00152433	0.00260345	0.700724	2.78084e-06	ACHE	MST1
SERTRALINE	0.00152433	0.00260345	0.700401	2.77956e-06	ABCB1	MST1
NEOSTIGMINE	0.00152433	0.00260345	0.671923	2.66654e-06	ACHE	MST1
VENLAFAXINE	0.00152433	0.00260345	0.650802	2.58273e-06	ABCB1	MST1
SPARFLOXACIN	0.00152433	0.00260345	0.650278	2.58065e-06	ABCB1	MST1
DONEPEZIL	0.00152433	0.00260345	0.645913	2.56332e-06	ACHE	MST1
DOXYCYCLINE	0.00152433	0.00260345	0.612101	2.42914e-06	ABCB1	MST1
LEVOFLOXACIN	0.00152433	0.00260345	0.602602	2.39144e-06	ABCB1	MST1
MINAPRINE	0.00152433	0.00260345	0.589092	2.33783e-06	ACHE	MST1
ISOFLUROPHATE	0.00152433	0.00260345	0.586568	2.32781e-06	ACHE	MST1
TETRABENAZINE	0.00152433	0.00260345	0.573901	2.27754e-06	ABCB1	MST1
OSELTAMIVIR	0.00152433	0.00260345	0.564024	2.23834e-06	ABCB1	MST1
PRALIDOXIME	0.00152433	0.00260345	0.558817	2.21768e-06	ACHE	MST1
COLCHICINE	0.00152433	0.00260345	0.554498	2.20054e-06	ABCB1	MST1
PRAVASTATIN	0.00152433	0.00260345	0.519054	2.05988e-06	ABCB1	MST1
TETRACYCLINE	0.00152433	0.00260345	0.445759	1.76901e-06	ABCB1	MST1
GI	0.272602	1	0	0	CCKAR	CCKAR
DIGOXIN	0.00152433	0.00260345	0	0	ABCB1	MST1
ANISOMYCIN	0.126816	1	0	0	RPL3	RPL3
3-FLUORO-4-[2-HYDROXY-2-(5,5,8,8-TETRAMETHYL-5,6,7,8,-TETRAHYDRO-NAPHTALEN-2-YL)-ACETYLAMINO]-BENZOIC	0.119086	1	0	0	RARG	RARG
CITRIC	0.30663	1	0	0	TNFSF13B	TNFSF13B
HALOPERIDOL	0.00152433	0.00260345	0	0	ABCB1	MST1
4-[(1S,2S,5S)-5-(HYDROXYMETHYL)-6,8,9-TRIMETHYL-3-OXABICYCLO[3.3.1]NON-7-EN-2-YL]PHENOL	0.0934323	0.00191833	0	0	ESR1	STRN
MESTRANOL	0.0934323	0.00191833	0	0	ESR1	STRN
3-ETHYL-2-(4-HYDROXYPHENYL)-2H-INDAZOL-5-OL	0.0934323	0.00191833	0	0	ESR1	STRN
MEFLOQUINE	0.00152433	0.00260345	0	0	ABCB1	MST1
ST.	0.00152433	0.00260345	0	0	ABCB1	MST1
1,4-DIDEOXY-O2-SULFO-GLUCURONIC	0.100962	1	0	0	ANXA5	ANXA5
SR11254	0.119086	1	0	0	RARG	RARG
5--MONOPHOSPHATE-9-BETA-D-RIBOFURANOSYL	0.0703146	0.00328857	0	0	ATIC	ALDH1L2
ACETYLCHOLINE	0.00152433	0.00260345	0	0	ACHE	MST1
4-AMINO	0.0911415	1	0	0	ABAT	ABAT
FORSKOLIN	0.0251268	0.00260345	0	0	ADCY2	KCNIP3
AFURESERTIB	0.0467211	0.00328857	0	0	AKT1	CAPN9
BETA-L-FUCOSE	0.00152433	0.00260345	0	0	ACHE	MST1
ACTINOMYCINES	0.00152433	0.00260345	0	0	ABCB1	MST1
EBSELEN	0.0322656	0.00260345	0	0	ALB	SERPINA3
PYRIDOXAL	0.00326761	0.000822143	0	0	AADAT	ACAN
(2R,3R,4S)-3-(4-HYDROXYPHENYL)-4-METHYL-2-[4-(2-PYRROLIDIN-1-YLETHOXY)PHENYL]CHROMAN-6-OL	0.0934323	0.00191833	0	0	ESR1	STRN
NALOXONE	0.0934323	0.00191833	0	0	ESR1	STRN
(4AR,6S,8AR)-11-[8-(1,3-DIOXO-1,3-DIHYDRO-2H-ISOINDOL-2-YL)OCTYL]-6-HYDROXY-3-METHOXY-5,6,9,10-TETRAHYDRO-4AH-[1]BENZOFURO[3A 3 2-EF][2]BENZAZEPIN-11-IUM	0.00152433	0.00260345	0	0	ACHE	MST1
BROMPERIDOL	0.00152433	0.00260345	0	0	ABCB1	MST1
MALATE	0.00170825	1	0	0	ME2	ME2
L-SERINE	0.0252106	1	0	0	CBS	CBS
1-[4-(OCTAHYDRO-PYRIDO[1,2-A]PYRAZIN-2-YL)-PHENYL]-2-PHENYL-1,2,3,4-TETRAHYDRO-ISOQUINOLIN-6-OL	0.0934323	0.00191833	0	0	ESR1	STRN
1-ETHOXY-2-(2-ETHOXYETHOXY)ETHANE	0.00152433	0.00260345	0	0	ACHE	MST1
(2S)-2-(4-{[3-CHLORO-5-(TRIFLUOROMETHYL)PYRIDIN-2-YL]OXY}PHENOXY)PROPANOIC	0.00170825	0.00465881	0	0	ACACB	ME2
1-(2-NITROPHENYL)-2,2,2-TRIFLUOROETHYL]-ARSENOCHOLINE	0.00152433	0.00260345	0	0	ACHE	MST1
TAZAROTENE	0.119086	1	0	0	RARG	RARG
AMPRENAVIR	0.00152433	0.00260345	0	0	ABCB1	MST1
FLUPENTHIXOL	0.00152433	0.00260345	0	0	ABCB1	MST1
LOSARTAN	0.00152433	0.00260345	0	0	ABCB1	MST1
NORGESTIMATE	0.0934323	0.00191833	0	0	ESR1	STRN
DIETHYLSTILBESTROL	0.0934323	0.00191833	0	0	ESR1	STRN
TENECTEPLASE	0.100962	0.00260345	0	0	ANXA2	ANXA5
ARSENIC	0.0252106	1	0	0	CBS	CBS
CREMOPHOR	0.00152433	0.00260345	0	0	ABCB1	MST1
A-74498	0.272602	1	0	0	CCKAR	CCKAR
PENTAZOCINE	0.00152433	0.00260345	0	0	ABCB1	MST1
CYCLOPHOSPHAMIDE	0.000837583	0.00191833	0	0	ABCC4	MFN1
OC144-093	0.00152433	0.00260345	0	0	ABCB1	MST1
ELACRIDAR	0.00152433	0.00260345	0	0	ABCB1	MST1
PREDNISOLONE	0.00152433	0.00260345	0	0	ABCB1	MST1
CURCUMIN	0.00152433	0.00260345	0	0	ABCB1	MST1
BEZ	0.881762	1	0	0	MTOR	MTOR
4-HYDROXY-N'-(4-ISOPROPYLBENZYL)BENZOHYDRAZIDE	0.035223	1	0	0	NRIP1	NRIP1
(3AS,4R,9BR)-4-(4-HYDROXYPHENYL)-6-(METHOXYMETHYL)-1,2,3,3A,4,9B-HEXAHYDROCYCLOPENTA[C]CHROMEN-8-OL	0.0934323	0.00191833	0	0	ESR1	STRN
BR3-FC	0.30663	1	0	0	TNFSF13B	TNFSF13B
ALLYLESTRENOL	0.0934323	0.00191833	0	0	ESR1	STRN
CYANOCOBALAMIN	0.00152433	0.00260345	0	0	ABCB1	MST1
PHENOTHIAZINE	0.00152433	0.00260345	0	0	ABCB1	MST1
EC145	0.0934323	0.00191833	0	0	ESR1	STRN
BAFETINIB	0.0902482	0.00931762	0	0	ABL1	ABLIM1
DODECYL-ALPHA-D-MALTOSIDE	0.119086	1	0	0	RARG	RARG
OSI-027	0.881762	1	0	0	MTOR	MTOR
ANTHRACYCLINES	0.00152433	0.00260345	0	0	ABCB1	MST1
TENOCYCLIDINE	0.151511	1	0	0	GRIN2D	GRIN2D
BACITRACIN	0.00326761	0.0063031	0	0	A2M	ACAN
PYRUVIC	0.0911415	1	0	0	ABAT	ABAT
ULAPUALIDE	0.342608	0.00191833	0	0	ACTA1	PKN2
XR9051	0.00152433	0.00260345	0	0	ABCB1	MST1
ARQ092	0.0467211	0.00328857	0	0	AKT1	CAPN9
THIAZIDES	0.0755243	0.000822143	0	0	ACE	ALG12
INSULIN	0.04626	1	0	0	PCSK1	PCSK1
ANTINEOPLASTIC	0.000837583	0.00191833	0	0	ABCC4	MFN1
GLICLAZIDE	0.0911415	0.00123321	0	0	ABCC8	ABAT
ALPHA-KETOMALONIC	0.00170825	1	0	0	ME2	ME2
IODIPAMIDE	0.0322656	0.00260345	0	0	ALB	SERPINA3
DEFOROLIMUS	0.881762	1	0	0	MTOR	MTOR
CHLORPROMAZINE	0.00152433	0.00260345	0	0	ABCB1	MST1
INDINAVIR	0.00152433	0.00260345	0	0	ABCB1	MST1
1S,3AS,8AS-TRIMETHYL-1-OXIDO-1,2,3,3A,8,8A-HEXAHYDROPYRROLO[2,3-B]INDOL-5-YL	0.00152433	0.00260345	0	0	ACHE	MST1
TAUROCHOLIC	0.0888104	0.00465881	0	0	CEL	FAXDC2
SORAPHEN	0.00170825	0.00465881	0	0	ACACB	ME2
TRICIRIBINE	0.0467211	0.00328857	0	0	AKT1	CAPN9
LAMIVUDINE	0.000837583	0.00191833	0	0	ABCC4	MFN1
REIDISPONGIOLIDE	0.342608	0.00191833	0	0	ACTA1	PKN2
TEGAFUR	0.0112064	1	0	0	MTRR	MTRR
ALKYLATING	0.0934323	0.00191833	0	0	ESR1	STRN
ADENOSINE	0.000524122	0.00602905	0	0	ABCA1	ABCB8
3-CHLORO-9-ETHYL-6,7,8,9,10,11-HEXAHYDRO-7,11-METHANOCYCLOOCTA[B]QUINOLIN-12-AMINE	0.00152433	0.00260345	0	0	ACHE	MST1
VALSPODAR	0.00152433	0.00260345	0	0	ABCB1	MST1
XL228	0.0902482	0.00931762	0	0	ABL1	ABLIM1
CONJUGATED	0.0934323	0.00191833	0	0	ESR1	STRN
BISMUTH	0.0322656	0.00260345	0	0	ALB	SERPINA3
CARBOPLATIN	0.00152433	0.00260345	0	0	ABCB1	MST1
2-PHENYL-1-[4-(2-PIPERIDIN-1-YL-ETHOXY)-PHENYL]-1,2,3,4-TETRAHYDRO-ISOQUINOLIN-6-OL	0.0934323	0.00191833	0	0	ESR1	STRN
ESTRONE	0.0934323	0.00191833	0	0	ESR1	STRN
ANTIINFLAMMATORY	0.035223	0.00328857	0	0	AGT	NRIP1
ZIDOVUDINE	0.000837583	0.00191833	0	0	ABCC4	MFN1
PHENOTHIAZINES	0.00152433	0.00260345	0	0	ABCB1	MST1
MEGESTROL	0.0934323	0.00191833	0	0	ESR1	STRN
CERULETIDE	0.272602	1	0	0	CCKAR	CCKAR
TACRINE(8)-4-AMINOQUINOLINE	0.00152433	0.00260345	0	0	ACHE	MST1
MEPERIDINE	0.151511	1	0	0	GRIN2D	GRIN2D
GRAMICIDIN	0.00152433	0.00260345	0	0	ABCB1	MST1
NORGESTREL	0.0934323	0.00191833	0	0	ESR1	STRN
MUROMONAB	0.0120472	1	0	0	CD3D	CD3D
HYDROCORTISONE	0.00152433	0.00260345	0	0	ABCB1	MST1
DIETHYL	0.0934323	0.00191833	0	0	ESR1	STRN
CC-223	0.881762	1	0	0	MTOR	MTOR
NORELGESTROMIN	0.0934323	0.00191833	0	0	ESR1	STRN
TAXANES	0.00152433	0.00260345	0	0	ABCB1	MST1
L-ALPHA-GLYCEROPHOSPHORYLETHANOLAMINE	0.100962	1	0	0	ANXA5	ANXA5
DS-3078A	0.881762	1	0	0	MTOR	MTOR
ETHINYL	0.0934323	0.00191833	0	0	ESR1	STRN
CLOZAPINE	0.00152433	0.00260345	0	0	ABCB1	MST1
L-TRYPTOPHANAMIDE	0.0185588	1	0	0	WARS	WARS
IVERMECTIN	0.00152433	0.00260345	0	0	ABCB1	MST1
ADENOSINE-5'-DIPHOSPHATE	0.342608	0.00191833	0	0	ACTA1	PKN2
L-GLUTAMIC	0.00326761	0.000822143	0	0	AADAT	ACAN
ETHANOLAMINE	0.100962	0.00260345	0	0	ANXA3	ANXA5
GADOBENATE	0.0322656	0.00260345	0	0	ALB	SERPINA3
L-CYSTEINE	0.0252106	1	0	0	CBS	CBS
ETHYNODIOL	0.0934323	0.00191833	0	0	ESR1	STRN
GUANOSINE-5'-MONOPHOSPHATE	0.0703146	0.00328857	0	0	ATIC	ALDH1L2
GG-8573	0.272602	1	0	0	CCKAR	CCKAR
CORTICOSTEROIDS	0.00152433	0.00260345	0	0	ABCB1	MST1
3-CHLORO-2-(4-HYDROXYPHENYL)-2H-INDAZOL-5-OL	0.0934323	0.00191833	0	0	ESR1	STRN
BIOTIN	0.0925989	0.00602905	0	0	ACACA	ACAA2
TARIQUIDAR	0.00152433	0.00260345	0	0	ABCB1	MST1
2-AMINO-1-METHYL-6-PHENYLIMIDAZO[4,5-B]PYRIDINE	0.0934323	0.00191833	0	0	ESR1	STRN
AP23573	0.881762	1	0	0	MTOR	MTOR
1-DEOXY-1-THIO-HEPTAETHYLENE	0.00152433	0.00260345	0	0	ACHE	MST1
VITAMIN	0.00152433	0.00260345	0	0	ABCB1	MST1
DIMETHYL	0.0934323	0.00191833	0	0	ESR1	STRN
BISPHOSPHONATES	0.000837583	0.00191833	0	0	ABCC4	MFN1
VALINOMYCIN	0.00152433	0.00260345	0	0	ABCB1	MST1
MORPHINE	0.00152433	0.00260345	0	0	ABCB1	MST1
2-[5-HYDROXY-3-METHYL-1-(2-METHYL-4-SULFO-PHENYL)-1H-PYRAZOL-4-YLAZO]-4-SULFO-BENZOIC	0.0703146	0.00328857	0	0	ATIC	ALDH1L2
MLN0128	0.881762	1	0	0	MTOR	MTOR
3,7-BIS(DIMETHYLAMINO)PHENOTHIAZIN-5-IUM	0.00152433	0.00260345	0	0	ACHE	MST1
HMG	0.000524122	0.00602905	0	0	ABCA1	ABCB8
N/A	0.0467211	0.00328857	0	0	AKT1	CAPN9
BECAPLERMIN	0.00326761	0.0063031	0	0	A2M	ACAN
ATACICEPT	0.30663	1	0	0	TNFSF13B	TNFSF13B
5-METHYLTETRAHYDROFOLATE	0.0703146	0.00328857	0	0	AMT	ALDH1L2
1,4-DIETHYLENE	0.30663	1	0	0	TNFSF13B	TNFSF13B
VECURONIUM	0.00152433	0.00260345	0	0	ABCB1	MST1
3,8-DIAMINO-6-PHENYL-5-[6-[1-[2-[(1,2,3,4-TETRAHYDRO-9-ACRIDINYL)AMINO]ETHYL]-1H-1,2,3-TRIAZOL-4-YL]HEXYL]-PHENANTHRIDINIUM	0.00152433	0.00260345	0	0	ACHE	MST1
3,8-DIAMINO-6-PHENYL-5-[6-[1-[2-[(1,2,3,4-TETRAHYDRO-9-ACRIDINYL)AMINO]ETHYL]-1H-1,2,3-TRIAZOL-5-YL]HEXYL]-PHENANTHRIDINIUM	0.00152433	0.00260345	0	0	ACHE	MST1
3,8-DIAMINO-6-PHENYL-5-[6-[1-[2-[(1,2,3,4-TETRAHYDRO-9-ACRIDINYL)AMINO]ETHYL]-1H-1,2,3-TRIAZOL-5-YL]HEXYL]-PHENANTHRIDINIUM	0.00152433	0.00260345	0	0	ACHE	MST1
CHOLINE	0.00152433	0.00260345	0	0	ACHE	MST1
ADENINE	0.00170825	0.00465881	0	0	ACACB	ME2
4-[(1S,2S,5S,9R)-5-(HYDROXYMETHYL)-8,9-DIMETHYL-3-OXABICYCLO[3.3.1]NON-7-EN-2-YL]PHENOL	0.0934323	0.00191833	0	0	ESR1	STRN
2-(N-MORPHOLINO)-ETHANESULFONIC	0.00152433	0.00260345	0	0	ACHE	MST1
DIVALPROEX	0.0911415	1	0	0	ABAT	ABAT
OBLIMERSEN	0.00563344	0.00191833	0	0	BCL2	FAM120B
YOHIMBINE	0.00152433	0.00260345	0	0	ABCB1	MST1
N-[(1R)-3-(4-HYDROXYPHENYL)-1-METHYLPROPYL]-2-(2-PHENYL-1H-INDOL-3-YL)ACETAMIDE	0.0934323	0.00191833	0	0	ESR1	STRN
ESTRAMUSTINE	0.0934323	0.00191833	0	0	ESR1	STRN
DOMPERIDONE	0.00152433	0.00260345	0	0	ABCB1	MST1
4-METHYL-HISTIDINE	0.342608	0.00191833	0	0	ACTA1	PKN2
COMPOUND	0.0934323	0.00191833	0	0	ESR1	STRN
3-[(1S)-1-(DIMETHYLAMINO)ETHYL]PHENOL	0.00152433	0.00260345	0	0	ACHE	MST1
VARENICLINE	0.0473116	1	0	0	CHRNA3	CHRNA3
UCL-2000	0.272602	1	0	0	CCKAR	CCKAR
(9S)-9-[(8-AMMONIOOCTYL)AMINO]-1,2,3,4,9,10-HEXAHYDROACRIDINIUM	0.00152433	0.00260345	0	0	ACHE	MST1
FPL-14294	0.272602	1	0	0	CCKAR	CCKAR
SF1126	0.881762	1	0	0	MTOR	MTOR
AS703569	0.0902482	0.00931762	0	0	ABL1	ABLIM1
OTHER	0.00152433	0.00260345	0	0	ABCB1	MST1
FULVESTRANT	0.0934323	0.00191833	0	0	ESR1	STRN
(1R)-1,2,2-TRIMETHYLPROPYL	0.00152433	0.00260345	0	0	ACHE	MST1
JASPISAMIDE	0.342608	0.00191833	0	0	ACTA1	PKN2
DACTINOMYCIN	0.185284	1	0	0	MTR	MTR
PWT33597	0.881762	1	0	0	MTOR	MTOR
ONDANSETRON	0.00152433	0.00260345	0	0	ABCB1	MST1
FOLIC	0.00152433	0.00260345	0	0	ABCB1	MST1
BETA-DADF	0.0703146	0.00328857	0	0	ATIC	ALDH1L2
OXALIPLATIN	0.00563344	0.00191833	0	0	BCL2	FAM120B
4-[3-OXO-3-(5,5,8,8-TETRAMETHYL-5,6,7,8-TETRAHYDRO-NAPHTHALEN-2-YL)-PROPENYL]-BENZOIC	0.119086	1	0	0	RARG	RARG
CISPLATIN	0.00563344	0.00191833	0	0	BCL2	FAM120B
CHLOROTRIANISENE	0.0934323	0.00191833	0	0	ESR1	STRN
ALITRETINOIN	0.119086	1	0	0	RARG	RARG
(3AS,4R,9BR)-2,2-DIFLUORO-4-(4-HYDROXYPHENYL)-1,2,3,3A,4,9B-HEXAHYDROCYCLOPENTA[C]CHROMEN-8-OL	0.0934323	0.00191833	0	0	ESR1	STRN
ERYTHROMYCIN	0.00152433	0.00260345	0	0	ABCB1	MST1
GENISTEIN	0.0934323	0.00191833	0	0	ESR1	STRN
TARAZEPIDE	0.272602	1	0	0	CCKAR	CCKAR
ZOSUQUIDAR	0.00152433	0.00260345	0	0	ABCB1	MST1
4-[(1S,2R,5S)-4,4,8-TRIMETHYL-3-OXABICYCLO[3.3.1]NON-7-EN-2-YL]PHENOL	0.0934323	0.00191833	0	0	ESR1	STRN
CLOMIFENE	0.0934323	0.00191833	0	0	ESR1	STRN
ALFACALCIDOL	0.0888104	0.00465881	0	0	CYP27B1	FAXDC2
INSULIN	0.04626	1	0	0	PCSK1	PCSK1
(4E)-4-AMINOHEX-4-ENOIC	0.0911415	1	0	0	ABAT	ABAT
KETOCONAZOLE	0.00152433	0.00260345	0	0	ABCB1	MST1
RIFAMPIN	0.00152433	0.00260345	0	0	ABCB1	MST1
SODIUM	0.0322656	0.00260345	0	0	ALB	SERPINA3
CHLORAMBUCIL	0.00152433	0.00260345	0	0	ABCB1	MST1
HUPERAINE	0.00152433	0.00260345	0	0	ACHE	MST1
2-(ACETYLAMINO)-2-DEOXY-A-D-GLUCOPYRANOSE	0.0755243	0.000822143	0	0	ACE	ALG12
A-71378	0.272602	1	0	0	CCKAR	CCKAR
MONOISOPROPYLPHOSPHORYLSERINE	0.00152433	0.00260345	0	0	ACHE	MST1
IMIDAPRIL	0.0755243	0.000822143	0	0	ACE	ALG12
PLATINUM	0.00152433	0.00260345	0	0	ABCB1	MST1
N,O6-DISULFO-GLUCOSAMINE	0.100962	1	0	0	ANXA5	ANXA5
ESTRADIOL	0.0934323	0.00191833	0	0	ESR1	STRN
NVP-BGT226	0.881762	1	0	0	MTOR	MTOR
1-(3-MERCAPTO-2-METHYL-PROPIONYL)-PYRROLIDINE-2-CARBOXYLIC	0.0755243	0.000822143	0	0	ACE	ALG12
TAMOXIFEN	0.00152433	0.00260345	0	0	ABCB1	MST1
NADH	0.0703146	0.00328857	0	0	AMT	ALDH1L2
17-METHYL-17-ALPHA-DIHYDROEQUILENIN	0.0934323	0.00191833	0	0	ESR1	STRN
SPHINXOLIDE	0.342608	0.00191833	0	0	ACTA1	PKN2
(3AS,4R,9BR)-4-(4-HYDROXYPHENYL)-1,2,3,3A,4,9B-HEXAHYDROCYCLOPENTA[C]CHROMEN-8-OL	0.0934323	0.00191833	0	0	ESR1	STRN
SUCROSE	0.342608	0.00191833	0	0	ACTA1	PKN2
(R)-TACRINE(10)-HUPYRIDONE	0.00152433	0.00260345	0	0	ACHE	MST1
L-ALPHA-GLYCEROPHOSPHORYLSERINE	0.100962	1	0	0	ANXA5	ANXA5
PREDNISONE	0.00152433	0.00260345	0	0	ABCB1	MST1
R101933	0.00152433	0.00260345	0	0	ABCB1	MST1
CLARITHROMYCIN	0.00152433	0.00260345	0	0	ABCB1	MST1
PROPIDIUM	0.00152433	0.00260345	0	0	ACHE	MST1
AT9283	0.0902482	0.00931762	0	0	ABL1	ABLIM1
METHYLPHOSPHONIC	0.00152433	0.00260345	0	0	ACHE	MST1
MIFEPRISTONE	0.00152433	0.00260345	0	0	ABCB1	MST1
GLYCODIAZINE	0.0911415	0.00123321	0	0	ABCC8	ABAT
MF268	0.00152433	0.00260345	0	0	ACHE	MST1
GALLAMINE	0.00152433	0.00260345	0	0	ACHE	MST1
TMR	0.342608	0.00191833	0	0	ACTA1	PKN2
DESOGESTREL	0.0934323	0.00191833	0	0	ESR1	STRN
(9ALPHA,13BETA,17BETA)-2-[(1Z)-BUT-1-EN-1-YL]ESTRA-1,3,5(10)-TRIENE-3,17-DIOL	0.0934323	0.00191833	0	0	ESR1	STRN
AR-R-1589	0.272602	1	0	0	CCKAR	CCKAR
K201	0.100962	1	0	0	ANXA5	ANXA5
FLUOROURACIL	0.000837583	0.00191833	0	0	ABCC4	MFN1
ETRETINATE	0.119086	1	0	0	RARG	RARG
FUMARATE	0.00170825	1	0	0	ME2	ME2
CD564	0.119086	1	0	0	RARG	RARG
TOREMIFENE	0.0934323	0.00191833	0	0	ESR1	STRN
LATRUNCULIN	0.342608	0.00191833	0	0	ACTA1	PKN2
MITOMYCIN	0.00152433	0.00260345	0	0	ABCB1	MST1
2',5'-DIDEOXY-ADENOSINE	0.0251268	0.00260345	0	0	ADCY2	KCNIP3
TRYPTOPHANYL-5'AMP	0.0185588	1	0	0	WARS	WARS
ENDOXIFEN	0.0934323	0.00191833	0	0	ESR1	STRN
CELIPROLOL	0.00152433	0.00260345	0	0	ABCB1	MST1
PROPRANOLOL	0.00152433	0.00260345	0	0	ABCB1	MST1
PENTOLINIUM	0.0473116	1	0	0	CHRNA3	CHRNA3
BROMOCRIPTINE	0.00152433	0.00260345	0	0	ABCB1	MST1
ACE	0.0755243	0.000822143	0	0	ACE	ALG12
4-(6-HYDROXY-1H-INDAZOL-3-YL)BENZENE-1,3-DIOL	0.0934323	0.00191833	0	0	ESR1	STRN
GM6001	0.00326761	1	0	0	ACAN	ACAN
LINTITRIPT	0.272602	1	0	0	CCKAR	CCKAR
L-METHIONINE	0.185284	1	0	0	MTR	MTR
ADAPALENE	0.119086	1	0	0	RARG	RARG
ESTROPIPATE	0.0934323	0.00191833	0	0	ESR1	STRN
1-[3-({[(4-AMINO-5-FLUORO-2-METHYLQUINOLIN-3-YL)METHYL]THIO}METHYL)PHENYL]-2,2,2-TRIFLUOROETHANE-1,1-DIOL	0.00152433	0.00260345	0	0	ACHE	MST1
ALDOSTERONE	0.00152433	0.00260345	0	0	ABCB1	MST1
TARTRONATE	0.00170825	1	0	0	ME2	ME2
(9BETA,11ALPHA,13ALPHA,14BETA,17ALPHA)-11-(METHOXYMETHYL)ESTRA-1(10),2,4-TRIENE-3,17-DIOL	0.0934323	0.00191833	0	0	ESR1	STRN
MEDROXYPROGESTERONE	0.0934323	0.00191833	0	0	ESR1	STRN
R-3-FLUORO-4-[2-HYDROXY-2-(5,5,8,8-TETRAMETHYL-5,6,7,8,-TETRAHYDRO-NAPHTALEN-2-YL)-ACETYLAMINO]-BENZOIC	0.119086	1	0	0	RARG	RARG
UREA	0.985565	1	0	0	CTNNB1	CTNNB1
NICOTINAMIDE-ADENINE-DINUCLEOTIDE	0.00170825	1	0	0	ME2	ME2
HYDROXYCHLOROQUINE	0.185284	1	0	0	MTR	MTR
(3AS,4R,9BR)-4-(4-HYDROXYPHENYL)-1,2,3,3A,4,9B-HEXAHYDROCYCLOPENTA[C]CHROMEN-8-OL	0.0934323	0.00191833	0	0	ESR1	STRN
GRAPEFRUIT	0.00152433	0.00260345	0	0	ABCB1	MST1
ALPHA-HYDROXY-BETA-PHENYL-PROPIONIC	0.126816	1	0	0	RPL3	RPL3
THIOPROLINE	0.100962	1	0	0	ANXA5	ANXA5
CIMETIDINE	0.00152433	0.00260345	0	0	ABCB1	MST1
4-[(1S,2S,5S)-5-(HYDROXYMETHYL)-8-METHYL-3-OXABICYCLO[3.3.1]NON-7-EN-2-YL]PHENOL	0.0934323	0.00191833	0	0	ESR1	STRN
1,4-DIDEOXY-5-DEHYDRO-O2-SULFO-GLUCURONIC	0.100962	1	0	0	ANXA5	ANXA5
COENZYME	0.405848	1	0	0	KAT2A	KAT2A
3,6,9,12,15-PENTAOXAHEPTADECANE	0.00152433	0.00260345	0	0	ACHE	MST1
ETONOGESTREL	0.0934323	0.00191833	0	0	ESR1	STRN
DEXLOXIGLUMIDE	0.272602	1	0	0	CCKAR	CCKAR
SAQUINAVIR	0.00152433	0.00260345	0	0	ABCB1	MST1
(S)-TACRINE(10)-HUPYRIDONE	0.00152433	0.00260345	0	0	ACHE	MST1
4-[1-ALLYL-7-(TRIFLUOROMETHYL)-1H-INDAZOL-3-YL]BENZENE-1,3-DIOL	0.0934323	0.00191833	0	0	ESR1	STRN
L-CYSTINE	0.087954	1	0	0	SLC3A1	SLC3A1
RALOXIFENE	0.0934323	0.00191833	0	0	ESR1	STRN
LIOTHYRONINE	0.00152433	0.00260345	0	0	ABCB1	MST1
METHYLPHOSPHINIC	0.00152433	0.00260345	0	0	ACHE	MST1
AICAR	0.0703146	0.00328857	0	0	ATIC	ALDH1L2
[5-HYDROXY-2-(4-HYDROXYPHENYL)-1-BENZOFURAN-7-YL]ACETONITRILE	0.0934323	0.00191833	0	0	ESR1	STRN
4-(2-AMINO-1-METHYL-1H-IMIDAZO[4,5-B]PYRIDIN-6-YL)PHENOL	0.0934323	0.00191833	0	0	ESR1	STRN
PIMECROLIMUS	0.881762	1	0	0	MTOR	MTOR
3-THIAOCTANOYL-COENZYME	0.183411	0.00602905	0	0	ACADM	ILK
VALPROIC	0.0911415	1	0	0	ABAT	ABAT
ANTIDEPRESSANTS	0.00152433	0.00260345	0	0	ABCB1	MST1
TETRAHYDROFOLIC	0.0703146	0.00328857	0	0	ALDH1L1	ALDH1L2
DIENESTROL	0.0934323	0.00191833	0	0	ESR1	STRN
BIRICODAR	0.00152433	0.00260345	0	0	ABCB1	MST1
TALINOLOL	0.00152433	0.00260345	0	0	ABCB1	MST1
ROXITHROMYCIN	0.00152433	0.00260345	0	0	ABCB1	MST1
VOACAMINE	0.00152433	0.00260345	0	0	ABCB1	MST1
BELIMUMAB	0.30663	1	0	0	TNFSF13B	TNFSF13B
BGT226	0.881762	1	0	0	MTOR	MTOR
PHOSPHOAMINOPHOSPHONIC	0.342608	0.00191833	0	0	ACTA1	PKN2
TRETINOIN	0.119086	1	0	0	RARG	RARG
NICOTINE	0.0473116	1	0	0	CHRNA3	CHRNA3
RIDAFOROLIMUS	0.881762	1	0	0	MTOR	MTOR
PYRIDOXINE	0.0252106	1	0	0	CBS	CBS
2-[4-(DIMETHYLAMINO)PHENYL]-6-HYDROXY-3-METHYL-1,3-BENZOTHIAZOL-3-IUM	0.00152433	0.00260345	0	0	ACHE	MST1
HEME	0.0252106	1	0	0	CBS	CBS
HYDROXOCOBALAMIN	0.00152433	0.00260345	0	0	ABCB1	MST1
MELPHALAN	0.00152433	0.00260345	0	0	ABCB1	MST1
PUROMYCIN	0.126816	1	0	0	RPL3	RPL3
GI-181771	0.272602	1	0	0	CCKAR	CCKAR
PD-170292	0.272602	1	0	0	CCKAR	CCKAR
KABIRAMIDE	0.342608	0.00191833	0	0	ACTA1	PKN2
LYMPHOSTAT	0.30663	1	0	0	TNFSF13B	TNFSF13B
METHYLPREDNISOLONE	0.00152433	0.00260345	0	0	ABCB1	MST1
APLYRONINE	0.342608	0.00191833	0	0	ACTA1	PKN2
AMG	0.30663	1	0	0	TNFSF13B	TNFSF13B
ESTRIOL	0.0934323	0.00191833	0	0	ESR1	STRN
FLUOXYMESTERONE	0.0934323	0.00191833	0	0	ESR1	STRN
FLAVIN-ADENINE	0.183411	0.00602905	0	0	ACADM	ILK
BMS184394	0.119086	1	0	0	RARG	RARG
SPIRONOLACTONE	0.00152433	0.00260345	0	0	ABCB1	MST1
QUINESTROL	0.0934323	0.00191833	0	0	ESR1	STRN
OCTANOYL-COENZYME	0.183411	0.00602905	0	0	ACADM	ILK
MK2206	0.0467211	0.00328857	0	0	AKT1	CAPN9
LEVOMETHADYL	0.0473116	1	0	0	CHRNA3	CHRNA3
2-[4-(2,4-DICHLOROPHENOXY)PHENOXY]PROPANOIC	0.00170825	0.00465881	0	0	ACACB	ME2
1-BENZYL-4-[(5,6-DIMETHOXY-1-INDANON-2-YL)METHYL]PIPERIDINE	0.00152433	0.00260345	0	0	ACHE	MST1

## Sheet: TableS7
Table S7. Bladder cancer case - PanDrugs results
Gene(s)	Show Drug Name	Status Description	Therapy	Drug response	Best Interaction	Family(ies)	Source(s)	DScore	GScore	Best Candidate Therapy	Warning(s)
CTNNA2|MAP3K13|MTOR|PSMC3|PSME2|RANBP17|RGL2|TP53	BORTEZOMIB	Approved for blood cancer	TARGETED_THERAPY	SENSITIVITY	direct-target	Hydrolases (EC3)(KEGG)|NFkB pathway inhibitor(Cmap)|proteasome inhibitor(Cmap)	CTRP|ChemblInteractions|MyCancerGenome|TALC	0.983	1	TRUE	-
CTNNB1|MAP4K4|PLCB1|PRKG1|TP53	TRAMETINIB	Approved for skin cancer	TARGETED_THERAPY	BOTH	pathway-member	MEK inhibitor(Cmap)|Serine/threonine kinases(KEGG)	CIViC|CancerCommons|CancerGenomeInterpreter|ClearityFoundationClinicalTrial|GuideToPharmacologyInteractions|JAX-ClinicalKnowledgebase|MyCancerGenome|MyCancerGenomeClinicalTrial|OncoKB|TALC|TdgClinicalTrial	0.96	1	TRUE	-
CTNNA2|HEXB|MTOR|PLCB1|TP53	TAMOXIFEN	Approved for breast cancer	HORMONE_THERAPY	BOTH	pathway-member	Estrogen like receptors(KEGG)|estrogen receptor antagonist(Cmap)|selective estrogen receptor modulator (SERM)(Cmap)	CIViC|CTRP|DrugBank|NCI	0.951	1	TRUE	-
CARD6|CTNNB1|MAP4K4|PRKG1|TNFSF13B	ARSENIC TRIOXIDE	Approved for blood cancer	CHEMOTHERAPY	SENSITIVITY	pathway-member	Thyroid hormone like receptors(KEGG)	DrugBank|TdgClinicalTrial	0.942	0.7112	TRUE	-
CTNNB1|MTOR|TP53	BEVACIZUMAB	Approved for colon and rectum cancer	TARGETED_THERAPY	SENSITIVITY	pathway-member	Cytokines_Monoclonal antibody(KEGG)	ChemblInteractions|ClearityFoundationClinicalTrial|DrugBank|JAX-ClinicalKnowledgebase|MyCancerGenome|TALC|TEND|TTD|TdgClinicalTrial|moAb	0.938	1	TRUE	-
MAP4|MTOR|TP53	PACLITAXEL	Approved for lung and skin cancer	CHEMOTHERAPY	SENSITIVITY	pathway-member	Cellular process(KEGG)|tubulin polymerization inhibitor(Cmap)	ClearityFoundationClinicalTrial|DrugBank|JAX-ClinicalKnowledgebase|NCI|PharmGKB|TEND|TdgClinicalTrial	0.935	1	TRUE	-
MAP4|MTOR|TP53	DOCETAXEL	Approved for breast cancer	CHEMOTHERAPY	SENSITIVITY	pathway-member	Cellular process(KEGG)|tubulin polymerization inhibitor(Cmap)	CIViC|DrugBank|JAX-ClinicalKnowledgebase|TdgClinicalTrial	0.932	1	TRUE	-
PLCB1|PRKG1|TP53	DABRAFENIB	Approved for skin cancer	TARGETED_THERAPY	SENSITIVITY	pathway-member	RAF inhibitor(Cmap)|Serine/threonine kinases(KEGG)	DrugBank|JAX-ClinicalKnowledgebase	0.931	1	TRUE	-
CTNNB1|MTOR	EVEROLIMUS	Approved for breast, intestine, kidney, lung, pancreas and stomach cancer	TARGETED_THERAPY	SENSITIVITY	direct-target	Serine/threonine kinases(KEGG)|mTOR inhibitor(Cmap)	CIViC|CancerGenomeInterpreter|ClearityFoundationClinicalTrial|DoCM|DrugBank|GuideToPharmacologyInteractions|MyCancerGenome|MyCancerGenomeClinicalTrial|OncoKB|TALC|TARGET-CGA|TEND|TTD|TdgClinicalTrial	0.93	0.7621	TRUE	MTOR mutation (F2108L) may induce EVEROLIMUS resistance
CTNNB1|MTOR	TEMSIROLIMUS	Approved for kidney cancer	TARGETED_THERAPY	SENSITIVITY	direct-target	Serine/threonine kinases(KEGG)|mTOR inhibitor(Cmap)	CancerCommons|ClearityFoundationClinicalTrial|DrugBank|GuideToPharmacologyInteractions|JAX-ClinicalKnowledgebase|MyCancerGenome|MyCancerGenomeClinicalTrial|OncoKB|TALC|TARGET-CGA|TEND|TTD|TdgClinicalTrial	0.93	0.7621	TRUE	-
MAP4K4|PLCB1|PRKG1	COBIMETINIB	Approved for skin cancer	TARGETED_THERAPY	SENSITIVITY	pathway-member	MEK inhibitor(Cmap)|Serine/threonine kinases(KEGG)	CancerCommons|ChemblInteractions|ClearityFoundationClinicalTrial|DrugBank|GuideToPharmacologyInteractions|JAX-ClinicalKnowledgebase|MyCancerGenome|MyCancerGenomeClinicalTrial|OncoKB|TALC|TdgClinicalTrial	0.93	0.0554	-	-
MTOR|PLCB1|PRKG1	SORAFENIB	Approved for kidney cancer	TARGETED_THERAPY	SENSITIVITY	pathway-member	FLT3 inhibitor(Cmap)|KIT inhibitor(Cmap)|PDGFR tyrosine kinase receptor inhibitor(Cmap)|RAF inhibitor(Cmap)|RET tyrosine kinase inhibitor(Cmap)|Receptor tyrosine kinases (RTK)(KEGG)|Serine/threonine kinases(KEGG)|VEGFR inhibitor(Cmap)	CancerGenomeInterpreter|DrugBank|GuideToPharmacologyInteractions|MyCancerGenome|MyCancerGenomeClinicalTrial|OncoKB|TARGET-CGA|TEND|TTD|TdgClinicalTrial	0.929	0.7621	TRUE	-
TNFSF13B|TP53	IBRUTINIB	Approved for blood cancer	TARGETED_THERAPY	SENSITIVITY	pathway-member	Bruton's tyrosine kinase (BTK) inhibitor(Cmap)|Non-receptor tyrosine kinases(KEGG)	CIViC|CancerGenomeInterpreter|ChemblInteractions|DoCM|DrugBank|GuideToPharmacologyInteractions|JAX-ClinicalKnowledgebase|MyCancerGenome|TdgClinicalTrial	0.928	1	TRUE	-
MTOR|TP53	PAZOPANIB	Approved for kidney and soft tissue cancer	TARGETED_THERAPY	SENSITIVITY	pathway-member	KIT inhibitor(Cmap)|PDGFR tyrosine kinase receptor inhibitor(Cmap)|VEGFR inhibitor(Cmap)	CIViC|DrugBank|GuideToPharmacologyInteractions|JAX-ClinicalKnowledgebase|MyCancerGenome|MyCancerGenomeClinicalTrial|TALC|TdgClinicalTrial	0.926	1	TRUE	-
MTOR|PLCB1|PRKG1	REGORAFENIB	Approved for colon, intestine, rectum and stomach cancer	TARGETED_THERAPY	SENSITIVITY	pathway-member	FGFR inhibitor(Cmap)|KIT inhibitor(Cmap)|PDGFR tyrosine kinase receptor inhibitor(Cmap)|RAF inhibitor(Cmap)|RET tyrosine kinase inhibitor(Cmap)|Receptor tyrosine kinases (RTK)(KEGG)|Serine/threonine kinases(KEGG)|VEGFR inhibitor(Cmap)	ChemblInteractions|DrugBank|MyCancerGenome|MyCancerGenomeClinicalTrial|TALC|TdgClinicalTrial	0.925	0.7621	TRUE	-
NRIP1|RARG	RETINOIC ACID	Approved for blood cancer	CHEMOTHERAPY	SENSITIVITY	direct-target	Other	ChemblInteractions|DrugBank|NCI|TEND|TdgClinicalTrial	0.924	0.0449	-	-
PSMC3|PSME2	CARFILZOMIB	Approved for blood cancer	TARGETED_THERAPY	SENSITIVITY	direct-target	Hydrolases (EC3)(KEGG)|proteasome inhibitor(Cmap)	ChemblInteractions|MyCancerGenome	0.923	0.0455	-	-
MAP4K4|PLCB1|PRKG1	BOSUTINIB	Approved for blood cancer	TARGETED_THERAPY	SENSITIVITY	pathway-member	Abl kinase inhibitor(Cmap)|Bcr-Abl kinase inhibitor(Cmap)|Non-receptor tyrosine kinases(KEGG)|src inhibitor(Cmap)	DrugBank	0.921	0.0554	-	-
CTNNB1|MTOR	VANDETANIB	Approved for thyroid cancer	TARGETED_THERAPY	SENSITIVITY	pathway-member	EGFR inhibitor(Cmap)|RET tyrosine kinase inhibitor(Cmap)|Receptor tyrosine kinases (RTK)(KEGG)|VEGFR inhibitor(Cmap)	ChemblInteractions|ClearityFoundationClinicalTrial|DrugBank|MyCancerGenomeClinicalTrial|TdgClinicalTrial	0.915	0.7621	TRUE	-
MTOR|TP53	VENETOCLAX	Approved for blood cancer	TARGETED_THERAPY	SENSITIVITY	pathway-member	BCL inhibitor(Cmap)|Cellular process(KEGG)	ChemblInteractions|DrugBank|GuideToPharmacologyInteractions|MyCancerGenome	0.914	1	TRUE	-
MTOR|PLCB1	MIDOSTAURIN	Approved for blood cancer	TARGETED_THERAPY	SENSITIVITY	pathway-member	FLT3 inhibitor(Cmap)|KIT inhibitor(Cmap)|PKC inhibitor(Cmap)|Receptor tyrosine kinases (RTK)(KEGG)|Serine/threonine kinases(KEGG)	ChemblInteractions|MyCancerGenome	0.913	0.7621	TRUE	-
PLCB1|PRKG1	SORAFENIB TOSYLATE	Approved for kidney cancer	TARGETED_THERAPY	SENSITIVITY	pathway-member	Receptor tyrosine kinases (RTK)(KEGG)|Serine/threonine kinases(KEGG)	ChemblInteractions|MyCancerGenomeClinicalTrial	0.913	0.0452	-	-
RARG	ALITRETINOIN	Approved for skin cancer	TARGETED_THERAPY	SENSITIVITY	direct-target	Hepatocyte nuclear factor 4 like receptors(KEGG)|Thyroid hormone like receptors(KEGG)	ChemblInteractions|DrugBank|TEND	0.913	0.0449	-	-
CTNNB1|MTOR	LENALIDOMIDE	Approved for blood cancer	IMMUNOTHERAPY	SENSITIVITY	pathway-member	Cytokines(KEGG)|anticancer agent(Cmap)	ClearityFoundationClinicalTrial|DrugBank	0.912	0.7621	TRUE	-
MTOR|TP53	ERIBULIN MESYLATE	Approved for breast cancer	CHEMOTHERAPY	SENSITIVITY	pathway-member	Cellular process(KEGG)	DrugBank	0.911	1	TRUE	-
RPL3	OMACETAXINE MEPESUCCINATE	Approved for blood cancer	CHEMOTHERAPY	SENSITIVITY	direct-target	protein synthesis inhibitor(Cmap)	DrugBank	0.911	0.0427	-	-
MTOR	AXITINIB	Approved for kidney cancer	TARGETED_THERAPY	SENSITIVITY	pathway-member	PDGFR tyrosine kinase receptor inhibitor(Cmap)|Receptor tyrosine kinases (RTK)(KEGG)|VEGFR inhibitor(Cmap)	CancerCommons|ChemblInteractions|DrugBank|MyCancerGenome|MyCancerGenomeClinicalTrial|PharmGKB|TALC|TdgClinicalTrial	0.907	0.7621	TRUE	-
MTOR	SUNITINIB	Approved for intestine, kidney, pancreas and stomach cancer	TARGETED_THERAPY	SENSITIVITY	pathway-member	Cytokines(KEGG)|FLT3 inhibitor(Cmap)|KIT inhibitor(Cmap)|PDGFR tyrosine kinase receptor inhibitor(Cmap)|RET tyrosine kinase inhibitor(Cmap)|Receptor tyrosine kinases (RTK)(KEGG)|VEGFR inhibitor(Cmap)	CancerGenomeInterpreter|DrugBank|MyCancerGenomeClinicalTrial|TALC|TEND|TdgClinicalTrial	0.906	0.7621	TRUE	-
MTOR	COPANLISIB	Approved for blood cancer	TARGETED_THERAPY	SENSITIVITY	pathway-member	PI3K inhibitor(Cmap)|Transferases (EC2)(KEGG)	ChemblInteractions|MyCancerGenome|MyCancerGenomeClinicalTrial	0.904	0.7621	TRUE	-
MTOR	LENVATINIB	Approved for thyroid cancer	TARGETED_THERAPY	SENSITIVITY	pathway-member	FGFR inhibitor(Cmap)|KIT inhibitor(Cmap)|PDGFR tyrosine kinase receptor inhibitor(Cmap)|Receptor tyrosine kinases (RTK)(KEGG)|VEGFR inhibitor(Cmap)	TALC|TdgClinicalTrial	0.903	0.7621	TRUE	-
MTOR	CABOZANTINIB	Approved for thyroid cancer	TARGETED_THERAPY	SENSITIVITY	pathway-member	RET tyrosine kinase inhibitor(Cmap)|Receptor tyrosine kinases (RTK)(KEGG)|VEGFR inhibitor(Cmap)	ClearityFoundationClinicalTrial	0.902	0.7621	TRUE	-
MTOR	PONATINIB	Approved for blood cancer	TARGETED_THERAPY	SENSITIVITY	pathway-member	Bcr-Abl kinase inhibitor(Cmap)|FLT3 inhibitor(Cmap)|Non-receptor tyrosine kinases(KEGG)|PDGFR tyrosine kinase receptor inhibitor(Cmap)	DrugBank	0.901	0.7621	TRUE	-
CTNNB1	VINBLASTINE	Approved for blood, breast, skin, testis and uterus cancer	CHEMOTHERAPY	SENSITIVITY	pathway-member	Cellular process(KEGG)|microtubule inhibitor(Cmap)|tubulin polymerization inhibitor(Cmap)	DrugBank	0.901	0.7112	TRUE	-
CTNNB1|TNFSF13B|TP53	ETOPOSIDE	Approved for testis cancer	CHEMOTHERAPY	SENSITIVITY	biomarker	Isomerases (EC5)(KEGG)|topoisomerase inhibitor(Cmap)	CTRP|JAX-ClinicalKnowledgebase|NCI	0.832	1	TRUE	-
PRKG1|TP53|TRPM6	VORINOSTAT	Approved for skin cancer	CHEMOTHERAPY	SENSITIVITY	biomarker	HDAC inhibitor(Cmap)|Hydrolases (EC3)(KEGG)	CTRP|JAX-ClinicalKnowledgebase	0.832	1	TRUE	-
MTR|TP53	CYCLOPHOSPHAMIDE	Approved for blood cancer	CHEMOTHERAPY	SENSITIVITY	biomarker	DNA alkylating agent(Cmap)	JAX-ClinicalKnowledgebase|PharmGKB	0.822	1	TRUE	-
FANCA|TP53	OLAPARIB	Approved for ovary cancer	TARGETED_THERAPY	SENSITIVITY	biomarker	PARP inhibitor(Cmap)|Transferases (EC2)(KEGG)	CancerGenomeInterpreter|JAX-ClinicalKnowledgebase	0.822	1	TRUE	-
MTR|TP53	ACTINOMYCIN D	Approved for bone, testis and uterus cancer	CHEMOTHERAPY	BOTH	biomarker	Other	GDSC|PharmGKB	0.821	1	TRUE	-
TP53	DOXORUBICIN	Approved for ovary cancer	CHEMOTHERAPY	SENSITIVITY	biomarker	Isomerases (EC5)(KEGG)|topoisomerase inhibitor(Cmap)	CIViC|CancerGenomeInterpreter|JAX-ClinicalKnowledgebase	0.814	1	TRUE	-
TP53	GEMCITABINE	Approved for lung and pancreas cancer	CHEMOTHERAPY	SENSITIVITY	biomarker	Oxidoreductases (EC1)(KEGG)|ribonucleotide reductase inhibitor(Cmap)	CancerGenomeInterpreter|JAX-ClinicalKnowledgebase	0.813	1	TRUE	-
TP53	OXALIPLATIN	Approved for colon and rectum cancer	CHEMOTHERAPY	SENSITIVITY	biomarker	DNA inhibitor(Cmap)	CIViC|GDSC|JAX-ClinicalKnowledgebase	0.813	1	TRUE	-
TP53	CAPECITABINE	Approved for breast, colon and rectum cancer	CHEMOTHERAPY	SENSITIVITY	biomarker	DNA synthesis inhibitor(Cmap)|Transferases (EC2)(KEGG)|thymidylate synthase inhibitor(Cmap)	CIViC	0.812	1	TRUE	-
TP53	CETUXIMAB	Approved for head and neck cancer	TARGETED_THERAPY	SENSITIVITY	biomarker	Receptor tyrosine kinases (RTK)_Monoclonal antibody(KEGG)	CIViC	0.812	1	TRUE	-
TP53	CRIZOTINIB	Approved for lung cancer	TARGETED_THERAPY	SENSITIVITY	biomarker	ALK tyrosine kinase receptor inhibitor(Cmap)|Receptor tyrosine kinases (RTK)(KEGG)	JAX-ClinicalKnowledgebase	0.812	1	TRUE	-
TP53	CYTARABINE	Approved for blood cancer	CHEMOTHERAPY	SENSITIVITY	biomarker	ribonucleotide reductase inhibitor(Cmap)	JAX-ClinicalKnowledgebase	0.812	1	TRUE	-
TP53	DASATINIB	Approved for blood cancer	TARGETED_THERAPY	SENSITIVITY	biomarker	Bcr-Abl kinase inhibitor(Cmap)|KIT inhibitor(Cmap)|Non-receptor tyrosine kinases(KEGG)|PDGFR tyrosine kinase receptor inhibitor(Cmap)|Receptor tyrosine kinases (RTK)(KEGG)|ephrin inhibitor(Cmap)|src inhibitor(Cmap)|tyrosine kinase inhibitor(Cmap)	JAX-ClinicalKnowledgebase	0.812	1	TRUE	-
TP53	DAUNORUBICIN	Approved for blood cancer	CHEMOTHERAPY	SENSITIVITY	biomarker	Isomerases (EC5)(KEGG)|RNA synthesis inhibitor(Cmap)|topoisomerase inhibitor(Cmap)	JAX-ClinicalKnowledgebase	0.812	1	TRUE	-
TP53	ERLOTINIB	Approved for lung cancer	TARGETED_THERAPY	SENSITIVITY	biomarker	EGFR inhibitor(Cmap)|Receptor tyrosine kinases (RTK)(KEGG)	JAX-ClinicalKnowledgebase	0.812	1	TRUE	-
TP53	IFOSFAMIDE	Approved for testis cancer	CHEMOTHERAPY	SENSITIVITY	biomarker	DNA alkylating agent(Cmap)	JAX-ClinicalKnowledgebase	0.812	1	TRUE	-
TP53	IRINOTECAN	Approved for colon and rectum cancer	CHEMOTHERAPY	SENSITIVITY	biomarker	Isomerases (EC5)(KEGG)|topoisomerase inhibitor(Cmap)	JAX-ClinicalKnowledgebase	0.812	1	TRUE	-
TP53	MITOMYCIN	Approved for colon, pancreas, rectum and stomach cancer	CHEMOTHERAPY	SENSITIVITY	biomarker	Other	CTRP|CancerGenomeInterpreter	0.812	1	TRUE	-
TP53	PANITUMUMAB	Approved for colon and rectum cancer	TARGETED_THERAPY	SENSITIVITY	biomarker	Receptor tyrosine kinases (RTK)_Monoclonal antibody(KEGG)	JAX-ClinicalKnowledgebase	0.812	1	TRUE	-
TP53	TEMOZOLOMIDE	Approved for brain cancer	CHEMOTHERAPY	SENSITIVITY	biomarker	DNA alkylating agent(Cmap)	JAX-ClinicalKnowledgebase	0.812	1	TRUE	-
TP53	THIOTEPA	Approved for bladder, breast and ovary cancer	CHEMOTHERAPY	SENSITIVITY	biomarker	cytochrome P450 inhibitor(Cmap)	NCI	0.812	1	TRUE	-
TP53	TOPOTECAN	Approved for cervix, lung and ovary cancer	CHEMOTHERAPY	SENSITIVITY	biomarker	Isomerases (EC5)(KEGG)|topoisomerase inhibitor(Cmap)	JAX-ClinicalKnowledgebase	0.812	1	TRUE	-
TP53	TRABECTEDIN	Approved for soft tissue cancer	CHEMOTHERAPY	SENSITIVITY	biomarker	Other	NCI	0.812	1	TRUE	-
TP53	VEMURAFENIB	Approved for skin cancer	TARGETED_THERAPY	SENSITIVITY	biomarker	RAF inhibitor(Cmap)|Serine/threonine kinases(KEGG)	JAX-ClinicalKnowledgebase	0.812	1	TRUE	-
CTNNB1	IMATINIB	Approved for blood cancer	TARGETED_THERAPY	SENSITIVITY	biomarker	Bcr-Abl kinase inhibitor(Cmap)|KIT inhibitor(Cmap)|Non-receptor tyrosine kinases(KEGG)|PDGFR tyrosine kinase receptor inhibitor(Cmap)|Receptor tyrosine kinases (RTK)(KEGG)	JAX-ClinicalKnowledgebase	0.812	0.7112	TRUE	-
CTNNB1	LETROZOLE	Approved for breast cancer	HORMONE_THERAPY	SENSITIVITY	biomarker	Oxidoreductases (EC1)(KEGG)|aromatase inhibitor(Cmap)	CancerGenomeInterpreter	0.812	0.7112	TRUE	-
PSMC3	IXAZOMIB CITRATE	Approved for blood cancer	TARGETED_THERAPY	SENSITIVITY	biomarker	Hydrolases (EC3)(KEGG)	ChemblInteractions	0.812	0.0455	-	-
HEXB	ESTRAMUSTINE	Approved for prostate cancer	CHEMOTHERAPY	SENSITIVITY	biomarker	Cellular process(KEGG)|DNA alkylating agent(Cmap)|Oxidoreductases (EC1)(KEGG)	NCI	0.812	0.0402	-	-
CTNNB1	IDARUBICIN	Approved for blood cancer	CHEMOTHERAPY	SENSITIVITY	biomarker	Isomerases (EC5)(KEGG)|topoisomerase inhibitor(Cmap)	CTRP	0.811	0.7112	TRUE	-
MTR	VINCRISTINE	Approved for blood cancer	CHEMOTHERAPY	SENSITIVITY	biomarker	Cellular process(KEGG)|tubulin polymerization inhibitor(Cmap)	PharmGKB	0.811	0.0238	-	-
CBS	ARSENIC	Approved for blood cancer	CHEMOTHERAPY	SENSITIVITY	biomarker	Other	PharmGKB	0.811	0.0195	-	-
NCAPD3	PEMETREXED	Approved for lung cancer	CHEMOTHERAPY	SENSITIVITY	biomarker	Ligases (EC6)(KEGG)|Oxidoreductases (EC1)(KEGG)|Transferases (EC2)(KEGG)|dihydrofolate reductase inhibitor(Cmap)|thymidylate synthase inhibitor(Cmap)	CTRP	0.811	0.0029	-	-
CARD6|MAP4K4|MTOR|MTR|TNFSF13B	SULFASALAZINE	Cancer Clinical Trials and approved for other pathologies	-	SENSITIVITY	pathway-member	cyclooxygenase inhibitor(Cmap)	DrugBank|PharmGKB|TdgClinicalTrial	0.752	0.7621	TRUE	-
CTNNA2|MTOR|TP53	SIROLIMUS	Cancer Clinical Trials and approved for other pathologies	-	SENSITIVITY	direct-target	Other	CIViC|CTRP|CancerGenomeInterpreter|ClearityFoundationClinicalTrial|DoCM|DrugBank|JAX-ClinicalKnowledgebase|MyCancerGenome|NCI|OncoKB|TALC|TTD|TdgClinicalTrial	0.739	1	TRUE	-
MTOR|PKN2|PLCB1	INGENOL MEBUTATE	Cancer Clinical Trials and approved for other pathologies	-	SENSITIVITY	pathway-member	Other	DrugBank|GuideToPharmacologyInteractions|TdgClinicalTrial	0.733	0.7621	TRUE	-
ARSB|P3H2	ASCORBIC ACID	Cancer Clinical Trials and approved for other pathologies	-	SENSITIVITY	direct-target	Other	DrugBank|NCI	0.721	0.0361	-	-
CTNNB1|MTOR	AFLIBERCEPT	Cancer Clinical Trials and approved for other pathologies	-	SENSITIVITY	pathway-member	Cytokines(KEGG)	ChemblInteractions|DrugBank|MyCancerGenome|TTD|TdgClinicalTrial	0.714	0.7621	TRUE	-
RARG	TAZAROTENE	Cancer Clinical Trials and approved for other pathologies	-	SENSITIVITY	direct-target	Hepatocyte nuclear factor 4 like receptors(KEGG)|Thyroid hormone like receptors(KEGG)|retinoid receptor agonist(Cmap)	ChemblInteractions|DrugBank|TEND|TTD|TdgClinicalTrial	0.714	0.0449	-	-
CARD6|TNFSF13B	AURANOFIN	Cancer Clinical Trials and approved for other pathologies	-	SENSITIVITY	pathway-member	NFkB pathway inhibitor(Cmap)	DrugBank|TEND|TdgClinicalTrial	0.713	0.0534	-	-
ABAT	DIVALPROEX SODIUM	Cancer Clinical Trials and approved for other pathologies	-	SENSITIVITY	direct-target	Lyases (EC4)(KEGG)|Oxidoreductases (EC1)(KEGG)|Transferases (EC2)(KEGG)|Voltage-gated ion channels(KEGG)	TEND|TTD|TdgClinicalTrial	0.713	0.0415	-	-
ABAT	VALPROIC ACID	Cancer Clinical Trials and approved for other pathologies	-	SENSITIVITY	direct-target	Lyases (EC4)(KEGG)|Oxidoreductases (EC1)(KEGG)|Transferases (EC2)(KEGG)|Voltage-gated ion channels(KEGG)	TEND|TdgClinicalTrial	0.713	0.0415	-	-
ATP4A	PANTOPRAZOLE	Cancer Clinical Trials and approved for other pathologies	-	SENSITIVITY	direct-target	ATPase inhibitor(Cmap)|Hydrolases (EC3)(KEGG)	TEND|TdgClinicalTrial	0.713	0.0174	-	-
RARG	ACITRETIN	Cancer Clinical Trials and approved for other pathologies	-	SENSITIVITY	direct-target	Hepatocyte nuclear factor 4 like receptors(KEGG)|Thyroid hormone like receptors(KEGG)|retinoid receptor agonist(Cmap)	ChemblInteractions|DrugBank	0.712	0.0449	-	-
MTOR|PLCB1	VITAMIN E	Cancer Clinical Trials and approved for other pathologies	-	SENSITIVITY	pathway-member	Other	DrugBank	0.711	0.7621	TRUE	-
CARD6|TNFSF13B	ASPIRIN	Cancer Clinical Trials and approved for other pathologies	-	SENSITIVITY	pathway-member	Oxidoreductases (EC1)(KEGG)|cyclooxygenase inhibitor(Cmap)	DrugBank	0.711	0.0534	-	-
MTOR	NINTEDANIB	Cancer Clinical Trials and approved for other pathologies	-	SENSITIVITY	pathway-member	FGFR inhibitor(Cmap)|PDGFR tyrosine kinase receptor inhibitor(Cmap)|Receptor tyrosine kinases (RTK)(KEGG)|VEGFR inhibitor(Cmap)	ClearityFoundationClinicalTrial|DrugBank|GuideToPharmacologyInteractions|MyCancerGenome|TALC|TdgClinicalTrial	0.706	0.7621	TRUE	-
MTOR	PIOGLITAZONE	Cancer Clinical Trials and approved for other pathologies	-	SENSITIVITY	pathway-member	PPAR receptor agonist(Cmap)|Thyroid hormone like receptors(KEGG)|insulin sensitizer(Cmap)	DrugBank|GuideToPharmacologyInteractions|TEND|TTD|TdgClinicalTrial	0.704	0.7621	TRUE	-
MTOR	ROSIGLITAZONE	Cancer Clinical Trials and approved for other pathologies	-	SENSITIVITY	pathway-member	PPAR receptor agonist(Cmap)|Thyroid hormone like receptors(KEGG)|insulin sensitizer(Cmap)	DrugBank|GuideToPharmacologyInteractions|TEND|TTD|TdgClinicalTrial	0.704	0.7621	TRUE	-
PRKG1	VERAPAMIL	Cancer Clinical Trials and approved for other pathologies	-	SENSITIVITY	pathway-member	Voltage-gated ion channels(KEGG)|calcium channel blocker(Cmap)	DrugBank|GuideToPharmacologyInteractions|TEND|TdgClinicalTrial	0.704	0.0452	-	-
MTOR	INDOMETACIN	Cancer Clinical Trials and approved for other pathologies	-	SENSITIVITY	pathway-member	Oxidoreductases (EC1)(KEGG)|cyclooxygenase inhibitor(Cmap)	DrugBank|GuideToPharmacologyInteractions	0.702	0.7621	TRUE	-
CTNNB1	SULINDAC	Cancer Clinical Trials and approved for other pathologies	-	SENSITIVITY	pathway-member	Oxidoreductases (EC1)(KEGG)|cyclooxygenase inhibitor(Cmap)	DrugBank	0.701	0.7112	TRUE	-
NCF2	CAPTOPRIL	Cancer Clinical Trials and approved for other pathologies	-	SENSITIVITY	pathway-member	Hydrolases (EC3)(KEGG)|angiotensin converting enzyme inhibitor(Cmap)	DrugBank	0.701	0.0284	-	-
HORMAD1|ITGB4|PRKG1	ITRACONAZOLE	Cancer Clinical Trials and approved for other pathologies	-	SENSITIVITY	biomarker	cytochrome P450 inhibitor(Cmap)	CTRP	0.631	0.0732	-	-
TP53	DECITABINE	Cancer Clinical Trials and approved for other pathologies	-	SENSITIVITY	biomarker	DNA methyltransferase inhibitor(Cmap)|Transferases (EC2)(KEGG)	CancerGenomeInterpreter	0.612	1	-	-
TP53	ENALAPRIL	Cancer Clinical Trials and approved for other pathologies	-	SENSITIVITY	biomarker	Hydrolases (EC3)(KEGG)|angiotensin converting enzyme inhibitor(Cmap)	NCI	0.612	1	-	-
TP53	MEDROXYPROGESTERONE	Cancer Clinical Trials and approved for other pathologies	-	SENSITIVITY	biomarker	Estrogen like receptors(KEGG)|progesterone receptor agonist(Cmap)	NCI	0.612	1	-	-
TP53	METHYLPREDNISOLONE	Cancer Clinical Trials and approved for other pathologies	-	SENSITIVITY	biomarker	Estrogen like receptors(KEGG)|glucocorticoid receptor agonist(Cmap)	NCI	0.612	1	-	-
TP53	URSODEOXYCHOLIC ACID	Cancer Clinical Trials and approved for other pathologies	-	SENSITIVITY	biomarker	Other	NCI	0.612	1	-	-
MTOR	METFORMIN	Cancer Clinical Trials and approved for other pathologies	-	SENSITIVITY	biomarker	Serine/threonine kinases(KEGG)|insulin sensitizer(Cmap)	MyCancerGenomeClinicalTrial	0.612	0.7621	-	-
RARG	ISOTRETINOIN	Cancer Clinical Trials and approved for other pathologies	-	SENSITIVITY	biomarker	Thyroid hormone like receptors(KEGG)|retinoid receptor agonist(Cmap)	ChemblInteractions	0.612	0.0449	-	-
GRIN2D	MEMANTINE HYDROCHLORIDE	Cancer Clinical Trials and approved for other pathologies	-	SENSITIVITY	biomarker	Ligand-gated ion channels(KEGG)	ChemblInteractions	0.612	0.0338	-	-
ATP4A	PANTOPRAZOLE SODIUM	Cancer Clinical Trials and approved for other pathologies	-	SENSITIVITY	biomarker	Hydrolases (EC3)(KEGG)	ChemblInteractions	0.612	0.0174	-	-
SERPINA3	THIORIDAZINE	Cancer Clinical Trials and approved for other pathologies	-	SENSITIVITY	biomarker	Rhodopsin family(KEGG)|dopamine receptor antagonist(Cmap)	GuideToPharmacologyInteractions	0.612	0.0109	-	-
CTNNB1	CELECOXIB	Cancer Clinical Trials and approved for other pathologies	-	SENSITIVITY	biomarker	Oxidoreductases (EC1)(KEGG)|cyclooxygenase inhibitor(Cmap)	PharmGKB	0.611	0.7112	-	-
MTR	FOLIC ACID	Cancer Clinical Trials and approved for other pathologies	-	SENSITIVITY	biomarker	Other	PharmGKB	0.611	0.0238	-	-
HORMAD1|MAP4K4|MTOR|PCM1|PLCB1|PRKG1|TP53	SELUMETINIB	Clinical Trials	-	SENSITIVITY	pathway-member	MEK inhibitor(Cmap)|Serine/threonine kinases(KEGG)	CIViC|CTRP|CancerCommons|ChemblInteractions|ClearityFoundationClinicalTrial|GuideToPharmacologyInteractions|JAX-ClinicalKnowledgebase|MyCancerGenome|MyCancerGenomeClinicalTrial|TALC	0.58	1	-	-
CTNNB1|KAT6A|MAP4K4|NCAPD3|RANBP17|STK39	781661-94-7	Clinical Trials	-	SENSITIVITY	pathway-member	Other	CTRP|TALC	0.562	0.7112	-	-
CTNNB1|MTOR|NCAPD3|PRKG1|TP53	NAVITOCLAX	Clinical Trials	-	SENSITIVITY	pathway-member	BCL inhibitor(Cmap)|Cellular process(KEGG)	CTRP|ChemblInteractions|DrugBank|GuideToPharmacologyInteractions|JAX-ClinicalKnowledgebase|TALC|TTD	0.554	1	-	-
MAP4K4|PLCB1|PRKG1|TP53	391210-10-9	Clinical Trials	-	SENSITIVITY	pathway-member	Other	ChemblInteractions|DrugBank|GuideToPharmacologyInteractions|JAX-ClinicalKnowledgebase|MyCancerGenome|MyCancerGenomeClinicalTrial|TALC	0.547	1	-	-
MAP4K4|PLCB1|PRKG1|TP53	PIMASERTIB	Clinical Trials	-	SENSITIVITY	pathway-member	Serine/threonine kinases(KEGG)	CancerCommons|ChemblInteractions|ClearityFoundationClinicalTrial|JAX-ClinicalKnowledgebase|MyCancerGenome|TALC	0.546	1	-	-
ILK|MTOR|PRKG1	IPATASERTIB	Clinical Trials	-	SENSITIVITY	pathway-member	Serine/threonine kinases(KEGG)	ChemblInteractions|ClearityFoundationClinicalTrial|GuideToPharmacologyInteractions|MyCancerGenomeClinicalTrial|TdgClinicalTrial	0.536	0.7621	-	-
ILK|MTOR|TP53	CAPIVASERTIB	Clinical Trials	-	SENSITIVITY	pathway-member	AKT inhibitor(Cmap)	CIViC|CancerGenomeInterpreter|ChemblInteractions|ClearityFoundationClinicalTrial|GuideToPharmacologyInteractions|JAX-ClinicalKnowledgebase	0.535	1	-	-
MTOR|TP53|ZNF429	803712-79-0	Clinical Trials	-	BOTH	pathway-member	Other	ChemblInteractions|GDSC|TALC|TdgClinicalTrial	0.534	1	-	-
MTOR|RGL2|TP53	GOSSYPOL	Clinical Trials	-	SENSITIVITY	pathway-member	BCL inhibitor(Cmap)|MCL1 inhibitor(Cmap)	CTRP|NCI|TALC|TTD|TdgClinicalTrial	0.533	1	-	-
CTNNB1|ILK|MTOR	TRICIRIBINE	Clinical Trials	-	SENSITIVITY	pathway-member	AKT inhibitor(Cmap)	ClearityFoundationClinicalTrial|JAX-ClinicalKnowledgebase|TdgClinicalTrial	0.533	0.7621	-	-
MTOR|RPS6KB2|TNFSF13B	XL-418	Clinical Trials	-	SENSITIVITY	pathway-member	Other	ChemblInteractions|DrugBank|TTD|TdgClinicalTrial	0.533	0.7621	-	-
PLCB1|PRKG1|TP53	ENCORAFENIB	Clinical Trials	-	SENSITIVITY	pathway-member	Serine/threonine kinases(KEGG)	JAX-ClinicalKnowledgebase|MyCancerGenome	0.532	1	-	-
MAP4K4|PLCB1|PRKG1	REFAMETINIB	Clinical Trials	-	SENSITIVITY	pathway-member	MEK inhibitor(Cmap)	CancerCommons|ChemblInteractions|ClearityFoundationClinicalTrial|GuideToPharmacologyInteractions|JAX-ClinicalKnowledgebase|MyCancerGenome|MyCancerGenomeClinicalTrial|TALC	0.529	0.0554	-	-
MTOR|TP53	DACTOLISIB	Clinical Trials	-	SENSITIVITY	direct-target	Other	CancerCommons|ChemblInteractions|GuideToPharmacologyInteractions|JAX-ClinicalKnowledgebase|MyCancerGenome|MyCancerGenomeClinicalTrial|TALC|TTD	0.527	1	-	-
MAP4K4|PLCB1|PRKG1	BINIMETINIB	Clinical Trials	-	SENSITIVITY	pathway-member	Serine/threonine kinases(KEGG)	ChemblInteractions|ClearityFoundationClinicalTrial|GuideToPharmacologyInteractions|MyCancerGenome|MyCancerGenomeClinicalTrial|TdgClinicalTrial	0.527	0.0554	-	-
ILK|MTOR|PLCB1	ENZASTAURIN	Clinical Trials	-	SENSITIVITY	pathway-member	PKC inhibitor(Cmap)	ChemblInteractions|GuideToPharmacologyInteractions|MyCancerGenome|TALC|TTD|TdgClinicalTrial	0.526	0.7621	-	-
MTOR|TP53	GEDATOLISIB	Clinical Trials	-	SENSITIVITY	direct-target	Serine/threonine kinases(KEGG)|Transferases (EC2)(KEGG)	ChemblInteractions|GuideToPharmacologyInteractions|JAX-ClinicalKnowledgebase|MyCancerGenome|MyCancerGenomeClinicalTrial	0.525	1	-	-
MAP4K4|PLCB1|PRKG1	212631-79-3	Clinical Trials	-	SENSITIVITY	pathway-member	Other	ChemblInteractions|GuideToPharmacologyInteractions|JAX-ClinicalKnowledgebase|MyCancerGenome	0.525	0.0554	-	-
MAP4K4|PLCB1|PRKG1	AZD8330	Clinical Trials	-	SENSITIVITY	pathway-member	MEK inhibitor(Cmap)	ChemblInteractions|DrugBank|MyCancerGenome|TALC|TdgClinicalTrial	0.525	0.0554	-	-
MAP4K4|PLCB1|PRKG1	TAK-733	Clinical Trials	-	SENSITIVITY	pathway-member	MEK inhibitor(Cmap)	CancerCommons|ChemblInteractions|ClearityFoundationClinicalTrial|MyCancerGenome	0.525	0.0554	-	-
MTOR|TP53	SAPANISERTIB	Clinical Trials	-	SENSITIVITY	direct-target	Other	ChemblInteractions|GuideToPharmacologyInteractions|JAX-ClinicalKnowledgebase|MyCancerGenome|TTD	0.524	1	-	-
MTOR|XRN1	FORETINIB	Clinical Trials	-	SENSITIVITY	pathway-member	Receptor tyrosine kinases (RTK)(KEGG)|VEGFR inhibitor(Cmap)	ChemblInteractions|GDSC|GuideToPharmacologyInteractions|MyCancerGenome	0.524	0.7621	-	-
CARD6|NCF2|PRKG1	RALIMETINIB	Clinical Trials	-	SENSITIVITY	pathway-member	Serine/threonine kinases(KEGG)	ChemblInteractions|ClearityFoundationClinicalTrial|GuideToPharmacologyInteractions	0.524	0.0452	-	-
CARD6|NCF2|PRKG1	TALMAPIMOD	Clinical Trials	-	SENSITIVITY	pathway-member	Serine/threonine kinases(KEGG)|p38 MAPK inhibitor(Cmap)	ChemblInteractions|DrugBank|GuideToPharmacologyInteractions|TdgClinicalTrial	0.524	0.0452	-	-
MTOR|TP53	ALPELISIB	Clinical Trials	-	SENSITIVITY	pathway-member	PI3K inhibitor(Cmap)|Transferases (EC2)(KEGG)	CancerCommons|JAX-ClinicalKnowledgebase|MyCancerGenome|MyCancerGenomeClinicalTrial	0.523	1	-	-
MAP4K4|PLCB1|PRKG1	RO4987655	Clinical Trials	-	SENSITIVITY	pathway-member	Other	CancerCommons|ChemblInteractions	0.523	0.0554	-	-
CARD6|MAP4K4|RGL2	CC-401	Clinical Trials	-	SENSITIVITY	pathway-member	JNK inhibitor(Cmap)	ChemblInteractions|TTD	0.522	0.0554	-	-
CARD6|NCF2|PRKG1	GSK610677	Clinical Trials	-	SENSITIVITY	pathway-member	Other	ChemblInteractions|TTD	0.522	0.0452	-	-
ABAT|CBS	PYRIDOXAL PHOSPHATE	Clinical Trials	-	SENSITIVITY	direct-target	Other	DrugBank|TTD	0.521	0.0415	-	-
MTOR	RIDAFOROLIMUS	Clinical Trials	-	SENSITIVITY	direct-target	mTOR inhibitor(Cmap)	ChemblInteractions|ClearityFoundationClinicalTrial|GuideToPharmacologyInteractions|MyCancerGenome|TALC|TTD|TdgClinicalTrial	0.517	0.7621	-	-
MTOR	VOXTALISIB	Clinical Trials	-	SENSITIVITY	direct-target	Other	CancerCommons|ChemblInteractions|DrugBank|MyCancerGenome|TALC|TdgClinicalTrial	0.516	0.7621	-	-
MTOR	OSI-027	Clinical Trials	-	SENSITIVITY	direct-target	mTOR inhibitor(Cmap)	ChemblInteractions|MyCancerGenome|TALC|TTD|TdgClinicalTrial	0.515	0.7621	-	-
MTOR	PF-04691502	Clinical Trials	-	SENSITIVITY	direct-target	PI3K inhibitor(Cmap)|mTOR inhibitor(Cmap)	ChemblInteractions|GuideToPharmacologyInteractions|MyCancerGenome|TALC	0.515	0.7621	-	-
MTOR	APITOLISIB	Clinical Trials	-	SENSITIVITY	direct-target	Serine/threonine kinases(KEGG)|Transferases (EC2)(KEGG)	ChemblInteractions|GuideToPharmacologyInteractions|MyCancerGenome|TTD	0.514	0.7621	-	-
MTOR	CC-223	Clinical Trials	-	SENSITIVITY	direct-target	mTOR inhibitor(Cmap)	CancerCommons|ChemblInteractions|GuideToPharmacologyInteractions	0.514	0.7621	-	-
MTOR	SF1126	Clinical Trials	-	SENSITIVITY	direct-target	Other	ChemblInteractions|DrugBank|MyCancerGenome|TdgClinicalTrial	0.514	0.7621	-	-
TNFSF13B	TABALUMAB	Clinical Trials	-	SENSITIVITY	direct-target	Cytokines_Monoclonal antibody(KEGG)	ChemblInteractions|TdgClinicalTrial|moAb	0.514	0.0534	-	-
PLCB1|PRKG1	BMS-908662	Clinical Trials	-	SENSITIVITY	pathway-member	Other	ChemblInteractions|DrugBank|MyCancerGenome|TdgClinicalTrial	0.514	0.0452	-	-
MTOR	DS-3078A	Clinical Trials	-	SENSITIVITY	direct-target	Other	CancerCommons|ChemblInteractions	0.513	0.7621	-	-
CTNNB1|NCF2	MARIMASTAT	Clinical Trials	-	SENSITIVITY	pathway-member	Hydrolases (EC3)(KEGG)|matrix metalloprotease inhibitor(Cmap)	DrugBank|TEND|TTD|TdgClinicalTrial	0.513	0.7112	-	-
PLCB1|PRKG1	1096708-71-2	Clinical Trials	-	SENSITIVITY	pathway-member	Other	ChemblInteractions|MyCancerGenomeClinicalTrial	0.513	0.0452	-	-
PLCB1|PRKG1	ARQ736	Clinical Trials	-	SENSITIVITY	pathway-member	Other	ChemblInteractions|TALC	0.513	0.0452	-	-
ILK|MTOR	AFURESERTIB HYDROCHLORIDE	Clinical Trials	-	SENSITIVITY	pathway-member	Serine/threonine kinases(KEGG)	ClearityFoundationClinicalTrial	0.512	0.7621	-	-
MTOR|PLCB1	APRINOCARSEN SODIUM	Clinical Trials	-	SENSITIVITY	pathway-member	Serine/threonine kinases_Antisense oligonucleotide(KEGG)	TALC	0.512	0.7621	-	-
CTNNB1|NCF2	PRINOMASTAT	Clinical Trials	-	SENSITIVITY	pathway-member	Hydrolases (EC3)(KEGG)	TALC|TTD	0.512	0.7112	-	-
CTNNB1|NCF2	REBIMASTAT	Clinical Trials	-	SENSITIVITY	pathway-member	Hydrolases (EC3)(KEGG)	NCI|TTD	0.512	0.7112	-	-
MTOR|TP53	DHA-PACLITAXEL	Clinical Trials	-	SENSITIVITY	pathway-member	Other	DrugBank	0.511	1	-	-
CTNNB1|MTOR	ABT-510	Clinical Trials	-	SENSITIVITY	pathway-member	Other	DrugBank	0.511	0.7621	-	-
CTNNB1|MTOR	AVASTIN+/-TARCEVA	Clinical Trials	-	SENSITIVITY	pathway-member	Other	TTD	0.511	0.7621	-	-
CTNNB1|MTOR	PTC299	Clinical Trials	-	SENSITIVITY	pathway-member	Other	TTD	0.511	0.7621	-	-
MTOR	RIMIDUCID	Clinical Trials	-	SENSITIVITY	direct-target	Hydrolases (EC3)(KEGG)	DrugBank	0.511	0.7621	-	-
MTOR|PLCB1	SOTRASTAURIN ACETATE	Clinical Trials	-	SENSITIVITY	pathway-member	Serine/threonine kinases(KEGG)	TTD	0.511	0.7621	-	-
CTNNB1|MTOR	TAK-593	Clinical Trials	-	SENSITIVITY	pathway-member	VEGFR inhibitor(Cmap)	TTD	0.511	0.7621	-	-
MTOR	TIVOZANIB	Clinical Trials	-	SENSITIVITY	pathway-member	Receptor tyrosine kinases (RTK)(KEGG)|VEGFR inhibitor(Cmap)	CancerCommons|ChemblInteractions|ClearityFoundationClinicalTrial|GuideToPharmacologyInteractions|MyCancerGenome|TALC|TdgClinicalTrial	0.508	0.7621	-	-
FZR1	DINACICLIB	Clinical Trials	-	SENSITIVITY	pathway-member	CDK inhibitor(Cmap)|Serine/threonine kinases(KEGG)	CancerCommons|ChemblInteractions|ClearityFoundationClinicalTrial|GuideToPharmacologyInteractions|MyCancerGenome|MyCancerGenomeClinicalTrial	0.507	0.033	-	-
MTOR	CEDIRANIB	Clinical Trials	-	SENSITIVITY	pathway-member	KIT inhibitor(Cmap)|Receptor tyrosine kinases (RTK)(KEGG)|VEGFR inhibitor(Cmap)	ChemblInteractions|ClearityFoundationClinicalTrial|GuideToPharmacologyInteractions|TALC|TdgClinicalTrial	0.506	0.7621	-	-
MTOR	DOVITINIB	Clinical Trials	-	SENSITIVITY	pathway-member	EGFR inhibitor(Cmap)|FGFR inhibitor(Cmap)|FLT3 inhibitor(Cmap)|PDGFR tyrosine kinase receptor inhibitor(Cmap)|VEGFR inhibitor(Cmap)	CancerCommons|ChemblInteractions|ClearityFoundationClinicalTrial|GuideToPharmacologyInteractions|TdgClinicalTrial	0.506	0.7621	-	-
MTOR	MOTESANIB	Clinical Trials	-	SENSITIVITY	pathway-member	KIT inhibitor(Cmap)|PDGFR tyrosine kinase receptor inhibitor(Cmap)|Receptor tyrosine kinases (RTK)(KEGG)|VEGFR inhibitor(Cmap)	ChemblInteractions|GuideToPharmacologyInteractions|MyCancerGenome|TALC|TdgClinicalTrial	0.506	0.7621	-	-
MTOR	VATALANIB	Clinical Trials	-	SENSITIVITY	pathway-member	KIT inhibitor(Cmap)|PDGFR tyrosine kinase receptor inhibitor(Cmap)|Receptor tyrosine kinases (RTK)(KEGG)|VEGFR inhibitor(Cmap)	ChemblInteractions|DrugBank|GuideToPharmacologyInteractions|MyCancerGenome|TALC|TdgClinicalTrial	0.506	0.7621	-	-
MTOR	GLESATINIB	Clinical Trials	-	SENSITIVITY	pathway-member	Receptor tyrosine kinases (RTK)(KEGG)	ChemblInteractions|MyCancerGenome|TALC|TdgClinicalTrial	0.505	0.7621	-	-
MTOR	LINIFANIB	Clinical Trials	-	SENSITIVITY	pathway-member	Cytokines(KEGG)|PDGFR tyrosine kinase receptor inhibitor(Cmap)|Receptor tyrosine kinases (RTK)(KEGG)|VEGFR inhibitor(Cmap)	ChemblInteractions|DrugBank|GuideToPharmacologyInteractions|MyCancerGenome|TdgClinicalTrial	0.505	0.7621	-	-
CTNNB1	BIRINAPANT	Clinical Trials	-	SENSITIVITY	pathway-member	XIAP inhibitor(Cmap)	ChemblInteractions|ClearityFoundationClinicalTrial|GuideToPharmacologyInteractions|TALC	0.505	0.7112	-	-
FZR1	BI 2536	Clinical Trials	-	SENSITIVITY	pathway-member	Other	ChemblInteractions|GuideToPharmacologyInteractions|MyCancerGenome|TALC|TTD	0.505	0.033	-	-
FZR1	NMS-1286937	Clinical Trials	-	SENSITIVITY	pathway-member	PLK inhibitor(Cmap)	ChemblInteractions|GuideToPharmacologyInteractions|MyCancerGenome|TALC	0.505	0.033	-	-
FZR1	VOLASERTIB	Clinical Trials	-	SENSITIVITY	pathway-member	PLK inhibitor(Cmap)|Serine/threonine kinases(KEGG)	ChemblInteractions|GuideToPharmacologyInteractions|MyCancerGenome|TALC|TTD	0.505	0.033	-	-
MTOR	SONOLISIB	Clinical Trials	-	SENSITIVITY	pathway-member	Other	ChemblInteractions|MyCancerGenome|MyCancerGenomeClinicalTrial	0.504	0.7621	-	-
FZR1	ALVOCIDIB	Clinical Trials	-	SENSITIVITY	pathway-member	Other	ChemblInteractions|DrugBank|MyCancerGenome|TdgClinicalTrial	0.504	0.033	-	-
FZR1	GSK461364	Clinical Trials	-	SENSITIVITY	pathway-member	PLK inhibitor(Cmap)	ChemblInteractions|MyCancerGenome|TALC|TTD	0.504	0.033	-	-
MTOR	BUPARLISIB	Clinical Trials	-	SENSITIVITY	pathway-member	Other	ChemblInteractions|MyCancerGenome	0.503	0.7621	-	-
MTOR	ENMD-2076	Clinical Trials	-	SENSITIVITY	pathway-member	Aurora kinase inhibitor(Cmap)|FLT3 inhibitor(Cmap)|VEGFR inhibitor(Cmap)	ClearityFoundationClinicalTrial|MyCancerGenome	0.503	0.7621	-	-
MTOR	OSI-930	Clinical Trials	-	SENSITIVITY	pathway-member	KIT inhibitor(Cmap)|VEGFR inhibitor(Cmap)	ChemblInteractions|DrugBank|GuideToPharmacologyInteractions	0.503	0.7621	-	-
MTOR	PICTILISIB	Clinical Trials	-	SENSITIVITY	pathway-member	Other	ChemblInteractions|MyCancerGenome	0.503	0.7621	-	-
MTOR	PILARALISIB	Clinical Trials	-	SENSITIVITY	pathway-member	PI3K inhibitor(Cmap)	ChemblInteractions|MyCancerGenome	0.503	0.7621	-	-
MTOR	TESEVATINIB	Clinical Trials	-	SENSITIVITY	pathway-member	Other	DrugBank|MyCancerGenome|TdgClinicalTrial	0.503	0.7621	-	-
MTOR	X-82	Clinical Trials	-	SENSITIVITY	pathway-member	Other	ChemblInteractions|MyCancerGenome	0.503	0.7621	-	-
CTNNB1	LCL161	Clinical Trials	-	SENSITIVITY	pathway-member	Other	GuideToPharmacologyInteractions|TALC	0.503	0.7112	-	-
CTNNB1	LY2181308	Clinical Trials	-	SENSITIVITY	pathway-member	Other	DrugBank|TALC|TdgClinicalTrial	0.503	0.7112	-	-
FZR1	AT7519	Clinical Trials	-	SENSITIVITY	pathway-member	Other	ChemblInteractions|DrugBank|GuideToPharmacologyInteractions	0.503	0.033	-	-
MTOR	GSK2636771	Clinical Trials	-	SENSITIVITY	pathway-member	PI3K inhibitor(Cmap)	MyCancerGenome	0.502	0.7621	-	-
MTOR	INOLITAZONE	Clinical Trials	-	SENSITIVITY	pathway-member	Other	TALC	0.502	0.7621	-	-
MTOR	ORANTINIB	Clinical Trials	-	SENSITIVITY	pathway-member	FGFR inhibitor(Cmap)|PDGFR tyrosine kinase receptor inhibitor(Cmap)|VEGFR inhibitor(Cmap)	MyCancerGenome	0.502	0.7621	-	-
PRKG1	MIBEFRADIL	Clinical Trials	-	SENSITIVITY	pathway-member	T-type calcium channel blocker(Cmap)|Voltage-gated ion channels(KEGG)	DrugBank|GuideToPharmacologyInteractions	0.502	0.0452	-	-
FZR1	BAY1000394	Clinical Trials	-	SENSITIVITY	pathway-member	Other	CancerCommons	0.502	0.033	-	-
ILK	AT9283	Clinical Trials	-	SENSITIVITY	pathway-member	Other	TALC	0.502	0.0289	-	-
NCF2	INCYCLINIDE	Clinical Trials	-	SENSITIVITY	pathway-member	Other	TTD|TdgClinicalTrial	0.502	0.0284	-	-
MTOR	2-METHOXYESTRADIOL	Clinical Trials	-	SENSITIVITY	pathway-member	hypoxia inducible factor inhibitor(Cmap)	DrugBank	0.501	0.7621	-	-
MTOR	DICHLOROACETIC ACID	Clinical Trials	-	SENSITIVITY	pathway-member	Other	DrugBank	0.501	0.7621	-	-
MTOR	DIHYDROXYACETONE PHOSPHATE	Clinical Trials	-	SENSITIVITY	pathway-member	Other	DrugBank	0.501	0.7621	-	-
MTOR	GENISTEIN	Clinical Trials	-	SENSITIVITY	pathway-member	tyrosine kinase inhibitor(Cmap)	TTD	0.501	0.7621	-	-
MTOR	N-(4-CHLOROPHENYL)-2-[(PYRIDIN-4-YLMETHYL)AMINO]BENZAMIDE	Clinical Trials	-	SENSITIVITY	pathway-member	Other	DrugBank	0.501	0.7621	-	-
MTOR	NICOTINAMIDE	Clinical Trials	-	SENSITIVITY	pathway-member	protein synthesis stimulant(Cmap)	DrugBank	0.501	0.7621	-	-
NCF2	HALOFUGINONE	Clinical Trials	-	SENSITIVITY	pathway-member	collagenase inhibitor(Cmap)	DrugBank	0.501	0.0284	-	-
CDC42BPG|CHRNA3|CTNNB1|HORMAD1|NCAPD3|PTPRT|RPS6KC1|TRPM6	INDISULAM	Clinical Trials	-	SENSITIVITY	biomarker	CDK inhibitor(Cmap)	CTRP	0.481	0.7112	-	-
CDC42BPG|GTSE1|PTPRT|RANBP17|RGL2|STAC2	FEDRATINIB	Clinical Trials	-	SENSITIVITY	biomarker	Other	CTRP	0.461	0.1322	-	-
CDC42BPG|MTOR|NCAPD3|PKN2|PTPRT	PX-12	Clinical Trials	-	SENSITIVITY	biomarker	thioredoxin inhibitor(Cmap)	CTRP	0.451	0.7621	-	-
CTNNA2|PRKG1|TP53	ABT-737	Clinical Trials	-	SENSITIVITY	biomarker	BCL inhibitor(Cmap)	CTRP|JAX-ClinicalKnowledgebase	0.432	1	-	-
CTNNB1|NCAPD3|TP53	TANESPIMYCIN	Clinical Trials	-	SENSITIVITY	biomarker	HSP inhibitor(Cmap)|Signaling molecules(KEGG)	CTRP|JAX-ClinicalKnowledgebase	0.432	1	-	-
MTOR|PCM1|PTPRT	SERDEMETAN	Clinical Trials	-	SENSITIVITY	biomarker	MDM inhibitor(Cmap)	CTRP	0.431	0.7621	-	-
ITGB4|KAT6A|RARG	PAC-1	Clinical Trials	-	SENSITIVITY	biomarker	caspase activator(Cmap)	CTRP	0.431	0.0732	-	-
PRKG1|RANBP17|RPS6KC1	CURCUMIN	Clinical Trials	-	SENSITIVITY	biomarker	NFkB pathway inhibitor(Cmap)|cyclooxygenase inhibitor(Cmap)|histone acetyltransferase inhibitor(Cmap)|lipoxygenase inhibitor(Cmap)	CTRP	0.431	0.0452	-	-
MTOR|TP53	DS-7423	Clinical Trials	-	SENSITIVITY	biomarker	Other	ChemblInteractions|JAX-ClinicalKnowledgebase	0.422	1	-	-
FANCA|TP53	MK-2206	Clinical Trials	-	SENSITIVITY	biomarker	AKT inhibitor(Cmap)	CTRP	0.421	1	-	-
ITGB4|PTPRT	LUMINESPIB	Clinical Trials	-	SENSITIVITY	biomarker	Signaling molecules(KEGG)	CTRP	0.421	0.0732	-	-
TP53	ADAVOSERTIB	Clinical Trials	-	SENSITIVITY	biomarker	WEE1 kinase inhibitor(Cmap)	CancerGenomeInterpreter|JAX-ClinicalKnowledgebase	0.413	1	-	-
MTOR	AZD2014	Clinical Trials	-	SENSITIVITY	biomarker	mTOR inhibitor(Cmap)	ChemblInteractions|GuideToPharmacologyInteractions	0.413	0.7621	-	-
MTOR	LY3023414	Clinical Trials	-	SENSITIVITY	biomarker	PI3K inhibitor(Cmap)|mTOR inhibitor(Cmap)	ChemblInteractions|GuideToPharmacologyInteractions	0.413	0.7621	-	-
MTOR	OMIPALISIB	Clinical Trials	-	SENSITIVITY	biomarker	Serine/threonine kinases(KEGG)|Transferases (EC2)(KEGG)	ChemblInteractions|GuideToPharmacologyInteractions	0.413	0.7621	-	-
MTOR	VS-5584	Clinical Trials	-	SENSITIVITY	biomarker	Other	ChemblInteractions|GuideToPharmacologyInteractions	0.413	0.7621	-	-
TP53	ALVESPIMYCIN	Clinical Trials	-	SENSITIVITY	biomarker	HSP inhibitor(Cmap)	JAX-ClinicalKnowledgebase	0.412	1	-	-
TP53	AMG-337	Clinical Trials	-	SENSITIVITY	biomarker	MET inhibitor(Cmap)	JAX-ClinicalKnowledgebase	0.412	1	-	-
TP53	AMG-900	Clinical Trials	-	SENSITIVITY	biomarker	Other	JAX-ClinicalKnowledgebase	0.412	1	-	-
TP53	AVASTIN	Clinical Trials	-	SENSITIVITY	biomarker	Other	JAX-ClinicalKnowledgebase	0.412	1	-	-
TP53	AZD7762	Clinical Trials	-	SENSITIVITY	biomarker	CHK inhibitor(Cmap)	JAX-ClinicalKnowledgebase	0.412	1	-	-
TP53	BERZOSERTIB	Clinical Trials	-	SENSITIVITY	biomarker	ATR kinase inhibitor(Cmap)	JAX-ClinicalKnowledgebase	0.412	1	-	-
TP53	CAPMATINIB	Clinical Trials	-	SENSITIVITY	biomarker	Receptor tyrosine kinases (RTK)(KEGG)	JAX-ClinicalKnowledgebase	0.412	1	-	-
TP53	DEMCIZUMAB	Clinical Trials	-	SENSITIVITY	biomarker	Signaling molecules_Monoclonal antibody(KEGG)	JAX-ClinicalKnowledgebase	0.412	1	-	-
TP53	DUVELISIB	Clinical Trials	-	SENSITIVITY	biomarker	Transferases (EC2)(KEGG)	JAX-ClinicalKnowledgebase	0.412	1	-	-
TP53	GANETESPIB	Clinical Trials	-	SENSITIVITY	biomarker	HSP inhibitor(Cmap)|Signaling molecules(KEGG)	JAX-ClinicalKnowledgebase	0.412	1	-	-
TP53	INTERFERON ALPHA-2B	Clinical Trials	-	SENSITIVITY	biomarker	Other	NCI	0.412	1	-	-
TP53	LORLATINIB	Clinical Trials	-	SENSITIVITY	biomarker	ALK tyrosine kinase receptor inhibitor(Cmap)|Receptor tyrosine kinases (RTK)(KEGG)	JAX-ClinicalKnowledgebase	0.412	1	-	-
TP53	PF-04217903	Clinical Trials	-	SENSITIVITY	biomarker	c-Met inhibitor(Cmap)	JAX-ClinicalKnowledgebase	0.412	1	-	-
TP53	PF-477736	Clinical Trials	-	SENSITIVITY	biomarker	CHK inhibitor(Cmap)	JAX-ClinicalKnowledgebase	0.412	1	-	-
TP53	SELICICLIB	Clinical Trials	-	SENSITIVITY	biomarker	CDK inhibitor(Cmap)	JAX-ClinicalKnowledgebase	0.412	1	-	-
TP53	TEPOTINIB	Clinical Trials	-	SENSITIVITY	biomarker	Other	JAX-ClinicalKnowledgebase	0.412	1	-	-
TP53	TIRAPAZAMINE	Clinical Trials	-	SENSITIVITY	biomarker	DNA inhibitor(Cmap)|Isomerases (EC5)(KEGG)	NCI	0.412	1	-	-
MTOR	1197160-28-3	Clinical Trials	-	SENSITIVITY	biomarker	Other	ChemblInteractions	0.412	0.7621	-	-
MTOR	CC-115	Clinical Trials	-	SENSITIVITY	biomarker	DNA protein kinase inhibitor(Cmap)|mTOR inhibitor(Cmap)	ChemblInteractions	0.412	0.7621	-	-
MTOR	CH5132799	Clinical Trials	-	SENSITIVITY	biomarker	PI3K inhibitor(Cmap)	GuideToPharmacologyInteractions	0.412	0.7621	-	-
MTOR	GDC-0349	Clinical Trials	-	SENSITIVITY	biomarker	Pim kinase inhibitor(Cmap)	ChemblInteractions	0.412	0.7621	-	-
MTOR	PANULISIB	Clinical Trials	-	SENSITIVITY	biomarker	Other	ChemblInteractions	0.412	0.7621	-	-
MTOR	SERABELISIB	Clinical Trials	-	SENSITIVITY	biomarker	Other	GuideToPharmacologyInteractions	0.412	0.7621	-	-
CTNNB1	VANTICTUMAB	Clinical Trials	-	SENSITIVITY	biomarker	Frizzled / Smoothened family_Monoclonal antibody(KEGG)	JAX-ClinicalKnowledgebase	0.412	0.7112	-	-
RPS6KB2	LY2780301	Clinical Trials	-	SENSITIVITY	biomarker	Other	ChemblInteractions	0.412	0.13	-	-
PSMC3	OPROZOMIB	Clinical Trials	-	SENSITIVITY	biomarker	Hydrolases (EC3)(KEGG)|proteasome inhibitor(Cmap)	ChemblInteractions	0.412	0.0455	-	-
PRKG1	937174-76-0	Clinical Trials	-	SENSITIVITY	biomarker	Other	GuideToPharmacologyInteractions	0.412	0.0452	-	-
RARG	FENRETINIDE	Clinical Trials	-	SENSITIVITY	biomarker	Thyroid hormone like receptors(KEGG)|apoptosis stimulant(Cmap)|retinoid receptor agonist(Cmap)	TdgClinicalTrial	0.412	0.0449	-	-
ANXA5	ASP-ASN-ARG	Clinical Trials	-	SENSITIVITY	biomarker	Other	NCI	0.412	0.0426	-	-
HEXB	CIS-PLATINUM	Clinical Trials	-	SENSITIVITY	biomarker	Other	NCI	0.412	0.0402	-	-
RNPEPL1	TOSEDOSTAT	Clinical Trials	-	SENSITIVITY	biomarker	Hydrolases (EC3)(KEGG)|peptidase inhibitor(Cmap)	ChemblInteractions	0.412	0.0371	-	-
GRIN2D	DEXANABINOL	Clinical Trials	-	SENSITIVITY	biomarker	Other	TdgClinicalTrial	0.412	0.0338	-	-
NCF2	PHORBOL 12-MYRISTATE 13-ACETATE	Clinical Trials	-	SENSITIVITY	biomarker	Other	NCI	0.412	0.0284	-	-
PRRT2	BRYOSTATIN 1	Clinical Trials	-	SENSITIVITY	biomarker	Other	MyCancerGenomeClinicalTrial	0.412	0.0061	-	-
TP53	PEVONEDISTAT	Clinical Trials	-	SENSITIVITY	biomarker	Cellular process(KEGG)|nedd activating enzyme inhibitor(Cmap)	CTRP	0.411	1	-	-
COPS6	SAVOLITINIB	Clinical Trials	-	SENSITIVITY	biomarker	Receptor tyrosine kinases (RTK)(KEGG)|c-Met inhibitor(Cmap)	GDSC	0.411	0.0367	-	-
MTRR	TEGAFUR	Clinical Trials	-	SENSITIVITY	biomarker	Transferases (EC2)(KEGG)	PharmGKB	0.411	0.0047	-	-
CARD6|GRIN2D|MAP4K4|TNFSF13B	N-ACETYL-L-CYSTEINE	Approved	-	SENSITIVITY	pathway-member	Other	DrugBank	0.341	0.0554	-	-
CARD6|MAP4K4|MTOR|TNFSF13B	MESALAZINE	Approved	-	SENSITIVITY	pathway-member	Other	ChemblInteractions|DrugBank|GuideToPharmacologyInteractions|TdgClinicalTrial	0.334	0.7621	-	-
CARD6|TNFSF13B|TP53	TARENFLURBIL	Approved	-	SENSITIVITY	pathway-member	Hydrolases (EC3)(KEGG)	DrugBank|NCI	0.331	1	-	-
ATP4A|HEXB	OMEPRAZOLE	Approved	-	SENSITIVITY	direct-target	ATPase inhibitor(Cmap)|Hydrolases (EC3)(KEGG)	ChemblInteractions|GuideToPharmacologyInteractions|NCI|TEND|TdgClinicalTrial	0.325	0.0402	-	-
ATP4A|HEXB	RABEPRAZOLE	Approved	-	SENSITIVITY	direct-target	ATPase inhibitor(Cmap)|Hydrolases (EC3)(KEGG)|gastrin inhibitor(Cmap)	NCI|TEND|TTD|TdgClinicalTrial	0.323	0.0402	-	-
MTR|MTRR	VITAMIN B12	Approved	-	SENSITIVITY	direct-target	Other	DrugBank|NCI	0.322	0.0238	-	-
CTNNB1|PLCB1|PRKG1	GLYCEROL	Approved	-	SENSITIVITY	pathway-member	Other	DrugBank	0.321	0.7112	-	-
CTNNB1|ILK	UREA	Approved	-	SENSITIVITY	direct-target	hydroxy radical formation stimulant(Cmap)	DrugBank	0.321	0.7112	-	-
CARD6|MAP4K4|PRKG1	ISOPRENALINE	Approved	-	SENSITIVITY	pathway-member	Other	DrugBank	0.321	0.0554	-	-
ABAT|GRIN2D	GLUTAMIC ACID	Approved	-	SENSITIVITY	direct-target	Other	DrugBank	0.321	0.0415	-	-
MTR|MTRR	HYDROXOCOBALAMIN	Approved	-	SENSITIVITY	direct-target	Other	DrugBank	0.321	0.0238	-	-
CTNNB1|MTOR	RANIBIZUMAB	Approved	-	SENSITIVITY	pathway-member	Cytokines_Monoclonal antibody(KEGG)	ChemblInteractions|DrugBank|TEND|TTD|TdgClinicalTrial|moAb	0.315	0.7621	-	-
TNFSF13B	BELIMUMAB	Approved	-	SENSITIVITY	direct-target	Cytokines_Monoclonal antibody(KEGG)	ChemblInteractions|DrugBank|MyCancerGenome|TTD|TdgClinicalTrial|moAb	0.315	0.0534	-	-
ABAT	VIGABATRIN	Approved	-	SENSITIVITY	direct-target	GABA aminotransferase inhibitor(Cmap)|Transferases (EC2)(KEGG)	ChemblInteractions|DrugBank|GuideToPharmacologyInteractions|TEND|TTD|TdgClinicalTrial	0.315	0.0415	-	-
RARG	ADAPALENE	Approved	-	SENSITIVITY	direct-target	Hepatocyte nuclear factor 4 like receptors(KEGG)|Thyroid hormone like receptors(KEGG)|retinoid receptor agonist(Cmap)	ChemblInteractions|DrugBank|TEND|TdgClinicalTrial	0.314	0.0449	-	-
ATP4A	ESOMEPRAZOLE	Approved	-	SENSITIVITY	direct-target	ATPase inhibitor(Cmap)|Hydrolases (EC3)(KEGG)	GuideToPharmacologyInteractions|TEND|TdgClinicalTrial	0.314	0.0174	-	-
ATP4A	LANSOPRAZOLE	Approved	-	SENSITIVITY	direct-target	ATPase inhibitor(Cmap)|Hydrolases (EC3)(KEGG)	ChemblInteractions|DrugBank|TEND|TTD|TdgClinicalTrial	0.314	0.0174	-	-
CTNNB1|MTOR	TREPROSTINIL	Approved	-	SENSITIVITY	pathway-member	Rhodopsin family(KEGG)	DrugBank|TEND|TdgClinicalTrial	0.313	0.7621	-	-
ABAT	TIAGABINE	Approved	-	SENSITIVITY	direct-target	GABA uptake inhibitor(Cmap)|Solute carrier family(KEGG)	TEND|TdgClinicalTrial	0.313	0.0415	-	-
GRIN2D	ORPHENADRINE	Approved	-	SENSITIVITY	direct-target	Ligand-gated ion channels(KEGG)|Rhodopsin family(KEGG)|acetylcholine receptor antagonist(Cmap)	TEND|TdgClinicalTrial	0.313	0.0338	-	-
ATP4A	DEXLANSOPRAZOLE	Approved	-	SENSITIVITY	direct-target	ATPase inhibitor(Cmap)|Hydrolases (EC3)(KEGG)	ChemblInteractions|TTD|TdgClinicalTrial	0.313	0.0174	-	-
CTNNB1|MTOR	PEGAPTANIB	Approved	-	SENSITIVITY	pathway-member	Other	TTD|TdgClinicalTrial	0.312	0.7621	-	-
MTOR	PIMECROLIMUS	Approved	-	SENSITIVITY	direct-target	Hydrolases (EC3)(KEGG)|calcineurin inhibitor(Cmap)	DrugBank|TdgClinicalTrial	0.312	0.7621	-	-
SCN3B	ZONISAMIDE	Approved	-	SENSITIVITY	direct-target	T-type calcium channel blocker(Cmap)|Voltage-gated ion channels(KEGG)|sodium channel blocker(Cmap)	DrugBank|TdgClinicalTrial	0.312	0.0334	-	-
CHRNA3	VARENICLINE	Approved	-	SENSITIVITY	direct-target	Ligand-gated ion channels(KEGG)|acetylcholine receptor agonist(Cmap)	DrugBank|TdgClinicalTrial	0.312	0.0315	-	-
MTOR|TP53	EDARAVONE	Approved	-	SENSITIVITY	pathway-member	nootropic agent(Cmap)	TTD	0.311	1	-	-
CTNNB1|MTOR	CARVEDILOL	Approved	-	SENSITIVITY	pathway-member	Rhodopsin family(KEGG)|adrenergic receptor antagonist(Cmap)	DrugBank	0.311	0.7621	-	-
CTNNB1|MTOR	DALTEPARIN	Approved	-	SENSITIVITY	pathway-member	Other	DrugBank	0.311	0.7621	-	-
CTNNB1|MTOR	ICOSAPENT	Approved	-	SENSITIVITY	pathway-member	Other	DrugBank	0.311	0.7621	-	-
CTNNB1|MTOR	SEMAXANIB	Approved	-	SENSITIVITY	pathway-member	Receptor tyrosine kinases (RTK)(KEGG)|VEGFR inhibitor(Cmap)	TTD	0.311	0.7621	-	-
TNFSF13B	CITRIC ACID	Approved	-	SENSITIVITY	direct-target	Other	DrugBank	0.311	0.0534	-	-
ABAT	ALANINE	Approved	-	SENSITIVITY	direct-target	Other	DrugBank|TTD	0.311	0.0415	-	-
MCCC1	BIOTIN	Approved	-	SENSITIVITY	direct-target	vitamin B(Cmap)	DrugBank	0.311	0.0366	-	-
P3H2	PROLINE	Approved	-	SENSITIVITY	direct-target	glutamate receptor agonist(Cmap)	DrugBank	0.311	0.0361	-	-
PCSK1	INSULIN HUMAN	Approved	-	SENSITIVITY	direct-target	Receptor tyrosine kinases (RTK)(KEGG)	DrugBank	0.311	0.0289	-	-
MTR	TETRAHYDROFOLIC ACID	Approved	-	SENSITIVITY	direct-target	Other	DrugBank	0.311	0.0238	-	-
CBS	CYSTEINE	Approved	-	SENSITIVITY	direct-target	Other	DrugBank	0.311	0.0195	-	-
CBS	SERINE	Approved	-	SENSITIVITY	direct-target	Other	DrugBank	0.311	0.0195	-	-
PRKG1	ISRADIPINE	Approved	-	SENSITIVITY	pathway-member	Voltage-gated ion channels(KEGG)|calcium channel blocker(Cmap)	ChemblInteractions|DrugBank|TEND|TdgClinicalTrial	0.304	0.0452	-	-
MTOR	SAPROPTERIN	Approved	-	SENSITIVITY	pathway-member	phenylalanine 4-hydroxylase stimulant(Cmap)	DrugBank|TEND|TdgClinicalTrial	0.303	0.7621	-	-
PRKG1	CLEVIDIPINE	Approved	-	SENSITIVITY	pathway-member	Voltage-gated ion channels(KEGG)	ChemblInteractions|DrugBank|TdgClinicalTrial	0.303	0.0452	-	-
PRKG1	FELODIPINE	Approved	-	SENSITIVITY	pathway-member	Voltage-gated ion channels(KEGG)|calcium channel blocker(Cmap)	ChemblInteractions|DrugBank|TdgClinicalTrial	0.303	0.0452	-	-
PRKG1	IBUTILIDE	Approved	-	SENSITIVITY	pathway-member	Voltage-gated ion channels(KEGG)|potassium channel blocker(Cmap)	TEND|TdgClinicalTrial	0.303	0.0452	-	-
PRKG1	NICARDIPINE	Approved	-	SENSITIVITY	pathway-member	Voltage-gated ion channels(KEGG)|calcium channel blocker(Cmap)	TEND|TdgClinicalTrial	0.303	0.0452	-	-
PRKG1	NISOLDIPINE	Approved	-	SENSITIVITY	pathway-member	Voltage-gated ion channels(KEGG)|calcium channel blocker(Cmap)	ChemblInteractions|DrugBank|GuideToPharmacologyInteractions	0.303	0.0452	-	-
MTOR	BALSALAZIDE	Approved	-	SENSITIVITY	pathway-member	cyclooxygenase inhibitor(Cmap)	DrugBank|TdgClinicalTrial	0.302	0.7621	-	-
MTOR	ROSIGLITAZONE MALEATE	Approved	-	SENSITIVITY	pathway-member	Thyroid hormone like receptors(KEGG)	ChemblInteractions|TTD	0.302	0.7621	-	-
PRKG1	NIFEDIPINE	Approved	-	SENSITIVITY	pathway-member	Voltage-gated ion channels(KEGG)|calcium channel blocker(Cmap)	ChemblInteractions|DrugBank	0.302	0.0452	-	-
PRKG1	NIMODIPINE	Approved	-	SENSITIVITY	pathway-member	Voltage-gated ion channels(KEGG)|calcium channel blocker(Cmap)	ChemblInteractions|DrugBank	0.302	0.0452	-	-
MTOR	ALTEPLASE	Approved	-	SENSITIVITY	pathway-member	Other	DrugBank	0.301	0.7621	-	-
MTOR	APREMILAST	Approved	-	SENSITIVITY	pathway-member	Hydrolases (EC3)(KEGG)|phosphodiesterase inhibitor(Cmap)	DrugBank	0.301	0.7621	-	-
MTOR	GLIPIZIDE	Approved	-	SENSITIVITY	pathway-member	ABC transporters(KEGG)|sulfonylurea(Cmap)	DrugBank	0.301	0.7621	-	-
MTOR	HYDROCORTISONE	Approved	-	SENSITIVITY	pathway-member	Estrogen like receptors(KEGG)|glucocorticoid receptor agonist(Cmap)	TTD	0.301	0.7621	-	-
MTOR	MICONAZOLE	Approved	-	SENSITIVITY	pathway-member	bacterial cell wall synthesis inhibitor(Cmap)	DrugBank	0.301	0.7621	-	-
MTOR	NATEGLINIDE	Approved	-	SENSITIVITY	pathway-member	ABC transporters(KEGG)|insulin secretagogue(Cmap)	DrugBank	0.301	0.7621	-	-
MTOR	REPAGLINIDE	Approved	-	SENSITIVITY	pathway-member	ABC transporters(KEGG)|insulin secretagogue(Cmap)	DrugBank	0.301	0.7621	-	-
MTOR	RETEPLASE	Approved	-	SENSITIVITY	pathway-member	Other	DrugBank	0.301	0.7621	-	-
MTOR	SUCRALFATE	Approved	-	SENSITIVITY	pathway-member	antacid(Cmap)	DrugBank	0.301	0.7621	-	-
MTOR	TELMISARTAN	Approved	-	SENSITIVITY	pathway-member	Rhodopsin family(KEGG)|angiotensin receptor antagonist(Cmap)	DrugBank	0.301	0.7621	-	-
MTOR	TENECTEPLASE	Approved	-	SENSITIVITY	pathway-member	Other	DrugBank	0.301	0.7621	-	-
CTNNB1	HEPARIN	Approved	-	SENSITIVITY	pathway-member	Other	DrugBank	0.301	0.7112	-	-
CTNNB1	IRBESARTAN	Approved	-	SENSITIVITY	pathway-member	Rhodopsin family(KEGG)|angiotensin receptor antagonist(Cmap)	DrugBank	0.301	0.7112	-	-
PRKG1	DRONEDARONE	Approved	-	SENSITIVITY	pathway-member	Rhodopsin family(KEGG)|Voltage-gated ion channels(KEGG)|adrenergic receptor antagonist(Cmap)	DrugBank	0.301	0.0452	-	-
PRKG1	MAGNESIUM SULFATE	Approved	-	SENSITIVITY	pathway-member	Other	DrugBank	0.301	0.0452	-	-
FZR1	ON 019190.NA	Approved	-	SENSITIVITY	pathway-member	Other	TTD	0.301	0.033	-	-
SERPINA3|TP53	HALOPERIDOL	Approved	-	SENSITIVITY	biomarker	Rhodopsin family(KEGG)|dopamine receptor antagonist(Cmap)	GuideToPharmacologyInteractions|NCI	0.222	1	-	-
COL4A6|COL6A3	COLLAGENASE CLOSTRIDIUM HISTOLYTICUM	Approved	-	SENSITIVITY	biomarker	Other	ChemblInteractions	0.222	0.0735	-	-
COL4A6|COL6A3	OCRIPLASMIN	Approved	-	SENSITIVITY	biomarker	Other	ChemblInteractions	0.222	0.0735	-	-
TP53	METHIMAZOLE	Approved	-	SENSITIVITY	biomarker	Oxidoreductases (EC1)(KEGG)|antithyroid agent(Cmap)	NCI	0.212	1	-	-
TP53	PEMBROLIZUMAB	Approved	-	SENSITIVITY	biomarker	Other cell surface molecules_Monoclonal antibody(KEGG)	JAX-ClinicalKnowledgebase	0.212	1	-	-
TP53	PRAMLINTIDE	Approved	-	SENSITIVITY	biomarker	Other	CancerGenomeInterpreter	0.212	1	-	-
TP53	PROPYLTHIOURACIL	Approved	-	SENSITIVITY	biomarker	Oxidoreductases (EC1)(KEGG)|thyroid peroxidase inhibitor(Cmap)	NCI	0.212	1	-	-
TP53	RITUXIMAB	Approved	-	SENSITIVITY	biomarker	Other cell surface molecules_Monoclonal antibody(KEGG)	NCI	0.212	1	-	-
TP53	TRIFLUOPERAZINE	Approved	-	SENSITIVITY	biomarker	Rhodopsin family(KEGG)|dopamine receptor antagonist(Cmap)	NCI	0.212	1	-	-
TP53	TRIFLURIDINE	Approved	-	SENSITIVITY	biomarker	DNA directed DNA polymerase inhibitor(Cmap)|thymidylate synthase inhibitor(Cmap)	JAX-ClinicalKnowledgebase	0.212	1	-	-
TP53	ZINC CHLORIDE	Approved	-	SENSITIVITY	biomarker	Other	NCI	0.212	1	-	-
HEXB	GENTAMICIN	Approved	-	SENSITIVITY	biomarker	Other	NCI	0.212	0.0402	-	-
HEXB	LEVOTHYROXINE	Approved	-	SENSITIVITY	biomarker	Other	NCI	0.212	0.0402	-	-
GRIN2D	ACAMPROSATE CALCIUM	Approved	-	SENSITIVITY	biomarker	Ligand-gated ion channels(KEGG)	ChemblInteractions	0.212	0.0338	-	-
GRIN2D	AMANTADINE HYDROCHLORIDE	Approved	-	SENSITIVITY	biomarker	Ligand-gated ion channels(KEGG)	ChemblInteractions	0.212	0.0338	-	-
GRIN2D	FELBAMATE	Approved	-	SENSITIVITY	biomarker	Ligand-gated ion channels(KEGG)|glutamate receptor antagonist(Cmap)	ChemblInteractions	0.212	0.0338	-	-
GRIN2D	KETAMINE HYDROCHLORIDE	Approved	-	SENSITIVITY	biomarker	Ligand-gated ion channels(KEGG)	ChemblInteractions	0.212	0.0338	-	-
GRIN2D	ORPHENADRINE CITRATE	Approved	-	SENSITIVITY	biomarker	Ligand-gated ion channels(KEGG)|Rhodopsin family(KEGG)	ChemblInteractions	0.212	0.0338	-	-
CHRNA3	MECAMYLAMINE HYDROCHLORIDE	Approved	-	SENSITIVITY	biomarker	Ligand-gated ion channels(KEGG)	ChemblInteractions	0.212	0.0315	-	-
ATP4A	ESOMEPRAZOLE MAGNESIUM	Approved	-	SENSITIVITY	biomarker	Hydrolases (EC3)(KEGG)	ChemblInteractions	0.212	0.0174	-	-
ATP4A	ESOMEPRAZOLE SODIUM	Approved	-	SENSITIVITY	biomarker	Hydrolases (EC3)(KEGG)	ChemblInteractions	0.212	0.0174	-	-
ATP4A	FM0F67	Approved	-	SENSITIVITY	biomarker	Other	ChemblInteractions	0.212	0.0174	-	-
ATP4A	OMEPRAZOLE MAGNESIUM	Approved	-	SENSITIVITY	biomarker	Hydrolases (EC3)(KEGG)	ChemblInteractions	0.212	0.0174	-	-
ATP4A	RABEPRAZOLE SODIUM	Approved	-	SENSITIVITY	biomarker	Hydrolases (EC3)(KEGG)	ChemblInteractions	0.212	0.0174	-	-
SERPINA3	CHLORPROMAZINE	Approved	-	SENSITIVITY	biomarker	Rhodopsin family(KEGG)|dopamine receptor antagonist(Cmap)	GuideToPharmacologyInteractions	0.212	0.0109	-	-
SERPINA3	CLOZAPINE	Approved	-	SENSITIVITY	biomarker	Ligand-gated ion channels(KEGG)|Rhodopsin family(KEGG)|dopamine receptor antagonist(Cmap)|serotonin receptor antagonist(Cmap)	GuideToPharmacologyInteractions	0.212	0.0109	-	-
SERPINA3	CYPROHEPTADINE	Approved	-	SENSITIVITY	biomarker	Rhodopsin family(KEGG)|histamine receptor antagonist(Cmap)	GuideToPharmacologyInteractions	0.212	0.0109	-	-
SERPINA3	DIHYDROERGOTAMINE	Approved	-	SENSITIVITY	biomarker	Rhodopsin family(KEGG)|serotonin receptor agonist(Cmap)	GuideToPharmacologyInteractions	0.212	0.0109	-	-
SERPINA3	FLUPHENAZINE	Approved	-	SENSITIVITY	biomarker	Rhodopsin family(KEGG)|dopamine receptor antagonist(Cmap)	GuideToPharmacologyInteractions	0.212	0.0109	-	-
SERPINA3	ILOPERIDONE	Approved	-	SENSITIVITY	biomarker	Rhodopsin family(KEGG)|dopamine receptor antagonist(Cmap)|serotonin receptor antagonist(Cmap)	GuideToPharmacologyInteractions	0.212	0.0109	-	-
SERPINA3	LURASIDONE	Approved	-	SENSITIVITY	biomarker	dopamine receptor antagonist(Cmap)|serotonin receptor antagonist(Cmap)	GuideToPharmacologyInteractions	0.212	0.0109	-	-
SERPINA3	OLANZAPINE	Approved	-	SENSITIVITY	biomarker	Rhodopsin family(KEGG)|dopamine receptor antagonist(Cmap)|serotonin receptor antagonist(Cmap)	GuideToPharmacologyInteractions	0.212	0.0109	-	-
SERPINA3	PERPHENAZINE	Approved	-	SENSITIVITY	biomarker	Rhodopsin family(KEGG)|dopamine receptor antagonist(Cmap)	GuideToPharmacologyInteractions	0.212	0.0109	-	-
SERPINA3	RISPERIDONE	Approved	-	SENSITIVITY	biomarker	Rhodopsin family(KEGG)|dopamine receptor antagonist(Cmap)|serotonin receptor antagonist(Cmap)	GuideToPharmacologyInteractions	0.212	0.0109	-	-
SERPINA3	SUMATRIPTAN	Approved	-	SENSITIVITY	biomarker	Rhodopsin family(KEGG)|serotonin receptor agonist(Cmap)	GuideToPharmacologyInteractions	0.212	0.0109	-	-
SERPINA3	VORTIOXETINE	Approved	-	SENSITIVITY	biomarker	Ligand-gated ion channels(KEGG)|Rhodopsin family(KEGG)|Solute carrier family(KEGG)|serotonin receptor agonist(Cmap)|serotonin receptor antagonist(Cmap)	GuideToPharmacologyInteractions	0.212	0.0109	-	-
SERPINA3	ZIPRASIDONE	Approved	-	SENSITIVITY	biomarker	Rhodopsin family(KEGG)|dopamine receptor antagonist(Cmap)|serotonin receptor antagonist(Cmap)	GuideToPharmacologyInteractions	0.212	0.0109	-	-
CTNNA2	LOVASTATIN ACID	Approved	-	SENSITIVITY	biomarker	Other	CTRP	0.211	0.1661	-	-
MTOR|PKN2|PLCB1	QUERCETIN	Clinical Trials	-	SENSITIVITY	pathway-member	polar auxin transport inhibitor(Cmap)	MyCancerGenome	0.132	0.7621	-	-
CARD6|NCF2|PRKG1	DILMAPIMOD	Clinical Trials	-	SENSITIVITY	pathway-member	Serine/threonine kinases(KEGG)	ChemblInteractions|GuideToPharmacologyInteractions|TTD|TdgClinicalTrial	0.124	0.0452	-	-
CARD6|NCF2|PRKG1	PH-797804	Clinical Trials	-	SENSITIVITY	pathway-member	p38 MAPK inhibitor(Cmap)	ChemblInteractions|DrugBank|GuideToPharmacologyInteractions|TdgClinicalTrial	0.124	0.0452	-	-
CARD6|NCF2|PRKG1	VX-702	Clinical Trials	-	SENSITIVITY	pathway-member	p38 MAPK inhibitor(Cmap)	ChemblInteractions|DrugBank|GuideToPharmacologyInteractions|TdgClinicalTrial	0.124	0.0452	-	-
CARD6|NCF2|PRKG1	DORAMAPIMOD	Clinical Trials	-	SENSITIVITY	pathway-member	Serine/threonine kinases(KEGG)|p38 MAPK inhibitor(Cmap)	ChemblInteractions|DrugBank|GuideToPharmacologyInteractions	0.123	0.0452	-	-
CARD6|NCF2|PRKG1	KC706	Clinical Trials	-	SENSITIVITY	pathway-member	Other	ChemblInteractions|DrugBank|TdgClinicalTrial	0.123	0.0452	-	-
CARD6|NCF2|PRKG1	LOSMAPIMOD	Clinical Trials	-	SENSITIVITY	pathway-member	Serine/threonine kinases(KEGG)|p38 MAPK inhibitor(Cmap)	ChemblInteractions|GuideToPharmacologyInteractions|TTD	0.123	0.0452	-	-
CARD6|NCF2|PRKG1	NEFLAMAPIMOD	Clinical Trials	-	SENSITIVITY	pathway-member	Other	ChemblInteractions|DrugBank|GuideToPharmacologyInteractions	0.123	0.0452	-	-
ME2|MTOR	NADH	Clinical Trials	-	SENSITIVITY	pathway-member	Other	DrugBank	0.121	0.7621	-	-
MAP4K4|PLCB1|PRKG1	K-252A	Clinical Trials	-	SENSITIVITY	pathway-member	Other	DrugBank	0.121	0.0554	-	-
TNFSF13B	ATACICEPT	Clinical Trials	-	SENSITIVITY	direct-target	Cytokines(KEGG)	ChemblInteractions|TTD|TdgClinicalTrial	0.113	0.0534	-	-
CCKAR	DEXLOXIGLUMIDE	Clinical Trials	-	SENSITIVITY	direct-target	CCK receptor antagonist(Cmap)	DrugBank|GuideToPharmacologyInteractions|TTD|TdgClinicalTrial	0.113	0.0356	-	-
CTNNB1|MTOR	FARICIMAB	Clinical Trials	-	SENSITIVITY	pathway-member	Cytokines_Antibody(KEGG)	moAb	0.112	0.7621	-	-
CTNNB1|MTOR	BEZAFIBRATE	Clinical Trials	-	SENSITIVITY	pathway-member	PPAR receptor agonist(Cmap)|Thyroid hormone like receptors(KEGG)	DrugBank	0.111	0.7621	-	-
CTNNB1|MTOR	ELAFIBRANOR	Clinical Trials	-	SENSITIVITY	pathway-member	PPAR receptor agonist(Cmap)|Thyroid hormone like receptors(KEGG)	DrugBank	0.111	0.7621	-	-
MTOR|PLCB1	ELLAGIC ACID	Clinical Trials	-	SENSITIVITY	pathway-member	Other	DrugBank	0.111	0.7621	-	-
CTNNB1|MTOR	GLICLAZIDE	Clinical Trials	-	SENSITIVITY	pathway-member	ABC transporters(KEGG)|ATP channel blocker(Cmap)|insulin secretagogue(Cmap)	DrugBank	0.111	0.7621	-	-
PLCB1|PRKG1	NITROPRUSSIDE	Clinical Trials	-	SENSITIVITY	pathway-member	Other	TTD	0.111	0.0452	-	-
ANXA5	K201 FREE BASE	Clinical Trials	-	SENSITIVITY	direct-target	Other	DrugBank	0.111	0.0426	-	-
ABAT	PYRUVIC ACID	Clinical Trials	-	SENSITIVITY	direct-target	Other	DrugBank|TTD	0.111	0.0415	-	-
CCKAR	CHEMBL156559	Clinical Trials	-	SENSITIVITY	direct-target	Other	TTD	0.111	0.0356	-	-
CHRNA3	CYTISINE	Clinical Trials	-	SENSITIVITY	direct-target	acetylcholine receptor agonist(Cmap)	DrugBank	0.111	0.0315	-	-
KAT2A	COENZYME A	Clinical Trials	-	SENSITIVITY	direct-target	Other	DrugBank	0.111	0.0315	-	-
CBS	ADEMETIONINE	Clinical Trials	-	SENSITIVITY	direct-target	methyltransferase stimulant(Cmap)|phosphodiesterase inhibitor(Cmap)	DrugBank	0.111	0.0195	-	-
PLCB1	RUBOXISTAURIN	Clinical Trials	-	SENSITIVITY	pathway-member	Other	ChemblInteractions|GuideToPharmacologyInteractions|TTD|TdgClinicalTrial	0.104	0.0421	-	-
MTOR	ALEGLITAZAR	Clinical Trials	-	SENSITIVITY	pathway-member	Thyroid hormone like receptors(KEGG)	ChemblInteractions|DrugBank|TdgClinicalTrial	0.103	0.7621	-	-
CTNNB1	SELADELPAR	Clinical Trials	-	SENSITIVITY	pathway-member	Thyroid hormone like receptors(KEGG)	ChemblInteractions|TTD|TdgClinicalTrial	0.103	0.7112	-	-
MTOR	867331-82-6	Clinical Trials	-	SENSITIVITY	pathway-member	Other	ChemblInteractions|DrugBank	0.102	0.7621	-	-
MTOR	PIMAGEDINE	Clinical Trials	-	SENSITIVITY	pathway-member	nitric oxide synthase inhibitor(Cmap)	DrugBank|GuideToPharmacologyInteractions	0.102	0.7621	-	-
MTOR	TELBERMIN	Clinical Trials	-	SENSITIVITY	pathway-member	Other	ChemblInteractions|TTD	0.102	0.7621	-	-
CARD6	FRESOLIMUMAB	Clinical Trials	-	SENSITIVITY	pathway-member	Cytokines_Monoclonal antibody(KEGG)	moAb	0.102	0.0078	-	-
MTOR	ARGIMESNA	Clinical Trials	-	SENSITIVITY	pathway-member	nitric oxide precursor(Cmap)	DrugBank	0.101	0.7621	-	-
MTOR	DROTRECOGIN ALFA (ACTIVATED)	Clinical Trials	-	SENSITIVITY	pathway-member	Other	DrugBank	0.101	0.7621	-	-
MTOR	FG-2216	Clinical Trials	-	SENSITIVITY	pathway-member	hypoxia inducible factor prolyl hydroxylase inhibitor(Cmap)	DrugBank	0.101	0.7621	-	-
MTOR	FORMIC ACID	Clinical Trials	-	SENSITIVITY	pathway-member	Other	DrugBank	0.101	0.7621	-	-
MTOR	L-CITRULLINE	Clinical Trials	-	SENSITIVITY	pathway-member	nitric oxide stimulant(Cmap)	DrugBank	0.101	0.7621	-	-
MTOR	MITIGLINIDE	Clinical Trials	-	SENSITIVITY	pathway-member	insulin secretagogue(Cmap)	DrugBank	0.101	0.7621	-	-
MTOR	PLASMIN	Clinical Trials	-	SENSITIVITY	pathway-member	Other	DrugBank	0.101	0.7621	-	-
MTOR	TRIFLUSAL	Clinical Trials	-	SENSITIVITY	pathway-member	Oxidoreductases (EC1)(KEGG)|cyclooxygenase inhibitor(Cmap)|platelet aggregation inhibitor(Cmap)|thromboxane synthase inhibitor(Cmap)	DrugBank	0.101	0.7621	-	-
PRKG1	CINNARIZINE CLOFIBRATE	Clinical Trials	-	SENSITIVITY	pathway-member	Rhodopsin family(KEGG)	DrugBank	0.101	0.0452	-	-
PRKG1	DROTAVERINE	Clinical Trials	-	SENSITIVITY	pathway-member	Hydrolases (EC3)(KEGG)|phosphodiesterase inhibitor(Cmap)	DrugBank	0.101	0.0452	-	-
PRKG1	NILVADIPINE	Clinical Trials	-	SENSITIVITY	pathway-member	Voltage-gated ion channels(KEGG)|calcium channel blocker(Cmap)	DrugBank	0.101	0.0452	-	-
PRKG1	NITRENDIPINE	Clinical Trials	-	SENSITIVITY	pathway-member	Voltage-gated ion channels(KEGG)|calcium channel blocker(Cmap)	DrugBank	0.101	0.0452	-	-
MASTL|MTOR|PKN2|PTPRT	PARTHENOLIDE	Clinical Trials	-	SENSITIVITY	biomarker	NFkB pathway inhibitor(Cmap)	CTRP	0.041	0.7621	-	-
CTNNB1|NCAPD3	7-ETHYL-10-HYDROXYCAMPTOTHECIN	Clinical Trials	-	SENSITIVITY	biomarker	Other	CTRP	0.021	0.7112	-	-
CTNNA2|CTNNB1	TRIPTOLIDE	Clinical Trials	-	SENSITIVITY	biomarker	RNA polymerase inhibitor(Cmap)	CTRP	0.021	0.7112	-	-
MTOR	PALOMID 529	Clinical Trials	-	SENSITIVITY	biomarker	Other	ChemblInteractions|TdgClinicalTrial	0.013	0.7621	-	-
GRIN2D	CNS-5161	Clinical Trials	-	SENSITIVITY	biomarker	Other	ChemblInteractions|TdgClinicalTrial	0.013	0.0338	-	-
TP53	AZD6482	Clinical Trials	-	SENSITIVITY	biomarker	PI3K inhibitor(Cmap)	JAX-ClinicalKnowledgebase	0.012	1	-	-
TP53	IL-12	Clinical Trials	-	SENSITIVITY	biomarker	Other	NCI	0.012	1	-	-
TP53	MYO-INOSITOL	Clinical Trials	-	SENSITIVITY	biomarker	Other	NCI	0.012	1	-	-
TP53	VESNARINONE	Clinical Trials	-	SENSITIVITY	biomarker	Hydrolases (EC3)(KEGG)|phosphodiesterase inhibitor(Cmap)	NCI	0.012	1	-	-
MAP3K13	CEP 1347	Clinical Trials	-	SENSITIVITY	biomarker	Other	ChemblInteractions	0.012	0.0546	-	-
RARG	PALOVAROTENE	Clinical Trials	-	SENSITIVITY	biomarker	Thyroid hormone like receptors(KEGG)|retinoid receptor agonist(Cmap)	ChemblInteractions	0.012	0.0449	-	-
ANXA5	NEUROPEPTIDE Y	Clinical Trials	-	SENSITIVITY	biomarker	Other	GuideToPharmacologyInteractions	0.012	0.0426	-	-
ANXA5	PEPTIDE YY	Clinical Trials	-	SENSITIVITY	biomarker	Other	GuideToPharmacologyInteractions	0.012	0.0426	-	-
ANXA5	PYY-(3-36)	Clinical Trials	-	SENSITIVITY	biomarker	Other	GuideToPharmacologyInteractions	0.012	0.0426	-	-
HEXB	CORTISONE	Clinical Trials	-	SENSITIVITY	biomarker	Estrogen like receptors(KEGG)|glucocorticoid receptor agonist(Cmap)	NCI	0.012	0.0402	-	-
GRIN2D	DIMEBOLIN	Clinical Trials	-	SENSITIVITY	biomarker	Other	TdgClinicalTrial	0.012	0.0338	-	-
GRIN2D	DIMIRACETAM	Clinical Trials	-	SENSITIVITY	biomarker	Other	TdgClinicalTrial	0.012	0.0338	-	-
GRIN2D	ESKETAMINE	Clinical Trials	-	SENSITIVITY	biomarker	Ligand-gated ion channels(KEGG)	ChemblInteractions	0.012	0.0338	-	-
GRIN2D	ESKETAMINE HYDROCHLORIDE	Clinical Trials	-	SENSITIVITY	biomarker	Ligand-gated ion channels(KEGG)	ChemblInteractions	0.012	0.0338	-	-
GRIN2D	GW468816	Clinical Trials	-	SENSITIVITY	biomarker	Other	ChemblInteractions	0.012	0.0338	-	-
GRIN2D	INDANTADOL	Clinical Trials	-	SENSITIVITY	biomarker	Other	ChemblInteractions	0.012	0.0338	-	-
GRIN2D	NERAMEXANE MESYLATE	Clinical Trials	-	SENSITIVITY	biomarker	Ligand-gated ion channels(KEGG)	ChemblInteractions	0.012	0.0338	-	-
GRIN2D	RALFINAMIDE	Clinical Trials	-	SENSITIVITY	biomarker	Other	ChemblInteractions	0.012	0.0338	-	-
GRIN2D	RAPASTINEL	Clinical Trials	-	SENSITIVITY	biomarker	glutamate receptor agonist(Cmap)	ChemblInteractions	0.012	0.0338	-	-
GRIN2D	ZINC39929188	Clinical Trials	-	SENSITIVITY	biomarker	Other	TdgClinicalTrial	0.012	0.0338	-	-
CHRNA3	ASM-024	Clinical Trials	-	SENSITIVITY	biomarker	Other	ChemblInteractions	0.012	0.0315	-	-
CHRNA3	LARAZOTIDE ACETATE	Clinical Trials	-	SENSITIVITY	biomarker	Other	ChemblInteractions	0.012	0.0315	-	-
PCSK1	CALCITONIN	Clinical Trials	-	SENSITIVITY	biomarker	Other	NCI	0.012	0.0289	-	-
SERPINA3	CYAMEMAZINE	Clinical Trials	-	SENSITIVITY	biomarker	Rhodopsin family(KEGG)|serotonin receptor antagonist(Cmap)	GuideToPharmacologyInteractions	0.012	0.0109	-	-
SERPINA3	KETANSERIN	Clinical Trials	-	SENSITIVITY	biomarker	Rhodopsin family(KEGG)|serotonin receptor antagonist(Cmap)	GuideToPharmacologyInteractions	0.012	0.0109	-	-
SERPINA3	LYSERGIDE	Clinical Trials	-	SENSITIVITY	biomarker	Other	GuideToPharmacologyInteractions	0.012	0.0109	-	-
SERPINA3	MIANSERIN	Clinical Trials	-	SENSITIVITY	biomarker	Rhodopsin family(KEGG)|serotonin receptor antagonist(Cmap)	GuideToPharmacologyInteractions	0.012	0.0109	-	-
SERPINA3	RITANSERIN	Clinical Trials	-	SENSITIVITY	biomarker	Rhodopsin family(KEGG)|serotonin receptor antagonist(Cmap)	GuideToPharmacologyInteractions	0.012	0.0109	-	-
SERPINA3	SEROTONIN	Clinical Trials	-	SENSITIVITY	biomarker	growth factor receptor activator(Cmap)	GuideToPharmacologyInteractions	0.012	0.0109	-	-
SERPINA3	YOHIMBINE	Clinical Trials	-	SENSITIVITY	biomarker	Rhodopsin family(KEGG)|adrenergic receptor antagonist(Cmap)	GuideToPharmacologyInteractions	0.012	0.0109	-	-
SERPINA3	ZOTEPINE	Clinical Trials	-	SENSITIVITY	biomarker	Rhodopsin family(KEGG)|dopamine receptor antagonist(Cmap)|serotonin receptor antagonist(Cmap)	GuideToPharmacologyInteractions	0.012	0.0109	-	-
SERPINA3	[3H]LSD	Clinical Trials	-	SENSITIVITY	biomarker	Other	GuideToPharmacologyInteractions	0.012	0.0109	-	-
CARD6|MAP4K4|RGL2|TP53	129-56-6	Experimental	-	SENSITIVITY	pathway-member	Other	DrugBank|GuideToPharmacologyInteractions|JAX-ClinicalKnowledgebase	0.0008	1	-	-
RPL3|TP53	PUROMYCIN	Experimental	-	SENSITIVITY	direct-target	protein synthesis inhibitor(Cmap)	DrugBank|NCI	0.0008	1	-	-
MTOR	PI-103	Experimental	-	SENSITIVITY	direct-target	PI3K inhibitor(Cmap)|mTOR inhibitor(Cmap)	GuideToPharmacologyInteractions|MyCancerGenome	0.0008	0.7621	-	-
ITGB4	(4-METHYLPHENOXY)ACETIC ACID	Experimental	-	SENSITIVITY	direct-target	Other	DrugBank	0.0008	0.0732	-	-
TNFSF13B	1,4-DIOXANE	Experimental	-	SENSITIVITY	direct-target	Other	DrugBank	0.0008	0.0534	-	-
TNFSF13B	BR3-FC	Experimental	-	SENSITIVITY	direct-target	Other	TTD	0.0008	0.0534	-	-
TNFSF13B	LYMPHOSTAT B	Experimental	-	SENSITIVITY	direct-target	Other	TTD	0.0008	0.0534	-	-
TNFSF13B	TIBULIZUMAB	Experimental	-	SENSITIVITY	direct-target	Cytokines_Monoclonal antibody(KEGG)	moAb	0.0008	0.0534	-	-
RARG	CD564	Experimental	-	SENSITIVITY	direct-target	Other	DrugBank	0.0008	0.0449	-	-
RARG	CH 80	Experimental	-	SENSITIVITY	direct-target	Other	DrugBank	0.0008	0.0449	-	-
RARG	R667	Experimental	-	SENSITIVITY	direct-target	Other	DrugBank|TdgClinicalTrial	0.0008	0.0449	-	-
RGMA	ELEZANUMAB	Experimental	-	SENSITIVITY	direct-target	Organismal systems_Monoclonal antibody(KEGG)	moAb	0.0008	0.0429	-	-
RPL3	20312-36-1	Experimental	-	SENSITIVITY	direct-target	Other	DrugBank	0.0008	0.0427	-	-
RPL3	ANISOMYCIN	Experimental	-	SENSITIVITY	direct-target	DNA synthesis inhibitor(Cmap)	DrugBank	0.0008	0.0427	-	-
ANXA5	34592-47-7	Experimental	-	SENSITIVITY	direct-target	Other	DrugBank	0.0008	0.0426	-	-
HEXB	2-ACETAMIDO-2-DEOXY-D-GLUCONO-1,5-LACTONE	Experimental	-	SENSITIVITY	direct-target	Other	DrugBank	0.0008	0.0402	-	-
HEXB	NAG-THIAZOLINE	Experimental	-	SENSITIVITY	direct-target	Other	DrugBank	0.0008	0.0402	-	-
P3H2	SUCCINIC ACID	Experimental	-	SENSITIVITY	direct-target	Other	DrugBank	0.0008	0.0361	-	-
CCKAR	A-71378	Experimental	-	SENSITIVITY	direct-target	Other	TTD	0.0008	0.0356	-	-
CCKAR	CERULETIDE	Experimental	-	SENSITIVITY	direct-target	Rhodopsin family(KEGG)	DrugBank|TEND|TdgClinicalTrial	0.0008	0.0356	-	-
CCKAR	GI-181771X	Experimental	-	SENSITIVITY	direct-target	Other	TTD	0.0008	0.0356	-	-
CCKAR	LINTITRIPT	Experimental	-	SENSITIVITY	direct-target	Other	DrugBank|GuideToPharmacologyInteractions|TTD	0.0008	0.0356	-	-
CCKAR	PD-170292	Experimental	-	SENSITIVITY	direct-target	Other	TTD	0.0008	0.0356	-	-
CCKAR	TARAZEPIDE	Experimental	-	SENSITIVITY	direct-target	Rhodopsin family(KEGG)	TTD	0.0008	0.0356	-	-
GRIN2D	TENOCYCLIDINE	Experimental	-	SENSITIVITY	direct-target	Other	DrugBank	0.0008	0.0338	-	-
ACAN	ILOMASTAT	Experimental	-	SENSITIVITY	direct-target	Hydrolases (EC3)(KEGG)|matrix metalloprotease inhibitor(Cmap)	DrugBank	0.0008	0.005	-	-
MTOR|TP53	OBLIMERSEN	Experimental	-	SENSITIVITY	pathway-member	Other	TALC|TTD|TdgClinicalTrial	0.0006	1	-	-
MTOR|TP53	OBLIMERSON	Experimental	-	SENSITIVITY	pathway-member	Other	TALC	0.0006	1	-	-
MTOR	(2S)-2-(4-CHLOROPHENOXY)-3-PHENYLPROPANOIC ACID	Experimental	-	SENSITIVITY	pathway-member	Other	DrugBank	0.0006	0.7621	-	-
MTOR	(2S)-2-(4-ETHYLPHENOXY)-3-PHENYLPROPANOIC ACID	Experimental	-	SENSITIVITY	pathway-member	Other	DrugBank	0.0006	0.7621	-	-
MTOR	(2S)-2-(BIPHENYL-4-YLOXY)-3-PHENYLPROPANOIC ACID	Experimental	-	SENSITIVITY	pathway-member	Other	DrugBank	0.0006	0.7621	-	-
MTOR	(2S)-2-METHYL-2,3-DIHYDROTHIENO[2,3-F][1,4]OXAZEPIN-5-AMINE	Experimental	-	SENSITIVITY	pathway-member	Other	DrugBank	0.0006	0.7621	-	-
MTOR	(3S)-1-(1,3-BENZODIOXOL-5-YLMETHYL)-3-[4-(1H-IMIDAZOL-1-YL)PHENOXY]PIPERIDINE	Experimental	-	SENSITIVITY	pathway-member	Other	DrugBank	0.0006	0.7621	-	-
MTOR	(5E,14E)-11-OXOPROSTA-5,9,12,14-TETRAEN-1-OIC ACID	Experimental	-	SENSITIVITY	pathway-member	Other	DrugBank	0.0006	0.7621	-	-
MTOR	(9Z,11E,13S)-13-HYDROXYOCTADECA-9,11-DIENOIC ACID	Experimental	-	SENSITIVITY	pathway-member	Other	DrugBank	0.0006	0.7621	-	-
MTOR	(S)-3-(4-(2-CARBAZOL-9-YL-ETHOXY)-PHENYL)-2-ETHOXY-PROPIONIC ACID	Experimental	-	SENSITIVITY	pathway-member	Other	DrugBank	0.0006	0.7621	-	-
MTOR	1,6-DI-O-PHOSPHONO-D-MANNITOL	Experimental	-	SENSITIVITY	pathway-member	Other	DrugBank	0.0006	0.7621	-	-
MTOR	1-[4-(AMINOMETHYL)BENZOYL]-5'-FLUORO-1'H-SPIRO[PIPERIDINE-4,2'-QUINAZOLIN]-4'-AMINE	Experimental	-	SENSITIVITY	pathway-member	Other	DrugBank	0.0006	0.7621	-	-
MTOR	1400W	Experimental	-	SENSITIVITY	pathway-member	nitric oxide synthase inhibitor(Cmap)	DrugBank|GuideToPharmacologyInteractions	0.0006	0.7621	-	-
MTOR	2-AMINOTHIAZOLINE	Experimental	-	SENSITIVITY	pathway-member	Other	DrugBank	0.0006	0.7621	-	-
MTOR	2-[(2,4-DICHLOROBENZOYL)AMINO]-5-(PYRIMIDIN-2-YLOXY)BENZOIC ACID	Experimental	-	SENSITIVITY	pathway-member	Other	DrugBank	0.0006	0.7621	-	-
MTOR	2-{5-[3-(6-BENZOYL-1-PROPYLNAPHTHALEN-2-YLOXY)PROPOXY]INDOL-1-YL}ETHANOIC ACID	Experimental	-	SENSITIVITY	pathway-member	Other	DrugBank	0.0006	0.7621	-	-
MTOR	2-{5-[3-(7-PROPYL-3-TRIFLUOROMETHYLBENZO[D]ISOXAZOL-6-YLOXY)PROPOXY]INDOL-1-YL}ETHANOIC ACID	Experimental	-	SENSITIVITY	pathway-member	Other	DrugBank	0.0006	0.7621	-	-
MTOR	3-BROMO-7-NITRO-1H-INDAZOLE	Experimental	-	SENSITIVITY	pathway-member	Other	DrugBank	0.0006	0.7621	-	-
MTOR	3-FLUORO-N-[1-(4-FLUOROPHENYL)-3-(2-THIENYL)-1H-PYRAZOL-5-YL]BENZENESULFONAMIDE	Experimental	-	SENSITIVITY	pathway-member	Other	DrugBank	0.0006	0.7621	-	-
MTOR	3-PHOSPHO-D-GLYCERATE	Experimental	-	SENSITIVITY	pathway-member	Other	DrugBank	0.0006	0.7621	-	-
MTOR	4-(1,3-BENZODIOXOL-5-YLOXY)-2-[4-(1H-IMIDAZOL-1-YL)PHENOXY]-6-METHYLPYRIMIDINE	Experimental	-	SENSITIVITY	pathway-member	Other	DrugBank	0.0006	0.7621	-	-
MTOR	4-(1,3-BENZODIOXOL-5-YLOXY)-2-[4-(1H-IMIDAZOL-1-YL)PHENOXY]PYRIMIDINE	Experimental	-	SENSITIVITY	pathway-member	Other	DrugBank	0.0006	0.7621	-	-
MTOR	4-(1H-IMIDAZOL-1-YL)PHENOL	Experimental	-	SENSITIVITY	pathway-member	Other	DrugBank	0.0006	0.7621	-	-
MTOR	4-(2-AMINOETHYL)BENZENESULFONYL FLUORIDE	Experimental	-	SENSITIVITY	pathway-member	Other	DrugBank	0.0006	0.7621	-	-
MTOR	4-({4-[(4-METHOXYPYRIDIN-2-YL)AMINO]PIPERIDIN-1-YL}CARBONYL)BENZONITRILE	Experimental	-	SENSITIVITY	pathway-member	Other	DrugBank	0.0006	0.7621	-	-
MTOR	5-NITROINDAZOLE	Experimental	-	SENSITIVITY	pathway-member	Other	DrugBank	0.0006	0.7621	-	-
MTOR	5-{4-[(3,5-DIFLUOROBENZYL)AMINO]PHENYL}-6-ETHYLPYRIMIDINE-2,4-DIAMINE	Experimental	-	SENSITIVITY	pathway-member	Other	DrugBank	0.0006	0.7621	-	-
MTOR	6-NITRO-1H-INDAZOLE	Experimental	-	SENSITIVITY	pathway-member	Other	DrugBank	0.0006	0.7621	-	-
MTOR	6S-5,6,7,8-TETRAHYDROBIOPTERIN	Experimental	-	SENSITIVITY	pathway-member	Other	DrugBank	0.0006	0.7621	-	-
MTOR	7-NITROINDAZOLE	Experimental	-	SENSITIVITY	pathway-member	nitric oxide synthase inhibitor(Cmap)	DrugBank	0.0006	0.7621	-	-
MTOR	7-NITROINDAZOLE-2-CARBOXAMIDINE	Experimental	-	SENSITIVITY	pathway-member	Other	DrugBank	0.0006	0.7621	-	-
MTOR	9(S)-HODE	Experimental	-	SENSITIVITY	pathway-member	Other	DrugBank	0.0006	0.7621	-	-
MTOR|PRKG1	ADENOSINE-5'-[BETA, GAMMA-METHYLENE]TRIPHOSPHATE	Experimental	-	SENSITIVITY	pathway-member	Other	DrugBank	0.0006	0.7621	-	-
MTOR	ALPHA-D-GLUCOSE 6-PHOSPHATE	Experimental	-	SENSITIVITY	pathway-member	Other	DrugBank	0.0006	0.7621	-	-
ILK|MTOR	AMP-PNP	Experimental	-	SENSITIVITY	pathway-member	Other	DrugBank	0.0006	0.7621	-	-
MTOR	ANISTREPLASE	Experimental	-	SENSITIVITY	pathway-member	Other	DrugBank	0.0006	0.7621	-	-
MTOR	AR-C102222	Experimental	-	SENSITIVITY	pathway-member	Other	DrugBank	0.0006	0.7621	-	-
MTOR	BBS 4	Experimental	-	SENSITIVITY	pathway-member	Other	DrugBank	0.0006	0.7621	-	-
MTOR	BETA-D-GLUCOSE	Experimental	-	SENSITIVITY	pathway-member	Other	DrugBank	0.0006	0.7621	-	-
CTNNB1|MTOR	BEVACIZUMAB+TRASTUZUMAB	Experimental	-	SENSITIVITY	pathway-member	Other	TTD	0.0006	0.7621	-	-
MTOR	BILIVERDIN	Experimental	-	SENSITIVITY	pathway-member	Other	DrugBank	0.0006	0.7621	-	-
CTNNB1|MTOR	BROLUCIZUMAB	Experimental	-	SENSITIVITY	pathway-member	Cytokines_Monoclonal antibody(KEGG)	ChemblInteractions|moAb	0.0006	0.7621	-	-
MTOR	CACODYLIC ACID	Experimental	-	SENSITIVITY	pathway-member	Other	DrugBank	0.0006	0.7621	-	-
CTNNB1|MTOR	CAND 5	Experimental	-	SENSITIVITY	pathway-member	Other	TTD	0.0006	0.7621	-	-
MTOR	CEP-7055	Experimental	-	SENSITIVITY	pathway-member	Other	TTD	0.0006	0.7621	-	-
MTOR	CHEMBL1230023	Experimental	-	SENSITIVITY	pathway-member	Other	DrugBank	0.0006	0.7621	-	-
MTOR	ETHYL 4-[(4-CHLOROPYRIDIN-2-YL)AMINO]PIPERIDINE-1-CARBOXYLATE	Experimental	-	SENSITIVITY	pathway-member	Other	DrugBank	0.0006	0.7621	-	-
MTOR	ETHYL 4-[(4-METHYLPYRIDIN-2-YL)AMINO]PIPERIDINE-1-CARBOXYLATE	Experimental	-	SENSITIVITY	pathway-member	Other	DrugBank	0.0006	0.7621	-	-
MTOR	FENOXAPROP-ETHYL	Experimental	-	SENSITIVITY	pathway-member	Other	DrugBank	0.0006	0.7621	-	-
MTOR	GW9662	Experimental	-	SENSITIVITY	pathway-member	Other	DrugBank|GuideToPharmacologyInteractions	0.0006	0.7621	-	-
MTOR	ICRUCUMAB	Experimental	-	SENSITIVITY	pathway-member	Receptor tyrosine kinases (RTK)_Monoclonal antibody(KEGG)	ChemblInteractions|moAb	0.0006	0.7621	-	-
MTOR	IMC-1C11	Experimental	-	SENSITIVITY	pathway-member	Other	DrugBank	0.0006	0.7621	-	-
CTNNB1|MTOR	INDEGLITAZAR	Experimental	-	SENSITIVITY	pathway-member	Thyroid hormone like receptors(KEGG)	ChemblInteractions|DrugBank	0.0006	0.7621	-	-
MTOR	L-CANAVANINE	Experimental	-	SENSITIVITY	pathway-member	Other	DrugBank	0.0006	0.7621	-	-
MTOR	L-HOMOARGININE	Experimental	-	SENSITIVITY	pathway-member	Other	DrugBank	0.0006	0.7621	-	-
MTOR	L-N(OMEGA)-NITROARGININE-2,4-L-DIAMINOBUTYRIC AMIDE	Experimental	-	SENSITIVITY	pathway-member	Other	DrugBank	0.0006	0.7621	-	-
MTOR	L-NIO	Experimental	-	SENSITIVITY	pathway-member	Other	DrugBank	0.0006	0.7621	-	-
MTOR	L-THIOCITRULLINE	Experimental	-	SENSITIVITY	pathway-member	Other	DrugBank	0.0006	0.7621	-	-
CTNNB1|MTOR	MS7972	Experimental	-	SENSITIVITY	pathway-member	Other	DrugBank	0.0006	0.7621	-	-
MTOR	N,N-DIMETHYLARGININE	Experimental	-	SENSITIVITY	pathway-member	Other	DrugBank	0.0006	0.7621	-	-
MTOR	N-(4-(2-((3-CHLOROPHENYLMETHYL)AMINO)ETHYL)PHENYL)-2-THIOPHECARBOXAMIDINE	Experimental	-	SENSITIVITY	pathway-member	Other	DrugBank	0.0006	0.7621	-	-
MTOR	N-(CHLOROPHENYL)-N'-HYDROXYGUANIDINE	Experimental	-	SENSITIVITY	pathway-member	Other	DrugBank	0.0006	0.7621	-	-
MTOR	N-OMEGA-HYDROXY-L-ARGININE	Experimental	-	SENSITIVITY	pathway-member	Other	DrugBank	0.0006	0.7621	-	-
MTOR	N-OMEGA-PROPYL-L-ARGININE	Experimental	-	SENSITIVITY	pathway-member	Other	DrugBank	0.0006	0.7621	-	-
MTOR	N-[2-(6-AMINO-4-METHYLPYRIDIN-2-YL)ETHYL]-4-CYANOBENZAMIDE	Experimental	-	SENSITIVITY	pathway-member	Other	DrugBank	0.0006	0.7621	-	-
MTOR	N-{(3R,4S)-4-[(6-AMINO-4-METHYLPYRIDIN-2-YL)METHYL]PYRROLIDIN-3-YL}-N'-(3-CHLOROBENZYL)ETHANE-1,2-DIAMINE	Experimental	-	SENSITIVITY	pathway-member	Other	DrugBank	0.0006	0.7621	-	-
MTOR	N-{(3S,4S)-4-[(6-AMINO-4-METHYLPYRIDIN-2-YL)METHYL]PYRROLIDIN-3-YL}-N'-(4-CHLOROBENZYL)ETHANE-1,2-DIAMINE	Experimental	-	SENSITIVITY	pathway-member	Other	DrugBank	0.0006	0.7621	-	-
MTOR	N-{4-METHYL-3-[(3-PYRIMIDIN-4-YLPYRIDIN-2-YL)AMINO]PHENYL}-3-(TRIFLUOROMETHYL)BENZAMIDE	Experimental	-	SENSITIVITY	pathway-member	Other	DrugBank	0.0006	0.7621	-	-
CTNNB1|MTOR	NAVICIXIZUMAB	Experimental	-	SENSITIVITY	pathway-member	Cytokines_Monoclonal antibody(KEGG)|Signaling molecules_Monoclonal antibody(KEGG)	moAb	0.0006	0.7621	-	-
CTNNB1|MTOR	NETOGLITAZONE	Experimental	-	SENSITIVITY	pathway-member	Thyroid hormone like receptors(KEGG)	ChemblInteractions|GuideToPharmacologyInteractions|TTD	0.0006	0.7621	-	-
MTOR	OXAMIC ACID	Experimental	-	SENSITIVITY	pathway-member	Other	DrugBank	0.0006	0.7621	-	-
MTOR|PLCB1	PHOSPHATIDYL SERINE	Experimental	-	SENSITIVITY	pathway-member	Other	DrugBank	0.0006	0.7621	-	-
MTOR	PIBTU	Experimental	-	SENSITIVITY	pathway-member	Other	DrugBank	0.0006	0.7621	-	-
CTNNB1|MTOR	PIDOLIC ACID	Experimental	-	SENSITIVITY	pathway-member	Other	DrugBank	0.0006	0.7621	-	-
MTOR	RAGAGLITAZAR	Experimental	-	SENSITIVITY	pathway-member	Other	DrugBank|GuideToPharmacologyInteractions	0.0006	0.7621	-	-
MTOR	REGLIXANE	Experimental	-	SENSITIVITY	pathway-member	Other	DrugBank	0.0006	0.7621	-	-
MTOR	ROSIGLITAZONE & METFORMIN	Experimental	-	SENSITIVITY	pathway-member	Other	TTD	0.0006	0.7621	-	-
MTOR	S,S'-(1,4-PHENYLENE-BIS(1,2-ETHANEDIYL))BIS-ISOTHIOUREA	Experimental	-	SENSITIVITY	pathway-member	Other	DrugBank	0.0006	0.7621	-	-
MTOR	S-ETHYLISOTHIOUREA	Experimental	-	SENSITIVITY	pathway-member	Other	DrugBank	0.0006	0.7621	-	-
MTOR	S-ISOPROPYL-ISOTHIOUREA	Experimental	-	SENSITIVITY	pathway-member	Other	DrugBank	0.0006	0.7621	-	-
MTOR	SCHEMBL3794534	Experimental	-	SENSITIVITY	pathway-member	Other	ChemblInteractions|DrugBank|TdgClinicalTrial	0.0006	0.7621	-	-
MTOR	SIRNA-027	Experimental	-	SENSITIVITY	pathway-member	Other	TTD	0.0006	0.7621	-	-
MTOR	T131	Experimental	-	SENSITIVITY	pathway-member	Other	DrugBank	0.0006	0.7621	-	-
CTNNB1|MTOR	TROMETAMOL	Experimental	-	SENSITIVITY	pathway-member	Other	DrugBank	0.0006	0.7621	-	-
CTNNB1|MTOR	VARISACUMAB	Experimental	-	SENSITIVITY	pathway-member	Other	moAb	0.0006	0.7621	-	-
CTNNB1|MTOR	ZALTRAP	Experimental	-	SENSITIVITY	pathway-member	Other	TALC	0.0006	0.7621	-	-
CTNNB1	(2S)-2-{3-[({[2-FLUORO-4-(TRIFLUOROMETHYL)PHENYL]CARBONYL}AMINO)METHYL]-4-METHOXYBENZYL}BUTANOIC ACID	Experimental	-	SENSITIVITY	pathway-member	Other	DrugBank	0.0006	0.7112	-	-
CTNNB1	2-({[3-(3,4-DIHYDROISOQUINOLIN-2(1H)-YLSULFONYL)PHENYL]CARBONYL}AMINO)BENZOIC ACID	Experimental	-	SENSITIVITY	pathway-member	Other	DrugBank	0.0006	0.7112	-	-
CTNNB1	5-METHYL-3-(9-OXO-1,8-DIAZA-TRICYCLO[10.6.1.013,18]NONADECA-12(19),13,15,17-TETRAEN-10-YLCARBAMOYL)-HEXANOIC ACID	Experimental	-	SENSITIVITY	pathway-member	Other	DrugBank	0.0006	0.7112	-	-
CTNNB1	79558-09-1	Experimental	-	SENSITIVITY	pathway-member	Other	DrugBank|GuideToPharmacologyInteractions	0.0006	0.7112	-	-
CTNNB1|NCF2	BATIMASTAT	Experimental	-	SENSITIVITY	pathway-member	Hydrolases (EC3)(KEGG)|matrix metalloprotease inhibitor(Cmap)	TTD	0.0006	0.7112	-	-
CTNNB1	CIS-VACCENIC ACID	Experimental	-	SENSITIVITY	pathway-member	Other	DrugBank	0.0006	0.7112	-	-
CTNNB1	KD3010	Experimental	-	SENSITIVITY	pathway-member	Other	ChemblInteractions|DrugBank|TTD|TdgClinicalTrial	0.0006	0.7112	-	-
CTNNB1	N4-HYDROXY-2-ISOBUTYL-N1-(9-OXO-1,8-DIAZA-TRICYCLO[10.6.1.013,18]NONADECA-12(19),13,15,17-TETRAEN-10-YL)-SUCCINAMIDE	Experimental	-	SENSITIVITY	pathway-member	Other	DrugBank	0.0006	0.7112	-	-
CTNNB1|NCF2	SOLIMASTAT	Experimental	-	SENSITIVITY	pathway-member	Other	TTD	0.0006	0.7112	-	-
CTNNB1	T-5224	Experimental	-	SENSITIVITY	pathway-member	AP inhibitor(Cmap)	TTD|TdgClinicalTrial	0.0006	0.7112	-	-
CTNNB1	TERAMEPROCOL	Experimental	-	SENSITIVITY	pathway-member	Signaling molecules(KEGG)|lipoxygenase inhibitor(Cmap)	TTD	0.0006	0.7112	-	-
CARD6|MAP4K4|PRKG1	(S)-N-(1-(3-CHLORO-4-FLUOROPHENYL)-2-HYDROXYETHYL)-4-(4-(3-CHLOROPHENYL)-1H-PYRAZOL-3-YL)-1H-PYRROLE-2-CARBOXAMIDE	Experimental	-	SENSITIVITY	pathway-member	Other	DrugBank	0.0006	0.0554	-	-
MAP4K4|PLCB1|PRKG1	2-[(2-CHLORO-4-IODOPHENYL)AMINO]-N-{[(2R)-2,3-DIHYDROXYPROPYL]OXY}-3,4-DIFLUOROBENZAMIDE	Experimental	-	SENSITIVITY	pathway-member	Other	DrugBank	0.0006	0.0554	-	-
MAP4K4|PLCB1|PRKG1	2-[(4-ETHYNYL-2-FLUOROPHENYL)AMINO]-3,4-DIFLUORO-N-(2-HYDROXYETHOXY)BENZAMIDE	Experimental	-	SENSITIVITY	pathway-member	Other	DrugBank	0.0006	0.0554	-	-
CARD6|MAP4K4|RGL2	5-CYANO-N-(2,5-DIMETHOXYBENZYL)-6-ETHOXYPYRIDINE-2-CARBOXAMIDE	Experimental	-	SENSITIVITY	pathway-member	Other	DrugBank	0.0006	0.0554	-	-
CARD6|MAP4K4|RGL2	6-CHLORO-9-HYDROXY-1,3-DIMETHYL-1,9-DIHYDRO-4H-PYRAZOLO[3,4-B]QUINOLIN-4-ONE	Experimental	-	SENSITIVITY	pathway-member	Other	DrugBank	0.0006	0.0554	-	-
CARD6|MAP4K4|PRKG1	865362-74-9	Experimental	-	SENSITIVITY	pathway-member	Other	DrugBank	0.0006	0.0554	-	-
CARD6|MAP4K4|PRKG1	CHEBI:83275	Experimental	-	SENSITIVITY	pathway-member	Other	DrugBank	0.0006	0.0554	-	-
CARD6|MAP4K4|RGL2	DB07268	Experimental	-	SENSITIVITY	pathway-member	Other	DrugBank	0.0006	0.0554	-	-
CARD6|MAP4K4|PRKG1	N,N-DIMETHYL-4-(4-PHENYL-1H-PYRAZOL-3-YL)-1H-PYRROLE-2-CARBOXAMIDE	Experimental	-	SENSITIVITY	pathway-member	Other	DrugBank	0.0006	0.0554	-	-
CARD6|MAP4K4|RGL2	N-(4-AMINO-5-CYANO-6-ETHOXYPYRIDIN-2-YL)-2-(4-BROMO-2,5-DIMETHOXYPHENYL)ACETAMIDE	Experimental	-	SENSITIVITY	pathway-member	Other	DrugBank	0.0006	0.0554	-	-
MAP4K4|PLCB1|PRKG1	N-(5-{3,4-DIFLUORO-2-[(2-FLUORO-4-IODOPHENYL)AMINO]PHENYL}-1,3,4-OXADIAZOL-2-YL)ETHANE-1,2-DIAMINE	Experimental	-	SENSITIVITY	pathway-member	Other	DrugBank	0.0006	0.0554	-	-
CARD6|FZR1|MAP4K4|PRKG1	OLOMOUCINE	Experimental	-	SENSITIVITY	pathway-member	CDK inhibitor(Cmap)	DrugBank	0.0006	0.0554	-	-
CARD6|MAP4K4|PRKG1	PHOSPHONOTHREONINE	Experimental	-	SENSITIVITY	pathway-member	Other	DrugBank	0.0006	0.0554	-	-
CARD6|MAP4K4|NCF2|PRKG1	SB203580	Experimental	-	SENSITIVITY	pathway-member	Other	DrugBank	0.0006	0.0554	-	-
CARD6|MAP4K4|NCF2|PRKG1	SB220025	Experimental	-	SENSITIVITY	pathway-member	Other	DrugBank|GuideToPharmacologyInteractions	0.0006	0.0554	-	-
CARD6|MAP4K4|PRKG1	TURPENTINE	Experimental	-	SENSITIVITY	pathway-member	Other	DrugBank	0.0006	0.0554	-	-
TNFSF13B	IANALUMAB	Experimental	-	SENSITIVITY	pathway-member	Other	moAb	0.0006	0.0534	-	-
TNFSF13B	INOSITOL 1,3,4,5-TETRAKISPHOSPHATE	Experimental	-	SENSITIVITY	pathway-member	Other	DrugBank	0.0006	0.0534	-	-
CARD6|TNFSF13B	SCHEMBL3812928	Experimental	-	SENSITIVITY	pathway-member	Other	ChemblInteractions|DrugBank|TdgClinicalTrial	0.0006	0.0534	-	-
PRKG1	(6AR,11AS,11BR)-10-ACETYL-9-HYDROXY-7,7-DIMETHYL-2,6,6A,7,11A,11B-HEXAHYDRO-11H-PYRROLO[1',2':2,3]ISOINDOLO[4,5,6-CD]INDOL-11-ONE	Experimental	-	SENSITIVITY	pathway-member	Other	DrugBank	0.0006	0.0452	-	-
CARD6|NCF2|PRKG1	1-(2,6-DICHLOROPHENYL)-5-(2,4-DIFLUOROPHENYL)-7-PIPERAZIN-1-YL-3,4-DIHYDROQUINAZOLIN-2(1H)-ONE	Experimental	-	SENSITIVITY	pathway-member	Other	DrugBank	0.0006	0.0452	-	-
CARD6|NCF2|PRKG1	1-(2,6-DICHLOROPHENYL)-5-(2,4-DIFLUOROPHENYL)-7-PIPERIDIN-4-YL-3,4-DIHYDROQUINOLIN-2(1H)-ONE	Experimental	-	SENSITIVITY	pathway-member	Other	DrugBank	0.0006	0.0452	-	-
CARD6|NCF2|PRKG1	1-(5-TERT-BUTYL-2-METHYL-2H-PYRAZOL-3-YL)-3-(4-CHLORO-PHENYL)-UREA	Experimental	-	SENSITIVITY	pathway-member	Other	DrugBank	0.0006	0.0452	-	-
CARD6|NCF2|PRKG1	1-[1-(3-AMINOPHENYL)-3-TERT-BUTYL-1H-PYRAZOL-5-YL]-3-NAPHTHALEN-1-YLUREA	Experimental	-	SENSITIVITY	pathway-member	Other	DrugBank	0.0006	0.0452	-	-
CARD6|NCF2|PRKG1	1BMK	Experimental	-	SENSITIVITY	pathway-member	Other	DrugBank	0.0006	0.0452	-	-
PRKG1	2,5-DI-TERT-BUTYLHYDROQUINONE	Experimental	-	SENSITIVITY	pathway-member	Other	DrugBank	0.0006	0.0452	-	-
CARD6|NCF2|PRKG1	2-(2,6-DIFLUOROPHENOXY)-N-(2-FLUOROPHENYL)-9-ISOPROPYL-9H-PURIN-8-AMINE	Experimental	-	SENSITIVITY	pathway-member	Other	DrugBank	0.0006	0.0452	-	-
CARD6|NCF2|PRKG1	2-(ETHOXYMETHYL)-4-(4-FLUOROPHENYL)-3-[2-(2-HYDROXYPHENOXY)PYRIMIDIN-4-YL]ISOXAZOL-5(2H)-ONE	Experimental	-	SENSITIVITY	pathway-member	Other	DrugBank	0.0006	0.0452	-	-
CARD6|NCF2|PRKG1	2-AMINO-3-BENZYLOXYPYRIDINE	Experimental	-	SENSITIVITY	pathway-member	Other	DrugBank	0.0006	0.0452	-	-
CARD6|NCF2|PRKG1	2-CHLOROPHENOL	Experimental	-	SENSITIVITY	pathway-member	Other	DrugBank	0.0006	0.0452	-	-
CARD6|NCF2|PRKG1	3-(1-NAPHTHYLMETHOXY)PYRIDIN-2-AMINE	Experimental	-	SENSITIVITY	pathway-member	Other	DrugBank	0.0006	0.0452	-	-
CARD6|NCF2|PRKG1	3-(2-CHLOROPHENYL)-1-(2-{[(1S)-2-HYDROXY-1,2-DIMETHYLPROPYL]AMINO}PYRIMIDIN-4-YL)-1-(4-METHOXYPHENYL)UREA	Experimental	-	SENSITIVITY	pathway-member	Other	DrugBank	0.0006	0.0452	-	-
CARD6|NCF2|PRKG1	3-FLUORO-5-MORPHOLIN-4-YL-N-[1-(2-PYRIDIN-4-YLETHYL)-1H-INDOL-6-YL]BENZAMIDE	Experimental	-	SENSITIVITY	pathway-member	Other	DrugBank	0.0006	0.0452	-	-
CARD6|NCF2|PRKG1	3-FLUORO-5-MORPHOLIN-4-YL-N-[3-(2-PYRIDIN-4-YLETHYL)-1H-INDOL-5-YL]BENZAMIDE	Experimental	-	SENSITIVITY	pathway-member	Other	DrugBank	0.0006	0.0452	-	-
CARD6|NCF2|PRKG1	3-FLUORO-N-1H-INDOL-5-YL-5-MORPHOLIN-4-YLBENZAMIDE	Experimental	-	SENSITIVITY	pathway-member	Other	DrugBank	0.0006	0.0452	-	-
CARD6|NCF2|PRKG1	4-(2-HYDROXYBENZYLAMINO)-N-(3-(4-FLUOROPHENOXY)PHENYL)PIPERIDINE-1-SULFONAMIDE	Experimental	-	SENSITIVITY	pathway-member	Other	DrugBank	0.0006	0.0452	-	-
CARD6|NCF2|PRKG1	4-(4-FLUOROPHENYL)-1-CYCLOROPROPYLMETHYL-5-(4-PYRIDYL)-IMIDAZOLE	Experimental	-	SENSITIVITY	pathway-member	Other	DrugBank	0.0006	0.0452	-	-
CARD6|NCF2|PRKG1	4-PHENOXY-N-(PYRIDIN-2-YLMETHYL)BENZAMIDE	Experimental	-	SENSITIVITY	pathway-member	Other	DrugBank	0.0006	0.0452	-	-
CARD6|NCF2|PRKG1	4-[3-METHYLSULFANYLANILINO]-6,7-DIMETHOXYQUINAZOLINE	Experimental	-	SENSITIVITY	pathway-member	Other	DrugBank	0.0006	0.0452	-	-
CARD6|NCF2|PRKG1	4-[5-[2-(1-PHENYL-ETHYLAMINO)-PYRIMIDIN-4-YL]-1-METHYL-4-(3-TRIFLUOROMETHYLPHENYL)-1H-IMIDAZOL-2-YL]-PIPERIDINE	Experimental	-	SENSITIVITY	pathway-member	Other	DrugBank	0.0006	0.0452	-	-
CARD6|NCF2|PRKG1	4-{4-[(5-HYDROXY-2-METHYLPHENYL)AMINO]QUINOLIN-7-YL}-1,3-THIAZOLE-2-CARBALDEHYDE	Experimental	-	SENSITIVITY	pathway-member	Other	DrugBank	0.0006	0.0452	-	-
CARD6|NCF2|PRKG1	6-[4-(2-FLUOROPHENYL)-1,3-OXAZOL-5-YL]-N-(1-METHYLETHYL)-1,3-BENZOTHIAZOL-2-AMINE	Experimental	-	SENSITIVITY	pathway-member	Other	DrugBank	0.0006	0.0452	-	-
CARD6|NCF2|PRKG1	8-(2-CHLOROPHENYLAMINO)-2-(2,6-DIFLUOROPHENYLAMINO)-9-ETHYL-9H-PURINE-1,7-DIIUM	Experimental	-	SENSITIVITY	pathway-member	Other	DrugBank	0.0006	0.0452	-	-
CARD6|NCF2|PRKG1	BMS-640994	Experimental	-	SENSITIVITY	pathway-member	Other	DrugBank	0.0006	0.0452	-	-
CARD6|NCF2|PRKG1	GW607117X	Experimental	-	SENSITIVITY	pathway-member	Other	DrugBank	0.0006	0.0452	-	-
CARD6|NCF2|PRKG1	INHIBITOR OF P38 KINASE	Experimental	-	SENSITIVITY	pathway-member	Other	DrugBank	0.0006	0.0452	-	-
CARD6|NCF2|PRKG1	N,4-DIMETHYL-3-[(1-PHENYL-1H-PYRAZOLO[3,4-D]PYRIMIDIN-4-YL)AMINO]BENZAMIDE	Experimental	-	SENSITIVITY	pathway-member	Other	DrugBank	0.0006	0.0452	-	-
CARD6|NCF2|PRKG1	N-(3-TERT-BUTYL-1H-PYRAZOL-5-YL)-N'-{4-CHLORO-3-[(PYRIDIN-3-YLOXY)METHYL]PHENYL}UREA	Experimental	-	SENSITIVITY	pathway-member	Other	DrugBank	0.0006	0.0452	-	-
CARD6|NCF2|PRKG1	N-(CYCLOPROPYLMETHYL)-2'-METHYL-5'-(5-METHYL-1,3,4-OXADIAZOL-2-YL)BIPHENYL-4-CARBOXAMIDE	Experimental	-	SENSITIVITY	pathway-member	Other	DrugBank	0.0006	0.0452	-	-
CARD6|NCF2|PRKG1	N-CYCLOPROPYL-2',6-DIMETHYL-4'-(5-METHYL-1,3,4-OXADIAZOL-2-YL)BIPHENYL-3-CARBOXAMIDE	Experimental	-	SENSITIVITY	pathway-member	Other	DrugBank	0.0006	0.0452	-	-
CARD6|NCF2|PRKG1	N-CYCLOPROPYL-3-{[1-(2,4-DIFLUOROPHENYL)-7-METHYL-6-OXO-6,7-DIHYDRO-1H-PYRAZOLO[3,4-B]PYRIDIN-4-YL]AMINO}-4-METHYLBENZAMIDE	Experimental	-	SENSITIVITY	pathway-member	Other	DrugBank	0.0006	0.0452	-	-
CARD6|NCF2|PRKG1	N-CYCLOPROPYL-4-METHYL-3-[1-(2-METHYLPHENYL)PHTHALAZIN-6-YL]BENZAMIDE	Experimental	-	SENSITIVITY	pathway-member	Other	DrugBank	0.0006	0.0452	-	-
CARD6|NCF2|PRKG1	N-CYCLOPROPYL-4-METHYL-3-{2-[(2-MORPHOLIN-4-YLETHYL)AMINO]QUINAZOLIN-6-YL}BENZAMIDE	Experimental	-	SENSITIVITY	pathway-member	Other	DrugBank	0.0006	0.0452	-	-
CARD6|NCF2|PRKG1	N-ETHYL-4-{[5-(METHOXYCARBAMOYL)-2-METHYLPHENYL]AMINO}-5-METHYLPYRROLO[2,1-F][1,2,4]TRIAZINE-6-CARBOXAMIDE	Experimental	-	SENSITIVITY	pathway-member	Other	DrugBank	0.0006	0.0452	-	-
CARD6|NCF2|PRKG1	N-[(3Z)-5-TERT-BUTYL-2-PHENYL-1,2-DIHYDRO-3H-PYRAZOL-3-YLIDENE]-N'-(4-CHLOROPHENYL)UREA	Experimental	-	SENSITIVITY	pathway-member	Other	DrugBank	0.0006	0.0452	-	-
CARD6|NCF2|PRKG1	N~3~-CYCLOPROPYL-N~4~'-(CYCLOPROPYLMETHYL)-6-METHYLBIPHENYL-3,4'-DICARBOXAMIDE	Experimental	-	SENSITIVITY	pathway-member	Other	DrugBank	0.0006	0.0452	-	-
CARD6|NCF2|PRKG1	SD-06	Experimental	-	SENSITIVITY	pathway-member	Other	ChemblInteractions|DrugBank	0.0006	0.0452	-	-
CARD6|NCF2|PRKG1	TRIAZOLOPYRIDINE	Experimental	-	SENSITIVITY	pathway-member	Other	DrugBank	0.0006	0.0452	-	-
CARD6|NCF2|PRKG1	[5-AMINO-1-(4-FLUOROPHENYL)-1H-PYRAZOL-4-YL](3-{[(2R)-2,3-DIHYDROXYPROPYL]OXY}PHENYL)METHANONE	Experimental	-	SENSITIVITY	pathway-member	Other	ChemblInteractions|DrugBank	0.0006	0.0452	-	-
PLCB1	TETRADECANOIC ACID	Experimental	-	SENSITIVITY	pathway-member	Other	DrugBank	0.0006	0.0421	-	-
FZR1	1126803-62-0	Experimental	-	SENSITIVITY	pathway-member	Other	DrugBank	0.0006	0.033	-	-
FZR1	3-[3-CHLORO-5-(5-{[(1S)-1-PHENYLETHYL]AMINO}ISOXAZOLO[5,4-C]PYRIDIN-3-YL)PHENYL]PROPAN-1-OL	Experimental	-	SENSITIVITY	pathway-member	Other	DrugBank	0.0006	0.033	-	-
FZR1|ILK	ALSTERPAULLONE	Experimental	-	SENSITIVITY	pathway-member	Other	DrugBank|GuideToPharmacologyInteractions	0.0006	0.033	-	-
FZR1	CYC-800	Experimental	-	SENSITIVITY	pathway-member	Other	TTD	0.0006	0.033	-	-
FZR1	DAP-81	Experimental	-	SENSITIVITY	pathway-member	Other	TTD	0.0006	0.033	-	-
FZR1	HMN-214	Experimental	-	SENSITIVITY	pathway-member	PLK inhibitor(Cmap)	ChemblInteractions|TTD	0.0006	0.033	-	-
FZR1	HYMENIALDISINE	Experimental	-	SENSITIVITY	pathway-member	Other	DrugBank	0.0006	0.033	-	-
FZR1|ILK	INDIRUBIN-3'-MONOXIME	Experimental	-	SENSITIVITY	pathway-member	Other	DrugBank|GuideToPharmacologyInteractions	0.0006	0.033	-	-
FZR1	LC-445	Experimental	-	SENSITIVITY	pathway-member	Other	TTD	0.0006	0.033	-	-
FZR1	SU9516	Experimental	-	SENSITIVITY	pathway-member	CDK inhibitor(Cmap)	DrugBank|GuideToPharmacologyInteractions	0.0006	0.033	-	-
FZR1	WORTMANNIN	Experimental	-	SENSITIVITY	pathway-member	PI3K inhibitor(Cmap)	DrugBank|NCI	0.0006	0.033	-	-
ILK	2-(1,3-BENZODIOXOL-5-YL)-5-[(3-FLUORO-4-METHOXYBENZYL)SULFANYL]-1,3,4-OXADIAZOLE	Experimental	-	SENSITIVITY	pathway-member	Other	DrugBank	0.0006	0.0289	-	-
ILK	5-(5-CHLORO-7H-PYRROLO[2,3-D]PYRIMIDIN-4-YL)-4,5,6,7-TETRAHYDRO-1H-IMIDAZO[4,5-C]PYRIDINE	Experimental	-	SENSITIVITY	pathway-member	Other	DrugBank	0.0006	0.0289	-	-
ILK	A-443654	Experimental	-	SENSITIVITY	pathway-member	Other	DrugBank	0.0006	0.0289	-	-
ILK	AR-A014418	Experimental	-	SENSITIVITY	pathway-member	glycogen synthase kinase inhibitor(Cmap)	DrugBank	0.0006	0.0289	-	-
ILK	AT7867	Experimental	-	SENSITIVITY	pathway-member	AKT inhibitor(Cmap)	DrugBank	0.0006	0.0289	-	-
ILK	COMPOUND 89S [PMID: 19115845]	Experimental	-	SENSITIVITY	pathway-member	Other	DrugBank|GuideToPharmacologyInteractions	0.0006	0.0289	-	-
ILK	GSK COMPOUND 34	Experimental	-	SENSITIVITY	pathway-member	Other	DrugBank	0.0006	0.0289	-	-
ILK	I-5	Experimental	-	SENSITIVITY	pathway-member	Other	DrugBank	0.0006	0.0289	-	-
ILK	ISOQUINOLINE-5-SULFONIC ACID (2-(2-(4-CHLOROBENZYLOXY)ETHYLAMINO)ETHYL)AMIDE	Experimental	-	SENSITIVITY	pathway-member	Other	DrugBank	0.0006	0.0289	-	-
ILK	N-[2-(5-METHYL-4H-1,2,4-TRIAZOL-3-YL)PHENYL]-7H-PYRROLO[2,3-D]PYRIMIDIN-4-AMINE	Experimental	-	SENSITIVITY	pathway-member	Other	DrugBank	0.0006	0.0289	-	-
ILK	STAUROSPORINE	Experimental	-	SENSITIVITY	pathway-member	Other	DrugBank	0.0006	0.0289	-	-
RGL2	GUANOSINE 5'-DIPHOSPHATE	Experimental	-	SENSITIVITY	pathway-member	Other	DrugBank	0.0006	0.0289	-	-
NCF2	SC-74020	Experimental	-	SENSITIVITY	pathway-member	Other	DrugBank	0.0006	0.0284	-	-
NCF2	TANOMASTAT	Experimental	-	SENSITIVITY	pathway-member	Hydrolases (EC3)(KEGG)	GuideToPharmacologyInteractions|TTD	0.0006	0.0284	-	-
CARD6	LERDELIMUMAB	Experimental	-	SENSITIVITY	pathway-member	Other	moAb	0.0006	0.0078	-	-
CARD6	METELIMUMAB	Experimental	-	SENSITIVITY	pathway-member	Other	moAb	0.0006	0.0078	-	-
TP53	(-)-GALLOCATECHIN-3-MONOGALLATE	Experimental	-	SENSITIVITY	biomarker	Other	CTRP	0.0004	1	-	-
TP53	(2S)-2-[[2-[(2S,3S)-2-[[(2R)-2-AMINO-3-MERCAPTOPROPYL]AMINO]-3-METHYLPENTOXY]-1-OXO-3-PHENYLPROPYL]AMINO]-4-METHYLSULFONYLBUTANOIC ACID PROPAN-2-YL ESTER	Experimental	-	SENSITIVITY	biomarker	Other	NCI	0.0004	1	-	-
PRKG1|TP53	2,4-DIDEOXY-DC-45-A2	Experimental	-	SENSITIVITY	biomarker	Other	CTRP	0.0004	1	-	-
HORMAD1|RANBP17|TP53	200484-11-3	Experimental	-	SENSITIVITY	biomarker	Other	CTRP	0.0004	1	-	-
TP53	209984-57-6	Experimental	-	SENSITIVITY	biomarker	Other	JAX-ClinicalKnowledgebase	0.0004	1	-	-
TP53	741713-40-6	Experimental	-	SENSITIVITY	biomarker	Other	JAX-ClinicalKnowledgebase	0.0004	1	-	-
TP53	BIOMOLKI2_000001	Experimental	-	SENSITIVITY	biomarker	Other	CTRP	0.0004	1	-	-
TP53	CERALASERTIB	Experimental	-	SENSITIVITY	biomarker	Other	CancerGenomeInterpreter|JAX-ClinicalKnowledgebase	0.0004	1	-	-
RANBP17|TP53	CHIR-99021	Experimental	-	SENSITIVITY	biomarker	glycogen synthase kinase inhibitor(Cmap)	CTRP	0.0004	1	-	-
TP53	COMPOUND 10B	Experimental	-	SENSITIVITY	biomarker	Other	CTRP	0.0004	1	-	-
PCM1|TP53	COMPOUND 110	Experimental	-	SENSITIVITY	biomarker	Other	CTRP	0.0004	1	-	-
TP53	FAS-LIGAND	Experimental	-	SENSITIVITY	biomarker	Other	NCI	0.0004	1	-	-
TP53	GARLIC	Experimental	-	SENSITIVITY	biomarker	Other	NCI	0.0004	1	-	-
TP53	GDC-0425	Experimental	-	SENSITIVITY	biomarker	Other	JAX-ClinicalKnowledgebase	0.0004	1	-	-
CTNNB1|RARG|RGL2|TP53	KINETIN RIBOSIDE	Experimental	-	SENSITIVITY	biomarker	Other	CTRP	0.0004	1	-	-
TP53	LE 135	Experimental	-	SENSITIVITY	biomarker	Other	CTRP	0.0004	1	-	-
MTOR|NCAPD3|TP53	LEUCASCANDROLIDE A	Experimental	-	SENSITIVITY	biomarker	Other	CTRP	0.0004	1	-	-
CHRNA3|CTNNA2|CTNNB1|HORMAD1|KAT6A|MASTL|MTOR|PCM1|PTPRT|RPS6KC1|STAC2|TP53	LY-2183240	Experimental	-	SENSITIVITY	biomarker	Other	CTRP	0.0004	1	-	-
TP53	LY3009120	Experimental	-	SENSITIVITY	biomarker	RAF inhibitor(Cmap)	JAX-ClinicalKnowledgebase	0.0004	1	-	-
TP53	MPI-0479605	Experimental	-	SENSITIVITY	biomarker	mitotic kinase inhibitor(Cmap)	JAX-ClinicalKnowledgebase	0.0004	1	-	-
MAP4K4|MTOR|PKN2|TP53	NPC-26	Experimental	-	SENSITIVITY	biomarker	Other	CTRP	0.0004	1	-	-
TP53	NU6027	Experimental	-	SENSITIVITY	biomarker	CDK inhibitor(Cmap)	JAX-ClinicalKnowledgebase	0.0004	1	-	-
CTNNB1|MAP4K4|MASTL|NCAPD3|RGL2|TP53	NUTLIN-3	Experimental	-	SENSITIVITY	biomarker	MDM inhibitor(Cmap)	CTRP|JAX-ClinicalKnowledgebase	0.0004	1	-	-
CTNNB1|TP53	NUTLIN-3A (-)	Experimental	-	BOTH	biomarker	Other	GDSC	0.0004	1	-	-
TP53	PHA-680632	Experimental	-	SENSITIVITY	biomarker	Aurora kinase inhibitor(Cmap)	JAX-ClinicalKnowledgebase	0.0004	1	-	-
TP53	PRIMA-1	Experimental	-	SENSITIVITY	biomarker	Other	CTRP	0.0004	1	-	-
TP53	PRODIGIOSIN	Experimental	-	SENSITIVITY	biomarker	Other	JAX-ClinicalKnowledgebase	0.0004	1	-	-
TP53	ROTENONE	Experimental	-	SENSITIVITY	biomarker	Other	CTRP	0.0004	1	-	-
MASTL|TP53	SR-II-138A	Experimental	-	SENSITIVITY	biomarker	Other	CTRP	0.0004	1	-	-
TP53	STREPTONIGRIN	Experimental	-	SENSITIVITY	biomarker	Other	NCI	0.0004	1	-	-
TP53	VEGF	Experimental	-	SENSITIVITY	biomarker	Other	NCI	0.0004	1	-	-
MTOR	154447-36-6	Experimental	-	SENSITIVITY	biomarker	Other	CIViC	0.0004	0.7621	-	-
MTOR|PKN2	32703-82-5	Experimental	-	SENSITIVITY	biomarker	Other	CTRP	0.0004	0.7621	-	-
MTOR	BGT-226 FREE BASE	Experimental	-	SENSITIVITY	biomarker	Other	ChemblInteractions	0.0004	0.7621	-	-
CDC42BPG|FANCA|MTOR|PCM1|PKN2|PRKG1|RANBP17|RGL2	BMS-536924	Experimental	-	SENSITIVITY	biomarker	IGF-1 inhibitor(Cmap)	CTRP	0.0004	0.7621	-	-
CTNNA2|CTNNB1|MTOR	CHM-1	Experimental	-	SENSITIVITY	biomarker	Other	CTRP	0.0004	0.7621	-	-
CDC42BPG|FANCA|MTOR	ELCPK	Experimental	-	SENSITIVITY	biomarker	Other	CTRP	0.0004	0.7621	-	-
CTNNA2|MTOR	FQI-2	Experimental	-	SENSITIVITY	biomarker	Other	CTRP	0.0004	0.7621	-	-
CDC42BPG|CTNNA2|FANCA|MASTL|MTOR|NCAPD3|RANBP17|RPS6KC1	FQI1	Experimental	-	SENSITIVITY	biomarker	Other	CTRP	0.0004	0.7621	-	-
CDC42BPG|CTNNB1|MTOR|NCAPD3|STAC2	GW843682X	Experimental	-	SENSITIVITY	biomarker	Other	CTRP	0.0004	0.7621	-	-
CDC42BPG|CTNNA2|CTNNB1|FANCA|GTSE1|ITGB4|KAT6A|MTOR|PCM1|RPS6KC1	ISOEVODIAMINE	Experimental	-	SENSITIVITY	biomarker	Other	CTRP	0.0004	0.7621	-	-
MTOR	KU-0063794	Experimental	-	SENSITIVITY	biomarker	mTOR inhibitor(Cmap)	GuideToPharmacologyInteractions	0.0004	0.7621	-	-
CTNNA2|MTOR	NAKITERPIOSIN	Experimental	-	SENSITIVITY	biomarker	Other	CTRP	0.0004	0.7621	-	-
CDC42BPG|CTNNB1|FANCA|KAT6A|MASTL|MTOR|NCAPD3|PKN2	PARBENDAZOLE	Experimental	-	SENSITIVITY	biomarker	tubulin polymerization inhibitor(Cmap)	CTRP	0.0004	0.7621	-	-
CDC42BPG|CHRNA3|CTNNB1|HORMAD1|MAP4K4|MTOR|NCAPD3|PKN2|PRKG1|PTPRT|RANBP17|RGL2	PIPERLONGUMINE	Experimental	-	SENSITIVITY	biomarker	Other	CTRP	0.0004	0.7621	-	-
MTOR	PP121	Experimental	-	SENSITIVITY	biomarker	Other	GuideToPharmacologyInteractions	0.0004	0.7621	-	-
MTOR	PWT-33579	Experimental	-	SENSITIVITY	biomarker	Other	ChemblInteractions	0.0004	0.7621	-	-
MTOR	PWT-33587	Experimental	-	SENSITIVITY	biomarker	Other	ChemblInteractions	0.0004	0.7621	-	-
MTOR	RAPALINK-1	Experimental	-	SENSITIVITY	biomarker	Other	GuideToPharmacologyInteractions	0.0004	0.7621	-	-
MTOR	TORIN 1	Experimental	-	SENSITIVITY	biomarker	Other	GuideToPharmacologyInteractions	0.0004	0.7621	-	-
MTOR	TRIACSIN C	Experimental	-	SENSITIVITY	biomarker	Other	CTRP	0.0004	0.7621	-	-
MTOR	WYE-354	Experimental	-	SENSITIVITY	biomarker	mTOR inhibitor(Cmap)	GuideToPharmacologyInteractions	0.0004	0.7621	-	-
CHRNA3|CTNNB1|MTOR|PTPRT|RPS6KC1	ZEBULARINE	Experimental	-	SENSITIVITY	biomarker	DNA methyltransferase inhibitor(Cmap)	CTRP	0.0004	0.7621	-	-
CTNNB1|FANCA|NCAPD3|PTPRT	113906-27-7	Experimental	-	SENSITIVITY	biomarker	Other	CTRP	0.0004	0.7112	-	-
CDC42BPG|CTNNB1|FANCA|RANBP17	4-METHYLFASUDIL	Experimental	-	SENSITIVITY	biomarker	Other	CTRP	0.0004	0.7112	-	-
CTNNB1|MAP3K13|RGL2	BIX-01294	Experimental	-	SENSITIVITY	biomarker	histone lysine methyltransferase inhibitor(Cmap)	CTRP	0.0004	0.7112	-	-
CTNNB1|MASTL|NCAPD3	CHAETOCIN	Experimental	-	SENSITIVITY	biomarker	Other	CTRP	0.0004	0.7112	-	-
CTNNB1|GTSE1|KAT6A|NACA|PCM1|RANBP17|TRPM6	CYTOCHALASIN B	Experimental	-	SENSITIVITY	biomarker	Other	CTRP	0.0004	0.7112	-	-
CDC42BPG|CTNNB1|NCAPD3|PTPRT	NSC 632839 HYDROCHLORIDE	Experimental	-	SENSITIVITY	biomarker	Other	CTRP	0.0004	0.7112	-	-
CTNNA2|FANCA	PDMP	Experimental	-	SENSITIVITY	biomarker	Other	CTRP	0.0004	0.1661	-	-
NACA|RANBP17|STK39|TRPM6	2797-51-5	Experimental	-	SENSITIVITY	biomarker	Other	CTRP	0.0004	0.152	-	-
GTSE1|MAP3K13|RGL2	BRD6368	Experimental	-	SENSITIVITY	biomarker	Other	CTRP	0.0004	0.1322	-	-
GTSE1|PTPRT|RANBP17|STAC2	COMPOUND 23 CITRATE	Experimental	-	SENSITIVITY	biomarker	Other	CTRP	0.0004	0.1322	-	-
GTSE1	OSW-1	Experimental	-	SENSITIVITY	biomarker	Other	CTRP	0.0004	0.1322	-	-
CDC42BPG|GTSE1|PTPRT|RANBP17	TIPIFARNIB-P2	Experimental	-	SENSITIVITY	biomarker	Other	CTRP	0.0004	0.1322	-	-
RPS6KB2	UNII-0DXG50I4WD	Experimental	-	SENSITIVITY	biomarker	Other	ChemblInteractions	0.0004	0.13	-	-
KAT6A|MASTL|PKN2|RARG	ML214	Experimental	-	SENSITIVITY	biomarker	Other	CTRP	0.0004	0.0989	-	-
PKN2	Y-27632	Experimental	-	SENSITIVITY	biomarker	rho associated kinase inhibitor(Cmap)	GuideToPharmacologyInteractions	0.0004	0.0989	-	-
ITGB4	AVRAINVILLAMIDE	Experimental	-	SENSITIVITY	biomarker	Other	CTRP	0.0004	0.0732	-	-
ITGB4	DC-45-A2	Experimental	-	SENSITIVITY	biomarker	Other	CTRP	0.0004	0.0732	-	-
MAP4K4	2,6-DICHLORO-3-FLUOROPYRIDINE	Experimental	-	SENSITIVITY	biomarker	Other	CTRP	0.0004	0.0554	-	-
MAP4K4	PF 750	Experimental	-	SENSITIVITY	biomarker	Other	CTRP	0.0004	0.0554	-	-
MAP3K13	GNE-3511	Experimental	-	SENSITIVITY	biomarker	Other	GuideToPharmacologyInteractions	0.0004	0.0546	-	-
MAP3K13	IMPORTAZOLE	Experimental	-	SENSITIVITY	biomarker	Other	CTRP	0.0004	0.0546	-	-
TNFSF13B	BLISIBIMOD	Experimental	-	SENSITIVITY	biomarker	Other	ChemblInteractions|TdgClinicalTrial	0.0004	0.0534	-	-
PRKG1	BISTRAMIDE A	Experimental	-	SENSITIVITY	biomarker	Other	CTRP	0.0004	0.0452	-	-
PRKG1|PTPRT|RGL2|STAC2	BRD7137	Experimental	-	SENSITIVITY	biomarker	Other	CTRP	0.0004	0.0452	-	-
CDC42BPG|HORMAD1|PRKG1	RITA	Experimental	-	SENSITIVITY	biomarker	MDM inhibitor(Cmap)	CTRP	0.0004	0.0452	-	-
RARG	IRX4310	Experimental	-	SENSITIVITY	biomarker	Other	ChemblInteractions	0.0004	0.0449	-	-
RARG	MOFAROTENE	Experimental	-	SENSITIVITY	biomarker	Other	ChemblInteractions	0.0004	0.0449	-	-
NRIP1|RARG	RETINOIDS	Experimental	-	SENSITIVITY	biomarker	Other	NCI	0.0004	0.0449	-	-
ANXA5	6508-43-6	Experimental	-	SENSITIVITY	biomarker	Other	GuideToPharmacologyInteractions	0.0004	0.0426	-	-
ANXA5	BETA-LAPACHONE	Experimental	-	SENSITIVITY	biomarker	topoisomerase inhibitor(Cmap)	NCI	0.0004	0.0426	-	-
ANXA5	PANCREATIC POLYPEPTIDE	Experimental	-	SENSITIVITY	biomarker	Other	GuideToPharmacologyInteractions	0.0004	0.0426	-	-
ABAT	4-ACRYLOYLPHENOL	Experimental	-	SENSITIVITY	biomarker	Other	GuideToPharmacologyInteractions	0.0004	0.0415	-	-
HEXB	CDDP	Experimental	-	SENSITIVITY	biomarker	Other	NCI	0.0004	0.0402	-	-
TRPM6	2-AMINOETHYL DIPHENYLBORINATE	Experimental	-	SENSITIVITY	biomarker	Other	GuideToPharmacologyInteractions	0.0004	0.0396	-	-
TRPM6	AG-1478	Experimental	-	SENSITIVITY	biomarker	Other	CTRP	0.0004	0.0396	-	-
TRPM6	CALCIUM ION	Experimental	-	SENSITIVITY	biomarker	Other	GuideToPharmacologyInteractions	0.0004	0.0396	-	-
TRPM6	HYDRON	Experimental	-	SENSITIVITY	biomarker	Other	GuideToPharmacologyInteractions	0.0004	0.0396	-	-
TRPM6	MAGNESIUM ION	Experimental	-	SENSITIVITY	biomarker	Other	GuideToPharmacologyInteractions	0.0004	0.0396	-	-
TRPM6	RUTHENIUM RED	Experimental	-	SENSITIVITY	biomarker	Other	GuideToPharmacologyInteractions	0.0004	0.0396	-	-
MASTL	AUSTOCYSTIN D	Experimental	-	SENSITIVITY	biomarker	Other	CTRP	0.0004	0.0357	-	-
HORMAD1|MASTL	PIK-75	Experimental	-	SENSITIVITY	biomarker	DNA protein kinase inhibitor(Cmap)|PI3K inhibitor(Cmap)	CTRP	0.0004	0.0357	-	-
CCKAR	CE-326597	Experimental	-	SENSITIVITY	biomarker	Other	GuideToPharmacologyInteractions	0.0004	0.0356	-	-
CCKAR	GW 5823	Experimental	-	SENSITIVITY	biomarker	Other	GuideToPharmacologyInteractions	0.0004	0.0356	-	-
CCKAR	JNJ-17156516	Experimental	-	SENSITIVITY	biomarker	Other	GuideToPharmacologyInteractions	0.0004	0.0356	-	-
CCKAR	RAC-DEVAZEPIDE	Experimental	-	SENSITIVITY	biomarker	Other	GuideToPharmacologyInteractions	0.0004	0.0356	-	-
CCKAR	SR 146131	Experimental	-	SENSITIVITY	biomarker	Other	GuideToPharmacologyInteractions	0.0004	0.0356	-	-
PHF8	DAMINOZIDE	Experimental	-	SENSITIVITY	biomarker	KDM2A inhibitor(Cmap)	GuideToPharmacologyInteractions	0.0004	0.0355	-	-
HORMAD1	RO 28-1675	Experimental	-	SENSITIVITY	biomarker	Other	CTRP	0.0004	0.0349	-	-
HORMAD1	WT-161	Experimental	-	SENSITIVITY	biomarker	Other	CTRP	0.0004	0.0349	-	-
GRIN2D	4-CHLOROKYNURENINE	Experimental	-	SENSITIVITY	biomarker	Other	ChemblInteractions	0.0004	0.0338	-	-
GRIN2D	APIMOSTINEL	Experimental	-	SENSITIVITY	biomarker	Ligand-gated ion channels(KEGG)	ChemblInteractions	0.0004	0.0338	-	-
GRIN2D	AZD8108	Experimental	-	SENSITIVITY	biomarker	Other	ChemblInteractions	0.0004	0.0338	-	-
GRIN2D	DELUCEMINE	Experimental	-	SENSITIVITY	biomarker	Other	ChemblInteractions	0.0004	0.0338	-	-
GRIN2D	LANICEMINE	Experimental	-	SENSITIVITY	biomarker	Other	ChemblInteractions|TdgClinicalTrial	0.0004	0.0338	-	-
GRIN2D	NEBOGLAMINE	Experimental	-	SENSITIVITY	biomarker	Other	ChemblInteractions	0.0004	0.0338	-	-
LGR4	R-SPONDIN-3	Experimental	-	SENSITIVITY	biomarker	Other	GuideToPharmacologyInteractions	0.0004	0.0326	-	-
CHRNA3	TC-6499	Experimental	-	SENSITIVITY	biomarker	Other	ChemblInteractions	0.0004	0.0315	-	-
PCSK1	PHENYLACETYL-ARG-VAL-ARG-4-AMIDINOBENZYLAMIDE	Experimental	-	SENSITIVITY	biomarker	Other	GuideToPharmacologyInteractions	0.0004	0.0289	-	-
XRN1	BIBR 1532	Experimental	-	SENSITIVITY	biomarker	Other	GDSC	0.0004	0.022	-	-
KAT6A|NCAPD3|PCM1	NEOPELTOLIDE	Experimental	-	SENSITIVITY	biomarker	Other	CTRP	0.0004	0.0217	-	-
RANBP17	BREFELDIN A	Experimental	-	SENSITIVITY	biomarker	Other	CTRP	0.0004	0.017	-	-
RANBP17	DAPORINAD	Experimental	-	SENSITIVITY	biomarker	Other	CTRP	0.0004	0.017	-	-
PCM1|RANBP17	MERCK60	Experimental	-	SENSITIVITY	biomarker	Other	CTRP	0.0004	0.017	-	-
PCM1	841290-80-0	Experimental	-	SENSITIVITY	biomarker	Other	CTRP	0.0004	0.0132	-	-
PCM1	N-ISOPROPYLPHTHALIMIDE	Experimental	-	SENSITIVITY	biomarker	Other	CTRP	0.0004	0.0132	-	-
SERPINA3	1-NAPHTHYLPIPERAZINE	Experimental	-	SENSITIVITY	biomarker	Other	GuideToPharmacologyInteractions	0.0004	0.0109	-	-
SERPINA3	186544-26-3	Experimental	-	SENSITIVITY	biomarker	Other	GuideToPharmacologyInteractions	0.0004	0.0109	-	-
SERPINA3	201038-74-6	Experimental	-	SENSITIVITY	biomarker	Other	GuideToPharmacologyInteractions	0.0004	0.0109	-	-
SERPINA3	5-METHOXYTRYPTAMINE	Experimental	-	SENSITIVITY	biomarker	Other	GuideToPharmacologyInteractions	0.0004	0.0109	-	-
SERPINA3	8-OH-DPAT	Experimental	-	SENSITIVITY	biomarker	Other	GuideToPharmacologyInteractions	0.0004	0.0109	-	-
SERPINA3	BGC 20-761	Experimental	-	SENSITIVITY	biomarker	Other	GuideToPharmacologyInteractions	0.0004	0.0109	-	-
SERPINA3	BROMOLYSERGIDE	Experimental	-	SENSITIVITY	biomarker	Other	GuideToPharmacologyInteractions	0.0004	0.0109	-	-
SERPINA3	CAPESEROD	Experimental	-	SENSITIVITY	biomarker	Other	GuideToPharmacologyInteractions	0.0004	0.0109	-	-
SERPINA3	DIPROPYL-5-CT	Experimental	-	SENSITIVITY	biomarker	Other	GuideToPharmacologyInteractions	0.0004	0.0109	-	-
SERPINA3	EMDT	Experimental	-	SENSITIVITY	biomarker	Other	GuideToPharmacologyInteractions	0.0004	0.0109	-	-
SERPINA3	FLUPERLAPINE	Experimental	-	SENSITIVITY	biomarker	Other	GuideToPharmacologyInteractions	0.0004	0.0109	-	-
SERPINA3	MESULERGINE	Experimental	-	SENSITIVITY	biomarker	dopamine receptor agonist(Cmap)	GuideToPharmacologyInteractions	0.0004	0.0109	-	-
SERPINA3	METERGOLINE	Experimental	-	SENSITIVITY	biomarker	dopamine receptor agonist(Cmap)|serotonin receptor antagonist(Cmap)	GuideToPharmacologyInteractions	0.0004	0.0109	-	-
SERPINA3	METITEPINE	Experimental	-	SENSITIVITY	biomarker	Other	GuideToPharmacologyInteractions	0.0004	0.0109	-	-
SERPINA3	OLEAMIDE	Experimental	-	SENSITIVITY	biomarker	cannabinoid receptor agonist(Cmap)	GuideToPharmacologyInteractions	0.0004	0.0109	-	-
SERPINA3	PIRENPERONE	Experimental	-	SENSITIVITY	biomarker	serotonin receptor antagonist(Cmap)	GuideToPharmacologyInteractions	0.0004	0.0109	-	-
SERPINA3	SB 258719	Experimental	-	SENSITIVITY	biomarker	Other	GuideToPharmacologyInteractions	0.0004	0.0109	-	-
SERPINA3	SB-656104	Experimental	-	SENSITIVITY	biomarker	Other	GuideToPharmacologyInteractions	0.0004	0.0109	-	-
SERPINA3	SB207710	Experimental	-	SENSITIVITY	biomarker	Other	GuideToPharmacologyInteractions	0.0004	0.0109	-	-
SERPINA3	SPIPERONE	Experimental	-	SENSITIVITY	biomarker	Rhodopsin family(KEGG)|dopamine receptor antagonist(Cmap)	GuideToPharmacologyInteractions	0.0004	0.0109	-	-
SERPINA3	TRYPTAMINE	Experimental	-	SENSITIVITY	biomarker	Other	GuideToPharmacologyInteractions	0.0004	0.0109	-	-
SERPINA3	XANOMELINE	Experimental	-	SENSITIVITY	biomarker	Rhodopsin family(KEGG)|acetylcholine receptor agonist(Cmap)	GuideToPharmacologyInteractions	0.0004	0.0109	-	-
SERPINA3	[3H]-5-HT	Experimental	-	SENSITIVITY	biomarker	Other	GuideToPharmacologyInteractions	0.0004	0.0109	-	-
C3AR1	SB290157	Experimental	-	SENSITIVITY	biomarker	Other	GuideToPharmacologyInteractions	0.0004	0.0068	-	-
C3AR1	[125I]C3A (HUMAN)	Experimental	-	SENSITIVITY	biomarker	Other	GuideToPharmacologyInteractions	0.0004	0.0068	-	-
CDC42BPG	KAHALALIDE F	Experimental	-	SENSITIVITY	biomarker	Other	CTRP	0.0004	0.0068	-	-
NCAPD3	OLIGOMYCIN A	Experimental	-	SENSITIVITY	biomarker	Other	CTRP	0.0004	0.0029	-	-
TP53	SCH772984	Experimental	-	RESISTANCE	biomarker	Other	GDSC	-0.0004	1	-	-
ABAT	MIRIN	Experimental	-	RESISTANCE	biomarker	MRE11A exonuclease inhibitor(Cmap)	GDSC	-0.0004	0.0415	-	-
ABAT	NVP-ADW742	Experimental	-	RESISTANCE	biomarker	insulin growth factor receptor inhibitor(Cmap)	GDSC	-0.0004	0.0415	-	-
ZNF429	TELOMERASE INHIBITOR IX	Experimental	-	RESISTANCE	biomarker	Other	GDSC	-0.0004	0.0353	-	-
ABAT	TASELISIB	Clinical Trials	-	RESISTANCE	biomarker	PI3K inhibitor(Cmap)	GDSC	-0.411	0.0415	-	-
RNPEPL1	APR-246	Clinical Trials	-	RESISTANCE	biomarker	p53 activator(Cmap)	GDSC	-0.411	0.0371	-	-
MTOR	AZD8055	Clinical Trials	-	BOTH	direct-target	mTOR inhibitor(Cmap)	CIViC|ChemblInteractions|GuideToPharmacologyInteractions|MyCancerGenome|TALC	-0.516	0.7621	-	-
TP53	FLUOROURACIL	Cancer Clinical Trials and approved for other pathologies	-	RESISTANCE	biomarker	thymidylate synthase inhibitor(Cmap)	GDSC|PharmGKB	-0.611	1	-	-
CLSPN	LEFLUNOMIDE	Cancer Clinical Trials and approved for other pathologies	-	RESISTANCE	biomarker	Oxidoreductases (EC1)(KEGG)|PDGFR tyrosine kinase receptor inhibitor(Cmap)|dihydroorotate dehydrogenase inhibitor(Cmap)	GDSC	-0.611	0.0386	-	-
ABAT	AFATINIB	Approved for lung cancer	TARGETED_THERAPY	RESISTANCE	biomarker	EGFR inhibitor(Cmap)|Receptor tyrosine kinases (RTK)(KEGG)	GDSC	-0.811	0.0415	-	-
ABAT	VINORELBINE	Approved for lung cancer	CHEMOTHERAPY	RESISTANCE	biomarker	Cellular process(KEGG)|tubulin polymerization inhibitor(Cmap)	GDSC	-0.811	0.0415	-	-
TP53	EPIRUBICIN	Approved for breast cancer	CHEMOTHERAPY	RESISTANCE	biomarker	Isomerases (EC5)(KEGG)|topoisomerase inhibitor(Cmap)	GDSC|JAX-ClinicalKnowledgebase	-0.812	1	-	-
TP53	ABEMACICLIB	Approved for breast cancer	TARGETED_THERAPY	RESISTANCE	biomarker	CDK inhibitor(Cmap)|Serine/threonine kinases(KEGG)	CancerGenomeInterpreter|JAX-ClinicalKnowledgebase	-0.813	1	-	-
TP53	CARBOPLATIN	Approved for lung and ovary cancer	CHEMOTHERAPY	RESISTANCE	biomarker	DNA alkylating agent(Cmap)|DNA inhibitor(Cmap)	CIViC|JAX-ClinicalKnowledgebase	-0.813	1	-	-

## Sheet: TableS8
Table S8. Lung adenocarcinoma case - PANACEA - distance-based method scores of drugs
Drug	Score
CISPLATIN	0.011691
SORAFENIB	0.0111878
REGORAFENIB	0.0111878
AT-9283	0.0111454
ENMD-2076	0.0110414
PEMBROLIZUMAB	0.0110414
NIMOTUZUMAB	0.0110414
CETUXIMAB	0.0110414
SIROLIMUS	0.0110414
SUNITINIB	0.0110414
ATEZOLIZUMAB	0.0110414
PACRITINIB	0.0110414
SIRUKUMAB	0.0106404
AXITINIB	0.0104958
PEGPLERANIB SODIUM	0.0104958
ENZASTAURIN	0.0104958
QUIZARTINIB	0.0102907
PAZOPANIB	0.0102907
VANDETANIB	0.0102907
IMATINIB	0.0102907
CUDC-101	0.0102907
DASATINIB	0.0102907
NINTEDANIB	0.0102907
PACLITAXEL	0.0102907
NIVOLUMAB	0.0102907
PANITUMUMAB	0.0102907
CEDIRANIB	0.0102907
AZD-4769;IMGATUZUMAB;MAB-425;RG-7160;RINDOPEPIMUT;ZALUTUMUMAB;PKI-166;NECITUMUMAB;FALNIDAMOL;DEPATUXIZUMAB;OLMUTINIB;MATUZUMAB;CHEMBL2347958;ICOTINIB;EPITINIB;THELIATINIB;SIMOTINIB;ERLOTINIB HYDROCHLORIDE	0.0102907
TG100-801	0.0102907
SUNITINIB MALATE	0.0102907
ERLOTINIB	0.0102907
DOVITINIB	0.0102907
POZIOTINIB;OSIMERTINIB MESYLATE;DACOMITINIB;AC-480	0.0102907
LAPATINIB	0.0102907
PAZOPANIB HYDROCHLORIDE	0.0102907
BORTEZOMIB	0.0102907
PD-0166285	0.0102907
PELITINIB;CANERTINIB DIHYDROCHLORIDE;AFATINIB DIMALEATE	0.0102907
TRASTUZUMAB	0.0102907
ENMD-981693	0.0102907
CRIZOTINIB	0.0102907
SAPITINIB	0.0102907
CARBOPLATIN	0.0102907
BMS-690514	0.0102907
BRIGATINIB	0.0102907
CHEMBL3397300	0.0102907
LIDOCAINE	0.0102907
LINIFANIB	0.0102907
TESEVATINIB	0.0102907
VARLITINIB;MP-412;CANERTINIB;S-222611;ALLITINIB;LAPATINIB DITOSYLATE;PYROTINIB;TAK-285	0.0102907
MASITINIB	0.0102907
PEMETREXED	0.0102907
PONATINIB	0.0102907
AFATINIB	0.0102907
VATALANIB	0.0102907
JNJ-26483327	0.0102907
GEFITINIB	0.0102907
ROCILETINIB;OSIMERTINIB	0.0102907
PUQUITINIB	0.0102907
DURVALUMAB	0.0102907
ILORASERTIB	0.0102907
MDX-447	0.0102907
AVELUMAB	0.0102907
DULIGOTUZUMAB	0.0102907
TALAZOPARIB	0.0102907
NERATINIB	0.0102907
AEE-788	0.0102907
CEP-32496	0.0102907
TRAMETINIB	0.0101985
CT-1578	0.00991243
THALIDOMIDE	0.00988964
LENVATINIB	0.00974507
MOTESANIB	0.00974507
FAMITINIB;SU-014813	0.00974507
MIDOSTAURIN	0.00974507
FORETINIB	0.00974507
XL-999	0.00974507
XL-820;TELATINIB	0.00974507
SORAFENIB TOSYLATE	0.00974507
ORANTINIB;NINTEDANIB ESYLATE	0.00974507
BAFETINIB	0.00974507
CM-082	0.00974507
JI-101	0.00974507
CEP-2563	0.00974507
RG-1530	0.00974507
ANLOTINIB	0.00974507
X-82;TAK-593	0.00974507
ENCORAFENIB	0.0096529
EVEROLIMUS	0.00940525
ABEMACICLIB	0.00940525
FLUOROURACIL	0.00940525
LETROZOLE	0.00940525
OXALIPLATIN	0.00940525
FULVESTRANT	0.00940525
PALBOCICLIB	0.00940525
TAMOXIFEN	0.00940525
RUXOLITINIB	0.00936685
ZOTIRACICLIB	0.00936685
LESTAURTINIB	0.00936685
TOFACITINIB CITRATE;PEFICITINIB	0.00936685
NS-018;GANDOTINIB;AC-430;BMS-911543;XL-019;LS-104	0.00936685
RUXOLITINIB PHOSPHATE;BARICITINIB;MOMELOTINIB;AZD-1480	0.00936685
TRICETAMIDE	0.00936685
FEDRATINIB	0.00936685
CERDULATINIB	0.00936685
R-333;R-348	0.00936685
TOFACITINIB;DECERNOTINIB;WHI-P131;XELJANZ;TASOCITINIB	0.00936685
RAMUCIRUMAB	0.0092401
SILTUXIMAB;CLAZAKIZUMAB;OLOKIZUMAB;ELSILIMOMAB	0.00910547
PF-04236921	0.00910547
ANASTROZOLE	0.00890028
EXEMESTANE	0.00890028
DENILEUKIN DIFTITOX	0.00886188
DACLIZUMAB;ALDESLEUKIN;BASILIXIMAB	0.00886188
CINTREDEKIN BESUDOTOX	0.00886188
GLPG-0555;ABROCITINIB;ITACITINIB;FILGOTINIB;SOLCITINIB;INCB-047986	0.00886188
PEGINTERFERON LAMBDA-1A	0.00886188
PICOPLATIN	0.00886188
OCRIPLASMIN	0.00885967
IRINOTECAN	0.00885967
SELUMETINIB	0.00875571
DACTOLISIB	0.00875571
CAPECITABINE	0.00875571
GEMCITABINE	0.00875571
QUERCETIN	0.00875571
XL-228	0.00875571
GRANISETRON	0.00875571
DOXORUBICIN	0.00875571
METHOTREXATE	0.00875571
PRAMLINTIDE	0.00875571
VORINOSTAT	0.00875571
OLAPARIB	0.00875571
DOCETAXEL	0.00875571
BOSUTINIB	0.00875571
ADAVOSERTIB	0.00875571
MITOMYCIN	0.00875571
BICALUTAMIDE	0.00875571
ETOPOSIDE	0.00875571
SARACATINIB	0.00875571
CERALASERTIB	0.00875571
RO-5045337	0.00875571
DECITABINE	0.00875571
AZM-475271;AZD-0424	0.00875571
ENZALUTAMIDE	0.00875571
TEMOZOLOMIDE	0.00875571
KX2-391	0.00875571
TANDUTINIB	0.00861607
NILOTINIB	0.00861607
CRENOLANIB	0.00861607
AMUVATINIB	0.00861607
IMATINIB MESYLATE	0.00861607
BECAPLERMIN	0.00861607
REBASTINIB	0.00861607
CDP-860	0.00861607
STIBOGLUCONATE	0.00861607
LY-3009120;MLN-2480;XL-281	0.0085239
SCH-708980	0.00845594
FONTOLIZUMAB	0.00845594
BLOSOZUMAB;ROMOSOZUMAB	0.00837106
VADIMEZAN	0.0083547
LENALIDOMIDE	0.0083547
PRINOMASTAT	0.0083547
ONERCEPT;ADALIMUMAB;AZ9773;CERTOLIZUMAB PEGOL;AFELIMOMAB;NERELIMOMAB;PLACULUMAB;INFLIXIMAB;GOLIMUMAB;LENERCEPT;OZORALIZUMAB;PEGSUNERCEPT;ETANERCEPT	0.0083547
DERSALAZINE	0.0083547
OMIGAPIL	0.0083547
DANAZOL	0.00827626
NOSCAPINE;PX-478	0.00825075
RG-4733;NIROGACESTAT	0.00825075
NITROGLYCERIN	0.00825075
DOMATINOSTAT	0.00825075
LYSINE	0.00825075
PF-04691502	0.00821013
BRYOSTATIN	0.00821013
TEMSIROLIMUS	0.00821013
PICTILISIB	0.00821013
WX-554	0.00821013
INDANTADOL	0.00821013
GEDATOLISIB	0.00821013
ALPELISIB	0.00821013
OMIPALISIB	0.00821013
VEMURAFENIB	0.00821013
COPANLISIB;BUPARLISIB;GSK-2636771	0.00821013
ALISERTIB	0.00821013
PERTUZUMAB	0.00821013
DINACICLIB	0.00821013
PIMASERTIB	0.00821013
RALFINAMIDE	0.00821013
BINIMETINIB	0.00821013
COBIMETINIB	0.00821013
IPATASERTIB	0.00821013
ABITUZUMAB;INTETUMUMAB	0.00821013
SOTRASTAURIN	0.00821013
DS-7423	0.00821013
PILARALISIB	0.00821013
ETARACIZUMAB	0.00821013
RAF-265	0.00821013
RIBOCICLIB	0.00821013
TASELISIB	0.00821013
CABOZANTINIB	0.00821013
TEPROTUMUMAB	0.00821013
PELAREOREP	0.00821013
AMG-900	0.00821013
DABRAFENIB	0.00821013
RETASPIMYCIN;RETASPIMYCIN HYDROCHLORIDE;TANESPIMYCIN;XL-888;ALVESPIMYCIN;CHEMBL553939	0.00821013
UCN-01	0.00821013
L19IL2;L19TNFA;L19SIP 131I	0.00821013
DELCASERTIB	0.00821013
METFORMIN	0.00821013
CAPIVASERTIB	0.00821013
EGAPTIVON PEGOL;CAPLACIZUMAB	0.00821013
GLPG-0187	0.00821013
GSK-690693	0.00821013
PERIFOSINE	0.00821013
PREXASERTIB	0.00821013
GANETESPIB	0.00821013
BEVACIZUMAB	0.00821013
RAVOXERTINIB;ULIXERTINIB;MK-8353	0.00821013
IBRUTINIB	0.00821013
TIPIFARNIB	0.00821013
ONALESPIB	0.00821013
LEUCOVORIN	0.00821013
SALIRASIB	0.00821013
APRINOCARSEN	0.00821013
BRICICLIB	0.00821013
SARGRAMOSTIM	0.00811111
ROMIPLOSTIM;AVATROMBOPAG;ELTROMBOPAG OLAMINE;ELTROMBOPAG	0.00811111
TOCILIZUMAB;SARILUMAB	0.00811111
DARBEPOETIN ALFA;PEGINESATIDE;EPOETIN ALFA;PEGINESATIDE ACETATE;EPOETIN BETA	0.00811111
PEGINTERFERON ALFA-2A;INTERFERON ALFA-N3;INTERFERON BETA-1B;INTERFERON ALFA-2B;INTERFERON ALFACON-1;PEGINTERFERON BETA-1A;ALBINTERFERON ALFA-2B;INTERFERON BETA-1A;PEGINTERFERON ALFA-2B;INTERFERON ALFA-2A	0.00811111
OLARATUMAB;AVAPRITINIB;TOVETUMAB	0.00811111
ANDROGRAPHOLIDE;BARDOXOLONE	0.00811111
INOLIMOMAB;LMB-2	0.00811111
PRX-321;DUPILUMAB	0.00811111
PEGFILGRASTIM;FILGRASTIM;BALUGRASTIM;LIPEGFILGRASTIM	0.00811111
INTERFERON GAMMA-1B	0.00811111
TILUDRONIC ACID;TRODUSQUEMINE	0.00811111
ACP-001;PEGVISOMANT;SOMATREM;SOMATROGON	0.00811111
OPRELVEKIN	0.00811111
SOMATROPIN	0.00811111
SIFALIMUMAB	0.00811111
SATRALIZUMAB	0.00811111
METRELEPTIN	0.00811111
BENRALIZUMAB	0.00811111
DENENICOKIN	0.00811111
TOPIRAMATE	0.0080072
OSPEMIFENE;IDOXIFENE;ACOLBIFENE;MK-6913;BAZEDOXIFENE;QUINESTROL;ESTROGENS, CONJUGATED SYNTHETIC A;SIVIFENE;TOREMIFENE;RALOXIFENE;ESTROGENS, ESTERIFIED;SR16234;ESTROGEN;FISPEMIFENE;RALOXIFEN;ESTROGENS, CONJUGATED;TOREMIFENE CITRATE;LY2245461;BAZEDOXIFENE ACETATE;DROLOXIFENE;DIETHYLSTILBESTROL DIPHOSPHATE;ESTRADIOL;SYNTHETIC CONJUGATED ESTROGENS, B;CHF4227;CHLOROTRIANISENE	0.00777129
NORELGESTROMIN;DESOGESTREL;NORGESTREL;ETONOGESTREL;NORGESTIMATE;DIENOGEST;MEGESTROL	0.00777129
PROGESTERONE	0.00777129
VINTAFOLIDE	0.00777129
ESTRIOL;ESTRADIOL ACETATE;ETHINYL ESTRADIOL;DIETHYLSTILBESTROL;ESTRADIOL CYPIONATE;DIENESTROL;ESTRONE;CLOMIPHENE CITRATE;RAD1901;LASOFOXIFENE;BRILANESTRANT;ARZOXIFENE;MESTRANOL;CLOMIPHENE;ESTROPIPATE;ESTRADIOL VALERATE;IODINE;POLYESTRADIOL PHOSPHATE;TAMOXIFEN CITRATE;ENDOXIFEN	0.00777129
LEVONORGESTREL	0.00777129
GTX-758	0.00777129
AFIMOXIFENE	0.00777129
LITHIUM CITRATE;LITHIUM CARBONATE	0.00773067
TIDEGLUSIB;AZD-1080;LY-2090314	0.00773067
COLCHICINE	0.00770516
OXTRIPHYLLINE;AMINOPHYLLINE;THEOPHYLLINE SODIUM GLYCINATE	0.00770516
ORPHENADRINE HYDROCHLORIDE;ORPHENADRINE CITRATE	0.00770516
TELBERMIN;ABICIPAR PEGOL	0.00770516
FRUQUINTINIB;CEP-5214;L-21649;LENVATINIB MESYLATE;CEP-7055;AG-13958;TIVOZANIB;KRN-633	0.00770516
OMARIGLIPTIN;VILDAGLIPTIN;BEGELOMAB;SAXAGLIPTIN;ALOGLIPTIN;BISEGLIPTIN;LINAGLIPTIN;SITAGLIPTIN PHOSPHATE;GOSOGLIPTIN;CARMEGLIPTIN;SAXAGLIPTIN HYDROCHLORIDE;TRELAGLIPTIN SUCCINATE;SITAGLIPTIN;ALOGLIPTIN BENZOATE;DUTOGLIPTIN	0.00770516
LATREPIRDINE	0.00770516
VINCRISTINE SULFATE;VINBLASTINE SULFATE;PACLITAXEL POLIGLUMEX;VERUBULIN;SAGOPILONE;VINORELBINE TARTRATE;INDIBULIN;VINFLUNINE;ERIBULIN MESYLATE;CROLIBULIN;FOSBRETABULIN DISODIUM;FOSBRETABULIN TROMETHAMINE;DAVUNETIDE;IXABEPILONE;LEXIBULIN;PLINABULIN	0.00770516
LY-2780301;XL-418	0.00770516
TRASTUZUMAB EMTANSINE	0.00770516
SAPROPTERIN	0.00770516
THEOPHYLLINE	0.00770516
BRENTUXIMAB VEDOTIN	0.00770516
FIRATEGRAST;NATALIZUMAB	0.00770516
ERTUMAXOMAB	0.00770516
RILONACEPT	0.00770516
SECUKINUMAB;IXEKIZUMAB	0.00770516
RIVOCERANIB;HENATINIB;OSI-632;PEGDINETANIB;PF-00337210;ALACIZUMAB PEGOL;ZD-4190	0.00770516
DESFLURANE;SEVOFLURANE	0.00770516
CE-245677	0.00770516
BUTETHAL;BUTABARBITAL;HEXOBARBITAL;MEPHOBARBITAL;THIOPENTAL;SECOBARBITAL	0.00770516
LINSITINIB	0.00770516
DAUNORUBICIN	0.00770516
PRIMIDONE	0.00770516
UPROSERTIB;TRICIRIBINE;AZD-5363;TRICIRIBINE PHOSPHATE;AFURESERTIB;ARCHEXIN;MIRANSERTIB;MK-2201	0.00770516
GANITUMAB	0.00770516
ISOFLURANE	0.00770516
TESMILIFENE	0.00770516
PROPAFENONE HYDROCHLORIDE	0.00770516
ENFLURANE	0.00770516
MUPARFOSTAT	0.00770516
TALBUTAL;PENTOBARBITAL;BUTALBITAL;METHARBITAL	0.00770516
AZD-8055;OSI-027	0.00770516
CHEMBL247471;GSI-136;AVAGACESTAT;SEMAGACESTAT	0.00770516
MARIMASTAT	0.00770516
GLESATINIB;MGCD-265	0.00770516
NERISPIRDINE	0.00770516
CATUMAXOMAB;SOLITOMAB	0.00770516
OSI-930;SEMAXANIB	0.00770516
CENISERTIB	0.00770516
CEP-11981	0.00770516
PHENOBARBITAL	0.00770516
HEMAY-022;MUBRITINIB;TUCATINIB;CP-724714	0.00770516
FIGITUMUMAB;MECASERMIN;DALOTUZUMAB;PL-225B;MECASERMIN RINFABATE;ROBATUMUMAB;AVE-1642;CHEMBL401930;AXL-1717	0.00770516
CABAZITAXEL	0.00770516
OPORTUZUMAB MONATOX	0.00770516
AFLIBERCEPT	0.00770516
ENSITUXIMAB	0.00770516
EMRICASAN	0.00770516
VEROSUDIL;SAR-407899;AMA0076;DE-104;Y-39983	0.00770516
MK-2206	0.00770516
VOLOCIXIMAB	0.00770516
CIXUTUMUMAB	0.00770516
TUCOTUZUMAB CELMOLEUKIN;ADECATUMUMAB;CITATUZUMAB BOGATOX;ING-1	0.00770516
PENTOXIFYLLINE	0.00770516
PALIFERMIN	0.00770516
LUCITANIB	0.00770516
ZALTRAP	0.00770516
GLUFOSFAMIDE	0.00770516
PF-00562271;GSK-2256098;VS-4718;BI-853520	0.00770516
SAPANISERTIB	0.00770516
BMS-754807;KW-2450	0.00770516
GS 6201;LAS101057	0.00770516
LERDELIMUMAB;TRABEDERSEN;BELAGENPUMATUCEL-L	0.00770516
CONBERCEPT	0.00770516
RABEPRAZOLE SODIUM	0.00770516
RILOTUMUMAB;FICLATUZUMAB	0.00770516
CERITINIB	0.00770516
CAFFEINE	0.00770516
BRIVANIB ALANINATE;BRIVANIB	0.00770516
BEGACESTAT;TARENFLURBIL	0.00770516
CYTARABINE	0.00770516
PRILIXIMAB;CLENOLIXIMAB;TRX-1;ZANOLIMUMAB;CEDELIZUMAB;KELIXIMAB;TREGALIZUMAB;IBALIZUMAB	0.00770516
BMS-817378;CABOZANTINIB S-MALATE;BMS-794833;GOLVATINIB;TAS-115	0.00770516
INSM-18	0.00770516
DEFACTINIB	0.00770516
BVT.115959;ISTRADEFYLLINE;TOZADENANT;REGADENOSON;BINODENOSON;PRELADENANT	0.00770516
VIDOFLUDIMUS	0.00770516
TAREXTUMAB	0.00770516
MSC-2363318A	0.00770516
CYC-116	0.00770516
PAMREVLUMAB	0.00770516
PF-04605412	0.00770516
PRITUMUMAB	0.00770516
MITOXANTRONE	0.00770516
ADH-1	0.00770516
CAFFEINE, CITRATED;ADENOSINE	0.00770516
ALTIRATINIB	0.00770516
STANNSOPORFIN	0.00770516
FP-1039	0.00770516
BI-505;ENLIMOMAB PEGOL;ALICAFORSEN	0.00770516
PEXMETINIB	0.00770516
SSR125543;ONO-2333MS;VERUCERFONT;EMICERFONT;PEXACERFONT	0.00770516
CROFELEMER	0.00770516
CHIAURANIB	0.00770516
CEP-37440	0.00770516
ERITORAN TETRASODIUM	0.00770516
DIACEREIN	0.00770516
MDX-210	0.00770516
CP-459632	0.00770516
GANCOTAMAB	0.00770516
QUERCETIN-3'-O-PHOSPHATE	0.00770516
MM-111;MARGETUXIMAB	0.00770516
AMINOGLUTETHIMIDE	0.00770516
RANIBIZUMAB;BEVACIZUMAB 111IN;BROLUCIZUMAB;BEVASIRANIB	0.00770516
BAY-1125976	0.00770516
HYALURONAN	0.00770516
PEGAPTANIB SODIUM	0.00770516
4SC-203	0.00770516
ANDECALIXIMAB	0.00770516
GEVOKIZUMAB;CANAKINUMAB	0.00770516
FRESOLIMUMAB	0.00770516
S-3304;INCYCLINIDE	0.00770516
TREBANANIB	0.00770516
SURUFATINIB	0.00770516
AT-13148	0.00770516
ZOSUQUIDAR;TARIQUIDAR	0.00770516
DIAPEP-277	0.00770516
AEW-541	0.00770516
RESATORVID;ERITORAN	0.00770516
GALUNISERTIB	0.00770516
METELIMUMAB;LY-2382770	0.00770516
TENAPANOR HYDROCHLORIDE	0.00770516
SOTAGLIFLOZIN	0.00770516
CARLUMAB	0.00770516
ABX-IL8;HUMAX-IL8	0.00770516
SR-13668;NELFINAVIR	0.00770516
SAN-300	0.00770516
QAF805	0.00770516
SALINOMYCIN	0.00770516
TESTOSTERONE UNDECANOATE;NILUTAMIDE;TESTOSTERONE;GSK2881078;GSK2849466;ENOBOSARM;METHYLTESTOSTERONE;DAROLUTAMIDE;VK5211;TESTOSTERONE ENANTHATE;OXANDROLONE;CLASCOTERONE;OXYMETHOLONE;APC-100;FLUOXYMESTERONE;DROMOSTANOLONE;NANDROLONE DECANOATE;APALUTAMIDE;NANDROLONE;DROMOSTANOLONE PROPIONATE;TESTOSTERONE PROPIONATE;CYPROTERONE;LY2452473;AZD3514;FLUTAMIDE;ETHYLESTRENOL;MK-0773;NANDROLONE PHENPROPIONA…	0.00762672
PEXIDARTINIB	0.00762672
MESALAMINE	0.00762672
TREPROSTINIL	0.00762672
MK-0533;INT131;FARGLITAZAR;RIVOGLITAZONE;EFATUTAZONE HYDROCHLORIDE;PIOGLITAZONE;CLX-0921;ROSIGLITAZONE;MBX-2044;ATX08-001;METAGLIDASEN;BALAGLITAZONE;NETOGLITAZONE;PIOGLITAZONE HYDROCHLORIDE;EFATUTAZONE;ROSIGLITAZONE MALEATE;OMS405;MITOGLITAZONE;TROGLITAZONE	0.00762672
BALSALAZIDE DISODIUM;BALSALAZIDE;OLSALAZINE SODIUM	0.00762672
AVE0847;DB959	0.00762672
2X-121	0.00762672
DROSPIRENONE	0.00762672
VELIPARIB	0.00762672
FIMEPINOSTAT	0.00762672
GALETERONE;ABIRATERONE	0.00762672
SULFASALAZINE	0.00762672
RUCAPARIB	0.00762672
ARHALOFENATE	0.00762672
NIRAPARIB	0.00762672
CR 1447	0.00762672
INDEGLITAZAR;GW501516;SODELGLITAZAR	0.00762672
BARDOXOLONE METHYL	0.00762672
LEUPROLIDE	0.00762672
NAVEGLITAZAR;ALEGLITAZAR;TESAGLITAZAR;IMIGLITAZAR;MURAGLITAZAR	0.00762672
ETALOCIB	0.00762672
QUARFLOXIN	0.00762672
SAFINAMIDE	0.00749967
MEBENDAZOLE	0.00735766
NEBOGLAMINE;ESKETAMINE HYDROCHLORIDE;AV-101;AMANTADINE HYDROCHLORIDE;GW468816;MEMANTINE HYDROCHLORIDE;CNS-5161;KETAMINE HYDROCHLORIDE;APIMOSTINEL;FELBAMATE;LANICEMINE;AZD8108;DELUCEMINE;RAPASTINEL;ESKETAMINE	0.00735766
ZONAMPANEL;PERAMPANEL;MIBAMPATOR;MK-8777;FARAMPATOR;BECAMPANEL;CX1739;PF-04958242;TALAMPANEL	0.00735766
ZONISAMIDE	0.00735766
ACAMPROSATE CALCIUM	0.00735766
DIMIRACETAM	0.00735766
SELURAMPANEL	0.00735766
NERAMEXANE MESYLATE	0.00735766
RADIPRODIL;RISLENEMDAZ;EVT-101;TRAXOPRODIL	0.00735766
TEZAMPANEL	0.00735766
IRAMPANEL	0.00735766
NERAMEXANE	0.00735766
BEPRIDIL	0.00735766
MEMANTINE	0.00735766
RILUZOLE	0.00735766
DEXANABINOL	0.00735766
DASOLAMPANEL	0.00735766
APRINDINE	0.00735766
VINCRISTINE	0.00735766
BRIAKINUMAB;USTEKINUMAB	0.00732694
TALABOSTAT	0.00732694
PASCOLIZUMAB	0.00732694
ANRUKINZUMAB;QAX-576;TNX-650;TRALOKINUMAB;LEBRIKIZUMAB	0.00732694
FEZAKINUMAB	0.00732694
LENZILUMAB;OTILIMAB;NAMILUMAB	0.00732694
MEPOLIZUMAB;RESLIZUMAB	0.00732694
REGRAMOSTIM	0.00732694
TILDRAKIZUMAB;GUSELKUMAB	0.00732694
ENOKIZUMAB	0.00732694
AMG-714	0.00732694
DOXYCYCLINE	0.0072257
ETHOXZOLAMIDE	0.0072257
POLMACOXIB	0.0072257
COLLAGENASE CLOSTRIDIUM HISTOLYTICUM	0.0072257
DENOSUMAB	0.0072257
DOXYCYCLINE CALCIUM;DOXYCYCLINE HYCLATE	0.0072257
DUSIGITUMAB	0.0072257
LEVOLEUCOVORIN;BHQ-880	0.0072257
CAL	0.0072257
ASK-8007	0.0072257
BUROSUMAB	0.0072257
ONCOLYSIN CD6	0.00715199
PANOBINOSTAT LACTATE;TACEDINALINE;ENTINOSTAT	0.00712175
BUDESONIDE;BETAMETHASONE BENZOATE;METHYLPREDNISOLONE ACETATE;FOSDAGROCORAT;BECLOMETHASONE DIPROPIONATE;HE3286;HYDROCORTISONE CYPIONATE;HYDROCORTISONE BUTYRATE;TRIAMCINOLONE HEXACETONIDE;HYDROCORTISONE SODIUM PHOSPHATE;PREDNISOLONE SODIUM PHOSPHATE;TRIAMCINOLONE DIACETATE;HYDROCORTISONE SODIUM SUCCINATE;MEPREDNISONE;PARAMETHASONE ACETATE;ALCLOMETASONE DIPROPIONATE;ORG-34517;CLOBETASOL PROPIONATE;F…	0.00712175
ALITRETINOIN;ETRETINATE;ADAPALENE;ACITRETIN;MOFAROTENE	0.00712175
RONICICLIB;PHA-793887;AT-7519;AZD-5438	0.00712175
RIMEXOLONE;BECLOMETHASONE;TRIAMCINOLONE;ALCLOMETASONE	0.00712175
FLUOROMETHOLONE;FLURANDRENOLIDE;FLUNISOLIDE;MEDRYSONE;FLUOCINONIDE	0.00712175
BELINOSTAT	0.00712175
RESMINOSTAT;ROMIDEPSIN;PRACINOSTAT;MOCETINOSTAT	0.00712175
HYDROCORTAMATE;CLOCORTOLONE;PREDNISOLONE;DIFLORASONE;MOMETASONE;METHYLPREDNISOLONE;AMCINONIDE;PREDNICARBATE;CLOBETASOL;DESOXIMETASONE;PREDNISONE;DESONIDE;BETAMETHASONE	0.00712175
ABEXINOSTAT;GIVINOSTAT	0.00712175
CER-002;MBX-8025;KD3010	0.00712175
PANOBINOSTAT	0.00712175
TRETINOIN	0.00712175
ALVOCIDIB	0.00712175
CHIDAMIDE	0.00712175
SIMVASTATIN;ATORVASTATIN CALCIUM;FLUVASTATIN;ROSUVASTATIN CALCIUM;PITAVASTATIN CALCIUM;FLUVASTATIN SODIUM;LOVASTATIN;ROSUVASTATIN;PRAVASTATIN;PITAVASTATIN;CERIVASTATIN SODIUM;PRAVASTATIN SODIUM;ATORVASTATIN	0.00712175
ISOTRETINOIN;FENRETINIDE;IRX4310	0.00712175
BEXAROTENE;IRX-4204	0.00712175
TAMIBAROTENE	0.00712175
AN-9;DEPAKOTE	0.00712175
PARICALCITOL;CALCIPOTRIOL;CHOLECALCIFEROL;SEOCALCITOL;ERGOCALCIFEROL;CALCITRIOL;DIHYDROTACHYSTEROL;DOXERCALCIFEROL;DP001;CALCIPOTRIENE;BECOCALCIDIOL;PEFCALCITOL;ILX23-7553;ELOCALCITOL;CALCIFEDIOL;ELDECALCITOL;INECALCITOL;1.ALPHA.-HYDROXYVITAMIN D5	0.00712175
APABETALONE	0.00712175
PERHEXILINE	0.00712175
K-877;BEZAFIBRATE;AVE8134;CP-778875;LY-518674;GEMFIBROZIL;FENOFIBRATE;CLOFIBRATE;FENOFIBRIC ACID;ZYH7;CHOLINE FENOFIBRATE;GW590735;DRF-10945	0.00712175
AR-42	0.00712175
RALOXIFENE HYDROCHLORIDE;MF101;ESTRAMUSTINE PHOSPHATE SODIUM;ERTEBEREL;PRINABEREL;AUS-131	0.00712175
ORLISTAT	0.00712175
CICLESONIDE;PARAMETHASONE	0.00712175
ABT-510	0.00712175
MEDROXYPROGESTERONE ACETATE;TELAPRISTONE ACETATE;ETHYNODIOL DIACETATE;MEGESTROL ACETATE;ONAPRISTONE;ULIPRISTAL;ULIPRISTAL ACETATE;HYDROXYPROGESTERONE CAPROATE;GESTODENE;PROGESTOGEN;LONAPRISAN;NORETHINDRONE;NORETHINDRONE ACETATE;DYDROGESTERONE;PF-05019702;ASOPRISNIL;NORETHYNODREL	0.00712175
PLX-5622;ARRY-382;EDICOTINIB	0.00712175
LXR-623;CS-8080;BMS-852927;HYODEOXYCHOLIC_ACID	0.00712175
TAZAROTENE	0.00712175
ILOPROST	0.00712175
NANATINOSTAT	0.00712175
PLX-7486	0.00712175
PROBUCOL	0.00712175
MIFEPRISTONE	0.00712175
LUNACALCIPOL	0.00712175
OBETICHOLIC ACID;PX-102;CHENODIOL;URSODIOL;TUROFEXORATE ISOPROPYL	0.00712175
DEXAMETHASONE	0.00712175
PALOVAROTENE	0.00712175
CYT006-ANGQB	0.00712175
SDX-101	0.00712175
JTE-151	0.00712175
INK-1117;SERABELISIB	0.00708114
CARFILZOMIB	0.00708114
RG-7666;RECILISIB;WX-037;ZSTK-474;AZD-6482;PA-799;GSK-1059615	0.00708114
APITOLISIB	0.00708114
REFAMETINIB;BALAMAPIMOD;AS-703988;CI-1040;RG-7304;TRAMETINIB DIMETHYL SULFOXIDE;TAK-733;RO-4987655;PD-0325901;AZD-8330;RG-7167;RG-7420;COBIMETINIB FUMARATE	0.00708114
IBUPROFEN;SULINDAC;ASPIRIN	0.00708114
INFIGRATINIB	0.00708114
PI-103;VOXTALISIB	0.00708114
METHAMPHETAMINE	0.00708114
EPTIFIBATIDE;TIROFIBAN;GANTOFIBAN;TIROFIBAN HYDROCHLORIDE;TADOCIZUMAB	0.00708114
VINBLASTINE	0.00708114
BGT-226;VS-5584;SF-1126;SAMOTOLISIB;PWT-33587	0.00708114
IDELALISIB	0.00708114
ARQ-736;LGX-806	0.00708114
FIBRINOLYSIN, HUMAN	0.00708114
RETEPLASE;ALTEPLASE;ANISTREPLASE	0.00708114
LIFIRAFENIB;ZELBORAF;DABRAFENIB MESYLATE;RG-7256;CHEMBL525191;PLX-8394	0.00708114
SONOLISIB	0.00708114
CILENGITIDE	0.00708114
ALFIMEPRASE	0.00708114
MERCAPTOPURINE	0.00708114
CELECOXIB	0.00708114
PIMASERTIB HYDROCHLORIDE;MEKINIST	0.00708114
ARRY-300	0.00708114
RIGOSERTIB	0.00708114
PLX-4720	0.00708114
BAY-1082439;SAR-260301	0.00708114
PKI-179;PWT-33579	0.00708114
PANULISIB	0.00708114
HEPARIN	0.00708114
TINZAPARIN	0.00708114
IPILIMUMAB	0.00708114
RUBOXISTAURIN	0.00708114
ABCIXIMAB	0.00708114
TT-232	0.00708114
E-6201	0.00708114
KAI-1678	0.00708114
RG-7376	0.00708114
COCAINE	0.00699471
LUMACAFTOR;IVACAFTOR;QBW251;TEZACAFTOR	0.00699471
BUMETANIDE	0.00699471
ORPHENADRINE	0.00699471
TRICHLORMETHIAZIDE	0.0068782
CHLOROTHIAZIDE	0.0068782
CEP-1347	0.00678049
ARSENIC TRIOXIDE	0.00677425
LAPAQUISTAT ACETATE	0.00677425
BMS-779788	0.00677425
NRX195183	0.00677425
TALNIFLUMATE	0.00676098
NKTR-171;ESLICARBAZEPINE;BENOXINATE HYDROCHLORIDE;ETHOTOIN;PHENYTOIN;ARTICAINE HYDROCHLORIDE;FOSPHENYTOIN SODIUM;RUFINAMIDE;CARBAMAZEPINE;OXCARBAZEPINE;TOCAINIDE HYDROCHLORIDE;PROPOXYCAINE HYDROCHLORIDE;ETIDOCAINE HYDROCHLORIDE;TETRACAINE;PHENACEMIDE;HEXYLCAINE HYDROCHLORIDE;INDECAINIDE HYDROCHLORIDE;TETRACAINE HYDROCHLORIDE;CHLOROPROCAINE HYDROCHLORIDE;LAMOTRIGINE;ROPIVACAINE HYDROCHLORIDE;PRILO…	0.0066472
FOSPHENYTOIN;FLECAINIDE;DISOPYRAMIDE;MORICIZINE;BENZONATATE;ENCAINIDE;QUINIDINE;INDECAINIDE;TOCAINIDE;MEXILETINE;PROCAINAMIDE;FLECAINIDE ACETATE;LICARBAZEPINE	0.0066472
DRONEDARONE HYDROCHLORIDE	0.0066472
RANOLAZINE	0.0066472
DIBUCAINE HYDROCHLORIDE;DIBUCAINE;HEXYLCAINE	0.0066472
PROPAFENONE	0.0066472
TETRODOTOXIN	0.0066472
ERLOSAMIDE	0.0066472
AZD1305	0.0066472
AZD7009	0.0066472
BMS-387032	0.00657617
RIGOSERTIB SODIUM;ATOPAXAR;VORAPAXAR SULFATE	0.00657617
ALPRENOLOL;LEVOBUNOLOL;CARTEOLOL;TIMOLOL;OXPRENOLOL;PENBUTOLOL SULFATE;NEBIVOLOL HYDROCHLORIDE;PROPRANOLOL;METIPRANOLOL;ISOPROTERENOL;OXPRENOLOL HYDROCHLORIDE;DOBUTAMINE HYDROCHLORIDE;PENBUTOLOL;BUCINDOLOL;PINDOLOL;PROPRANOLOL HYDROCHLORIDE;NADOLOL;LEVOBUNOLOL HYDROCHLORIDE;TIMOLOL MALEATE;METIPRANOLOL HYDROCHLORIDE;ESMOLOL HYDROCHLORIDE	0.00657617
LOXAPINE SUCCINATE;THIORIDAZINE HYDROCHLORIDE;OLANZAPINE PAMOATE;TRIFLUOPERAZINE HYDROCHLORIDE;LOXAPINE HYDROCHLORIDE	0.00657617
ASP-3026;LORLATINIB	0.00657617
DINOPROSTONE	0.00657617
VINORELBINE	0.00657617
ASENAPINE	0.00657617
TASOSARTAN;AZILSARTAN KAMEDOXOMIL;VALSARTAN;OLMESARTAN;SAPRISARTAN;AZILSARTAN;EPROSARTAN;LOSARTAN;TELMISARTAN;CANDESARTAN;IRBESARTAN;FORASARTAN;EPROSARTAN MESYLATE;CANDESARTAN CILEXETIL;SARALASIN ACETATE;OLMESARTAN MEDOXOMIL;LOSARTAN POTASSIUM	0.00657617
THIOGUANINE	0.00657617
CHORIOGONADOTROPIN ALFA;AVICINE;GONADOTROPIN, CHORIONIC;LH (MENOTROPINS);GOSERELIN;LUTROPIN ALFA	0.00657617
BENZQUINAMIDE;PROMETHAZINE	0.00657617
MARAVIROC;LERONLIMAB;INCB-9471;APLAVIROC HYDROCHLORIDE;VICRIVIROC MALEATE;AZD5672;VICRIVIROC	0.00657617
RWJ-67657;LOSMAPIMOD	0.00657617
SERTINDOLE	0.00657617
REMOXIPRIDE;SULPIRIDE;FLUPHENAZINE DECANOATE;MOLINDONE;FLUPHENAZINE ENANTHATE;ORDOPIDINE;DOMPERIDONE;FLUSPIRILENE;THIETHYLPERAZINE MALATE;CABERGOLINE;PROCHLORPERAZINE EDISYLATE;APLINDORE FUMARATE;PROCHLORPERAZINE MALEATE;PRIDOPIDINE;ACETOPHENAZINE MALEATE;BENZQUINAMIDE HYDROCHLORIDE;APLINDORE;THIETHYLPERAZINE MALEATE;FLUPHENAZINE HYDROCHLORIDE;SERIDOPIDINE;TRIFLUPROMAZINE HYDROCHLORIDE;JNJ-378226…	0.00657617
TG100-115;CAL-263;RP-6530;DUVELISIB	0.00657617
SUPROFEN;NEPAFENAC;NAPROXEN ETEMESIL;OXAPROZIN;BISMUTH SUBSALICYLATE;IBUPROFEN LYSINE;KETOPROFEN;OXYPHENBUTAZONE;PIROXICAM;OXAPROZIN POTASSIUM;BROMFENAC SODIUM;DIFLUNISAL;NAPROXEN;SALSALATE;AMINOSALICYLATE POTASSIUM;TOLMETIN;FLURBIPROFEN;NAPROXEN SODIUM;FENOPROFEN;NABUMETONE;DICLOFENAC SODIUM;ETODOLAC;BROMFENAC;DICLOFENAC EPOLAMINE;FENOPROFEN CALCIUM;TENOXICAM;VB-201;IBUPROFEN SODIUM;DICLOFENAC P…	0.00657617
MENOTROPINS	0.00657617
PILOCARPINE HYDROCHLORIDE;GLYCOPYRROLATE;METHSCOPOLAMINE BROMIDE;CEVIMELINE;ANISOTROPINE METHYLBROMIDE;HEXOCYCLIUM METHYLSULFATE;CLIDINIUM BROMIDE;DICYCLOMINE HYDROCHLORIDE;CEVIMELINE HYDROCHLORIDE;OXYPHENCYCLIMINE HYDROCHLORIDE;TRIDIHEXETHYL CHLORIDE;MEPENZOLATE BROMIDE;DIPHEMANIL METHYLSULFATE;ISOPROPAMIDE IODIDE;OXYPHENONIUM BROMIDE	0.00657617
OPROZOMIB;IXAZOMIB CITRATE	0.00657617
NIVOCASAN	0.00657617
DROXIDOPA;HYDROXYAMPHETAMINE HYDROBROMIDE;EPINEPHRINE BITARTRATE;NOREPINEPHRINE BITARTRATE;MEPHENTERMINE SULFATE;LABETALOL HYDROCHLORIDE;DIPIVEFRIN HYDROCHLORIDE	0.00657617
OLANZAPINE	0.00657617
DYPHYLLINE	0.00657617
ENSARTINIB;CHEMBL473773;LUMINESPIB	0.00657617
UROKINASE	0.00657617
OTELIXIZUMAB;FORALUMAB;VISILIZUMAB	0.00657617
LISDEXAMFETAMINE	0.00657617
FLUDARABINE	0.00657617
MELOXICAM;CARPROFEN;ETORICOXIB;VALDECOXIB;CIMICOXIB;ROFECOXIB;APRICOXIB;PARECOXIB;LUMIRACOXIB	0.00657617
AMBRISENTAN;IRL-1620;BOSENTAN;MACITENTAN;ENRASENTAN;DARUSENTAN;TEZOSENTAN	0.00657617
VAPREOTIDE	0.00657617
SB-649868;LEMBOREXANT;ALMOREXANT;SUVOREXANT	0.00657617
CANDOXATRIL;ILEPATRIL	0.00657617
ASENAPINE MALEATE;SB-773812;MESORIDAZINE;PALIPERIDONE;LURASIDONE HYDROCHLORIDE;THIOTHIXENE HYDROCHLORIDE;RISPERDAL;MESORIDAZINE BESYLATE;THIOTHIXENE;MOLINDONE HYDROCHLORIDE	0.00657617
SITAXENTAN;NEBENTAN;AVOSENTAN;ATRASENTAN;ZIBOTENTAN;ATRASENTAN HYDROCHLORIDE;CLAZOSENTAN	0.00657617
METHOXYFLURANE	0.00657617
HALOPERIDOL DECANOATE;CHLORPROMAZINE;HALOPERIDOL;HALOPERIDOL LACTATE;CHLORPROMAZINE HYDROCHLORIDE;PROMAZINE HYDROCHLORIDE;DROPERIDOL	0.00657617
LEVOMEPROMAZINE	0.00657617
ROPINIROLE;PRAMIPEXOLE;ROPINIROLE HYDROCHLORIDE;BROMOCRIPTINE MESYLATE;APOMORPHINE HYDROCHLORIDE;PRAMIPEXOLE DIHYDROCHLORIDE;DEXPRAMIPEXOLE	0.00657617
DIPYRIDAMOLE	0.00657617
PHENYLBUTAZONE	0.00657617
FORODESINE HYDROCHLORIDE;ULODESINE;FORODESINE	0.00657617
ENTRECTINIB	0.00657617
CODEINE;HYDROMORPHONE;NALOXONE HYDROCHLORIDE;AXOMADOL;ODELEPRAN;CODEINE POLISTIREX;BUTORPHANOL;BENZHYDROCODONE HYDROCHLORIDE;HYDROCODONE;NALMEFENE;NALOXONE;MORPHINE;OXYMORPHONE HYDROCHLORIDE;CODEINE PHOSPHATE;NALBUPHINE;BUPRENORPHINE;NALMEFENE HYDROCHLORIDE;OXYCODONE;PROPOXYPHENE;SUFENTANIL;HYDROCODONE POLISTIREX;CODEINE SULFATE;HYDROCODONE BITARTRATE;NALTREXONE HYDROCHLORIDE;NALBUPHINE HYDROCHLO…	0.00657617
DALFAMPRIDINE;GUANIDINE HYDROCHLORIDE;TEDISAMIL	0.00657617
INSULIN ZINC SUSP RECOMBINANT HUMAN;INSULIN SUSP PROTAMINE ZINC PURIFIED PORK;INSULIN ZINC SUSP BEEF;INSULIN ASPART;INSULIN SUSP ISOPHANE RECOMBINANT HUMAN;INSULIN ZINC SUSP PURIFIED PORK;INSULIN LISPRO PROTAMINE RECOMBINANT;INSULIN;INSULIN DEGLUDEC;INSULIN LISPRO;INSULIN ZINC SUSP EXTENDED PURIFIED BEEF;INSULIN SUSP PROTAMINE ZINC BEEF/PORK;INSULIN GLARGINE;INSULIN GLULISINE;INSULIN ZINC SUSP SE…	0.00657617
EPINEPHRINE	0.00657617
SELICICLIB	0.00657617
BENZTROPINE	0.00657617
MILATUZUMAB	0.00657617
CRISABOROLE;APREMILAST;ROFLUMILAST;AMLEXANOX	0.00657617
VENETOCLAX	0.00657617
TORAPSEL;RG-1512;INCLACUMAB;CRIZANLIZUMAB	0.00657617
LGH-447;SGI-1776;AZD-1208	0.00657617
ECALLANTIDE	0.00657617
NICOTINE	0.00657617
SAMIDORPHAN;LOPERAMIDE;HYDROMORPHONE HYDROCHLORIDE;BEVENOPRAN;LEVORPHANOL TARTRATE;DIPHENOXYLATE HYDROCHLORIDE;FENTANYL HYDROCHLORIDE;NALOXEGOL OXALATE;FRAKEFAMIDE;ALFENTANIL;LEVORPHANOL;LEVALLORPHAN;METHADONE HYDROCHLORIDE;ALVIMOPAN;REMIFENTANIL HYDROCHLORIDE;NALTALIMIDE;METHYLNALTREXONE;MORPHINE SULFATE;OXYCODEGOL;AXELOPRAN;METHYLNALTREXONE BROMIDE;REMIFENTANIL;OLICERIDINE;NALDEMEDINE;ALFENTANI…	0.00657617
CARPHENAZINE;ZUCLOPENTHIXOL	0.00657617
PAC-14028;SB-705498;MR-1817;NGD-8243;RESINIFERATOXIN;MAVATREP;ZUCAPSAICIN;JTS-653;AMG-517;GRC-6211;DWP05195;ABT-102;CAPSAICIN;SYL-1001;PHE377;XEN-D0501;AZD1386;SAF312	0.00657617
LUMATEPERONE	0.00657617
EFLORNITHINE HYDROCHLORIDE;EFLORNITHINE	0.00657617
IMIQUIMOD;AZD-8848	0.00657617
POMALIDOMIDE	0.00657617
PROPIOMAZINE;PROMAZINE	0.00657617
ILOPERIDONE	0.00657617
PERGOLIDE MESYLATE;LEVODOPA;ETILEVODOPA;MELEVODOPA	0.00657617
TRAMADOL	0.00657617
TC-6499	0.00657617
TRAZODONE HYDROCHLORIDE	0.00657617
VORTIOXETINE HYDROBROMIDE	0.00657617
BREXPIPRAZOLE	0.00657617
ACETAMINOPHEN	0.00657617
OC000459;FEVIPIPRANT;QAV680;MK-7246;AM-211;ARRY-502;AZD1981;MK-1029;RG7185;ADC3680;SETIPIPRANT	0.00657617
AMG-548;SC-80036;R-1487;AZD-6703;TALMAPIMOD;PG-760564;TA-5493;SCIO-323;DILMAPIMOD;RALIMETINIB;RO-3201195;FX-005;DORAMAPIMOD;GSK-610677;NEFLAMAPIMOD;PS-516895;AVE-9940;SD-0006;LY-3007113;PAMAPIMOD;AZD-7624;SB-85635;TAK-715;LEO-15520;ACUMAPIMOD;PF-03715455;KC-706	0.00657617
MLN-0415;IMD-1041;IMD-2560;SAR-113945;AURANOFIN;IMD-0354	0.00657617
IDRONOXIL	0.00657617
LEVALLORPHAN TARTRATE;PENTAZOCINE;DEZOCINE;ANILERIDINE HYDROCHLORIDE;BUPRENORPHINE HYDROCHLORIDE;ANILERIDINE PHOSPHATE;BUTORPHANOL TARTRATE	0.00657617
LISDEXAMFETAMINE DIMESYLATE	0.00657617
ISOETHARINE HYDROCHLORIDE;ARFORMOTEROL TARTRATE;SALMETEROL;TERBUTALINE;ALBUTEROL;OLODATEROL HYDROCHLORIDE;PROTOKYLOL HYDROCHLORIDE;FORMOTEROL;ABEDITEROL;MILVETEROL;OLODATEROL;TERBUTALINE SULFATE;METAPROTERENOL;RITODRINE HYDROCHLORIDE;PF-00610355;LEVALBUTEROL HYDROCHLORIDE;AZD3199;FENOTEROL;CLENBUTEROL;BITOLTEROL MESYLATE;PROCATEROL;ALBUTEROL SULFATE;VILANTEROL TRIFENATATE;BAMOSIRAN;ARFORMOTEROL;S…	0.00657617
TOSEDOSTAT	0.00657617
PASIREOTIDE DIASPARTATE;PASIREOTIDE PAMOATE;PASIREOTIDE	0.00657617
BURIXAFOR;MSX-122;PLERIXAFOR;MAVORIXAFOR;POL6326;CTCE-9908;BKT140	0.00657617
ROTIGOTINE	0.00657617
SULODEXIDE	0.00657617
ATROPINE SULFATE;OXYBUTYNIN;PILOCARPINE;TIOTROPIUM;FESOTERODINE;TRIDIHEXETHYL;DIPHENIDOL;OXYPHENCYCLIMINE;PROPANTHELINE BROMIDE	0.00657617
BIFEPRUNOX	0.00657617
METHIXENE;SOLIFENACIN;TOLTERODINE;ATROPINE;DAROTROPIUM BROMIDE;ACLIDINIUM	0.00657617
DIGOXIN;ACETYLDIGITOXIN;DESLANOSIDE;DIGITOXIN	0.00657617
ABARELIX;SUFUGOLIX;LINZAGOLIX;GONADORELIN;GANIRELIX ACETATE;HISTRELIN ACETATE;NAFARELIN;OZARELIX;LEUPROLIDE ACETATE;NAFARELIN ACETATE;TRIPTORELIN PAMOATE;GONADORELIN ACETATE;ELAGOLIX;DEGARELIX ACETATE;GONADORELIN HYDROCHLORIDE;DEGARELIX;CHEMBL179691;CETRORELIX ACETATE;HISTRELIN;GOSERELIN ACETATE;EP-100;CETRORELIX;RELUGOLIX;ZOPTARELIN DOXORUBICIN	0.00657617
IFOSFAMIDE	0.00657617
AMPHETAMINE	0.00657617
PHENFORMIN	0.00657617
LABETALOL	0.00657617
METOCLOPRAMIDE	0.00657617
ANAKINRA	0.00657617
AMISULPRIDE;BROMOCRIPTINE;CARIPRAZINE HYDROCHLORIDE;CARIPRAZINE	0.00657617
ALECTINIB;ALECTINIB HYDROCHLORIDE	0.00657617
TANZISERTIB;BRIMAPITIDE, C-TERMINAL ACID;BENTAMAPIMOD;CC-401	0.00657617
AG-24322;RG-547	0.00657617
ABAGOVOMAB;OREGOVOMAB	0.00657617
FOSINOPRIL SODIUM;ENALAPRIL MALEATE;MOEXIPRIL;BENAZEPRIL;SPIRAPRIL;RAMIPRIL;CAPTOPRIL;FOSINOPRIL;BENAZEPRIL HYDROCHLORIDE;TRANDOLAPRIL;LISINOPRIL HYDRATE;QUINAPRIL;MOEXIPRIL HYDROCHLORIDE;CILAZAPRIL;PERINDOPRIL ERBUMINE;PERINDOPRIL;ENALAPRIL;SPIRAPRIL HYDROCHLORIDE;QUINAPRIL HYDROCHLORIDE;PERINDOPRIL ARGININE	0.00657617
PENTOLINIUM TARTRATE;MECAMYLAMINE HYDROCHLORIDE;LARAZOTIDE ACETATE;TRIMETHAPHAN CAMSYLATE	0.00657617
ARIPIPRAZOLE;ARIPIPRAZOLE LAUROXIL	0.00657617
DESIPRAMINE	0.00657617
APATORSEN	0.00657617
DESVENLAFAXINE	0.00657617
MECLOFENAMATE SODIUM	0.00657617
PENTOSTATIN	0.00657617
PROCHLORPERAZINE	0.00657617
DASOTRALINE;SIBUTRAMINE HYDROCHLORIDE;MAZINDOL;METHAMPHETAMINE HYDROCHLORIDE;LIAFENSINE	0.00657617
SEMAPIMOD;ARRY-797;VX-702;BMS-582949;PH-797804;PIRFENIDONE	0.00657617
MARIZOMIB	0.00657617
RESCINNAMINE;DESERPIDINE	0.00657617
LCL-161;BIRINAPANT	0.00657617
LUCATUMUMAB;TENELIXIMAB;DACETUZUMAB;PG-102	0.00657617
ROLOFYLLINE;TECADENOSON;TONAPOFYLLINE;PBF-680;FK453;DERENOFYLLINE;SELODENOSON;GS-9667;TRABODENOSON;BAY1067197;CAPADENOSON;GW493838;NAXIFYLLINE;RPR749	0.00657617
LISURIDE	0.00657617
NALTREXONE	0.00657617
TOZASERTIB	0.00657617
AST-487	0.00657617
QUETIAPINE	0.00657617
TREMELIMUMAB	0.00657617
TEPOTINIB;CAPMATINIB;ONARTUZUMAB;SAR-125844;JNJ-38877605;PF-04217903;NAQUOTINIB;AMG-337;SAVOLITINIB;BMS-698769;TIVANTINIB;AMG-208;EMD-1204831;COMETRIQ;SGX-523;TELISOTUZUMAB;MK-2461;MERESTINIB;BMS-777607	0.00657617
ENOXAPARIN SODIUM;FONDAPARINUX;TINZAPARIN SODIUM;FONDAPARINUX SODIUM;DALTEPARIN SODIUM;DANAPAROID SODIUM;HEPARIN CALCIUM;HEPARIN SODIUM;ARDEPARIN SODIUM;SEMULOPARIN SODIUM	0.00657617
ONCOLYSIN S;LORVOTUZUMAB MERTANSINE	0.00657617
MAPATUMUMAB	0.00657617
AGATOLIMOD;AGATOLIMOD SODIUM	0.00657617
CARBACHOL	0.00657617
SONIDEGIB	0.00657617
LANREOTIDE ACETATE	0.00657617
E-FLUPENTIXOL;ACETOPHENAZINE;PERPHENAZINE;PERGOLIDE;FLUPHENAZINE	0.00657617
TRAZODONE	0.00657617
ISOPROTERENOL HYDROCHLORIDE;CARTEOLOL HYDROCHLORIDE;LY377604	0.00657617
SELINEXOR	0.00657617
ZIPRASIDONE HYDROCHLORIDE;CARPHENAZINE MALEATE;RISPERIDONE;ZIPRASIDONE MESYLATE;QUETIAPINE FUMARATE	0.00657617
EXENATIDE;LIRAGLUTIDE;DULAGLUTIDE;SEMAGLUTIDE;LIXISENATIDE;TASPOGLUTIDE;ALBIGLUTIDE	0.00657617
MEQUINOL;MONOBENZONE	0.00657617
SU-9516;ERIBULIN	0.00657617
BIRABRESIB	0.00657617
LOXAPINE	0.00657617
DOXEPIN	0.00657617
AMOXAPINE	0.00657617
FLUNARIZINE	0.00657617
TEGLARINAD CHLORIDE	0.00657617
TRAFERMIN;AZD-4547;DERAZANTINIB;LY-2874455;ROGARATINIB	0.00657617
GLUCAGON HYDROCHLORIDE RECOMBINANT;GLUCAGON HYDROCHLORIDE;PF-06291874;SAR425899;GLUCAGON;MK-0893	0.00657617
VISMODEGIB	0.00657617
GATAPARSEN	0.00657617
TILARGININE;KD7040	0.00657617
GSK933776;CRENEZUMAB;PONEZUMAB;SCYLLITOL;BAN2401;SOLANEZUMAB;ADUCANUMAB;BAPINEUZUMAB;GANTENERUMAB;VANUTIDE CRIDIFICAR;CAPROSPINOL	0.00657617
ALEFACEPT;SIPLIZUMAB	0.00657617
RIVICICLIB	0.00657617
AZD2423;CCX140;PLOZALIZUMAB	0.00657617
ZIPRASIDONE	0.00657617
THYMALFASIN	0.00657617
ENOXAPARIN	0.00657617
ABATACEPT;BELATACEPT	0.00657617
DULANERMIN	0.00657617
CG250 177LU;CG250 111IN;IODINE I 124 GIRENTUXIMAB	0.00657617
TRIFLUPROMAZINE	0.00657617
NAVARIXIN;LADARIXIN;REPARIXIN	0.00657617
LAS190792	0.00657617
MSC-2364447;SPEBRUTINIB BESYLATE;HM-71224;TIRABRUTINIB	0.00657617
ZILEUTON;ATRELEUTON	0.00657617
PATRITUMAB	0.00657617
APROTININ	0.00657617
AZD-7451;AZD-6918;LAROTRECTINIB	0.00657617
MINAPRINE	0.00657617
TEDATIOXETINE	0.00657617
ATAMESTANE;TESTOLACTONE;ARIMIDEX	0.00657617
CLOFARABINE	0.00657617
AZACITIDINE	0.00657617
CARVEDILOL PHOSPHATE;CARVEDILOL	0.00657617
EFAPROXIRAL	0.00657617
MUROMONAB-CD3	0.00657617
PSEUDOEPHEDRINE	0.00657617
ANG1005;ORTATAXEL;MILATAXEL;TESETAXEL	0.00657617
HALOTHANE	0.00657617
NEFAZODONE HYDROCHLORIDE	0.00657617
NAVITOCLAX	0.00657617
ERDAFITINIB	0.00657617
DESMOTEPLASE;AMEDIPLASE;STREPTOKINASE;TENECTEPLASE;TRANEXAMIC ACID;DEFIBROTIDE SODIUM	0.00657617
FINGOLIMOD HYDROCHLORIDE;AMISELIMOD HYDROCHLORIDE	0.00657617
THIETHYLPERAZINE	0.00657617
IC14	0.00657617
PROPYLTHIOURACIL	0.00657617
GSK-2269557;INCB-40093;ME-401;UMBRALISIB TOSYLATE;AMG-319;ACALISIB	0.00657617
APOMORPHINE	0.00657617
VEDOLIZUMAB	0.00657617
INDOMETHACIN	0.00657617
RUPLIZUMAB;TORALIZUMAB;DAPIROLIZUMAB PEGOL	0.00657617
ERGOLOID MESYLATES	0.00657617
C-1311	0.00657617
EFALIZUMAB;LIFITEGRAST	0.00657617
LANREOTIDE	0.00657617
LEVOMILNACIPRAN HYDROCHLORIDE;VENLAFAXINE HYDROCHLORIDE;DESVENLAFAXINE SUCCINATE;PROTRIPTYLINE HYDROCHLORIDE;DULOXETINE HYDROCHLORIDE;IMIPRAMINE HYDROCHLORIDE;AMITRIPTYLINE HYDROCHLORIDE;NORTRIPTYLINE HYDROCHLORIDE	0.00657617
OBATOCLAX;OBLIMERSEN	0.00657617
FOSTAMATINIB;R-343;ENTOSPLETINIB;R-112;R-406;HMPL-523;TAK-659;PRT-2607	0.00657617
VELDOREOTIDE	0.00657617
PIMOZIDE	0.00657617
FLAVOXATE HYDROCHLORIDE	0.00657617
MILRINONE	0.00657617
OCTREOTIDE	0.00657617
OZANIMOD;FINGOLIMOD;PONESIMOD;KRP203	0.00657617
BLINATUMOMAB	0.00657617
THIORIDAZINE	0.00657617
HUHMFG1	0.00657617
VARENICLINE	0.00657617
REPOTRECTINIB	0.00657617
RITOBEGRON;MIRABEGRON;SOLABEGRON;VIBEGRON;AMIBEGRON;AMIBEGRON HYDROCHLORIDE;RAFABEGRON	0.00657617
CEBRANOPADOL	0.00657617
ALEMTUZUMAB	0.00657617
CLOZAPINE	0.00657617
CHLORAMBUCIL;MELPHALAN	0.00657617
CHLORPHENTERMINE HYDROCHLORIDE;SERTRALINE HYDROCHLORIDE;PAROXETINE HYDROCHLORIDE;ESCITALOPRAM OXALATE;PAROXETINE MESYLATE;CLOMIPRAMINE HYDROCHLORIDE;FLUOXETINE HYDROCHLORIDE;FLUVOXAMINE MALEATE;CITALOPRAM HYDROBROMIDE	0.00657617
TRIMIPRAMINE MALEATE	0.00657617
PRATOSARTAN	0.00657617
SOTALOL HYDROCHLORIDE	0.00657617
MLNM-2201;ERLIZUMAB;AME-133V	0.00657617
LICOFELONE	0.00657617
CARBINOXAMINE;BUCLIZINE	0.00657617
ANAGRELIDE HYDROCHLORIDE	0.00657617
OXYMORPHONE;FENTANYL	0.00657617
ARSENIC	0.00657617
BI-2536;GSK-461364;TAK-960;CAFUSERTIB;NMS-1286937;MK-1496;HMN-214	0.00657617
ALISKIREN FUMARATE;ALISKIREN;REMIKIREN;VTP-27999	0.00657617
RG-7603;RIDAFOROLIMUS;CC-223;PALOMID-529;DS-3078A;AZD-2014	0.00657617
M195;ONCOLYSIN M;LINTUZUMAB;GEMTUZUMAB OZOGAMICIN	0.00657617
PF-04634817;CENICRIVIROC	0.00657617
ANAMORELIN;ANAMORELIN HYDROCHLORIDE;ULIMORELIN HYDROCHLORIDE	0.00657617
PARDOPRUNOX	0.00657617
BATEFENTEROL	0.00657617
SETMELANOTIDE;PF-00446687	0.00657617
MM-121;AV-203;AMG-888	0.00657617
1D09C3	0.00657617
FASINUMAB;FULRANUMAB;TANEZUMAB	0.00657617
IRATUMUMAB;TAFASITAMAB;BRENTUXIMAB;SGN-30	0.00657617
BUSPIRONE	0.00657617
IDARUBICIN	0.00657617
ETAZOLATE	0.00657617
CARMUSTINE	0.00657617
GIRENTUXIMAB	0.00657617
TABIMORELIN	0.00657617
TRIFLUOPERAZINE	0.00657617
SIPONIMOD	0.00657617
METYROSINE	0.00657617
G1T28-1;RIBOCICLIB SUCCINATE	0.00657617
BIMOSIAMOSE;RIVIPANSEL	0.00657617
ICRUCUMAB	0.00657617
AM-461;VIDUPIPRANT	0.00657617
APOMAB;LEXATUMUMAB;TIGATUZUMAB;DROZITUMAB	0.00657617
TEPLIZUMAB	0.00657617
SPARSENTAN	0.00657617
AMATUXIMAB	0.00657617
AZD4818;CCX354	0.00657617
BOCOCIZUMAB;EVOLOCUMAB;ALIROCUMAB;RG-7652	0.00657617
BMS-936559	0.00657617
SIMTUZUMAB	0.00657617
GSK163090	0.00657617
RICOLINOSTAT	0.00657617
TIMOLUMAB;HYDRALAZINE;VEPALIMOMAB	0.00657617
AT-406	0.00657617
TALAZOPARIB TOSYLATE	0.00657617
SCY 635	0.00657617
ASM-024	0.00657617
KW-2449	0.00657617
ENTOLIMOD	0.00657617
INOTUZUMAB OZOGAMICIN;MOXETUMOMAB PASUDOTOX;EPRATUZUMAB;BECTUMOMAB;BL22	0.00657617
NEFAZODONE	0.00657617
PIDILIZUMAB	0.00657617
DONITRIPTAN	0.00657617
VORAPAXAR;RUSALATIDE	0.00657617
IMETELSTAT;IMETELSTAT SODIUM;TERTOMOTIDE	0.00657617
LY-2584702	0.00657617
VARESPLADIB METHYL;VARESPLADIB	0.00657617
SARIZOTAN HYDROCHLORIDE	0.00657617
TOLAZOLINE HYDROCHLORIDE	0.00657617
MENTHOL	0.00657617
CHLORPROTHIXENE	0.00657617
ALEPLASININ	0.00657617
PEPTIDE B27PD	0.00657617
NESVACUMAB	0.00657617
MACIMORELIN	0.00657617
ASCIMINIB;NILOTINIB HYDROCHLORIDE MONOHYDRATE;FLUMATINIB	0.00657617
DIMETHYL FUMARATE	0.00657617
ENASIDENIB	0.00657617
INIPARIB	0.00657617
PHENSERINE, (+)-	0.00657617
FUTIBATINIB;PEMIGATINIB	0.00657617
HYDROXYCHLOROQUINE SULFATE;HYDROXYCHLOROQUINE	0.00657617
GDC-0917	0.00657617
METHIXENE HYDROCHLORIDE	0.00657617
RGB-286638	0.00657617
MILCICLIB	0.00657617
NAPROXCINOD	0.00657617
VOCLOSPORIN	0.00657617
METOCLOPRAMIDE HYDROCHLORIDE	0.00657617
STX-100	0.00657617
EPIRUBICIN	0.00657617
AFACIFENACIN	0.00657617
TB-403	0.00657617
LURASIDONE	0.00657617
TAPENTADOL	0.00657617
TRABECTEDIN	0.00657617
SERIBANTUMAB	0.00657617
CAROTUXIMAB	0.00657617
LISOFYLLINE	0.00657617
OCTREOTIDE ACETATE	0.00657617
GSK-249320	0.00657617
NIACIN	0.00657617
MIFAMURTIDE	0.00657617
IBUDILAST	0.00657617
ISOSORBIDE	0.00657617
R428	0.00657617
MODIMELANOTIDE	0.00657617
BERTILIMUMAB	0.00657617
VALZIFLOCEPT	0.00657617
TAVILERMIDE;PEGCANTRATINIB	0.00657617
EZATIOSTAT HYDROCHLORIDE;EZATIOSTAT;CANFOSFAMIDE	0.00657617
TAPENTADOL HYDROCHLORIDE	0.00657617
ROVELIZUMAB	0.00657617
ALSEROXYLON	0.00657617
INDACATEROL	0.00657617
VONAPANITASE	0.00657617
CINPANEMAB	0.00657617
BPI-9016	0.00657617
UPAMOSTAT	0.00657617
OXYTOCIN	0.00657617
IVOSIDENIB	0.00657617
RINTATOLIMOD	0.00657617
TAZEMETOSTAT	0.00657617
BIMOCLOMOL	0.00657617
BREMELANOTIDE	0.00657617
BENDAMUSTINE	0.00657617
CYCLOSPORINE	0.00657617
DEMCIZUMAB	0.00657617
ASUNERCEPT	0.00657617
EPACADOSTAT	0.00657617
ITOPRIDE	0.00657617
ODULIMOMAB	0.00657617
RUCAPARIB CAMSYLATE	0.00657617
THYROTROPIN;THYROTROPIN ALFA	0.00657617
BAMINERCEPT	0.00657617
MOTOLIMOD	0.00657617
GILTERITINIB	0.00657617
PICLIDENOSON;NAMODENOSON;IB-MECA	0.00657617
PONATINIB HYDROCHLORIDE	0.00657617
AMG-108	0.00657617
SIVELESTAT;ERDOSTEINE	0.00657617
LOMUSTINE	0.00657617
ELUBRIXIN;DANIRIXIN	0.00657617
LYM-1	0.00657617
CONATUMUMAB	0.00657617
FGF401	0.00657617
OBATOCLAX MESYLATE	0.00657617
SELONSERTIB	0.00657617
LISINOPRIL	0.00657617
CC-115	0.00657617
ONCOLYSIN B;TAPLITUMOMAB PAPTOX;COLTUXIMAB RAVTANSINE;MDX-1342;INEBILIZUMAB	0.00657617
GALIXIMAB	0.00657617
PRADIGASTAT	0.00657617
AMINOCAPROIC ACID	0.00657617
METHIMAZOLE;CARBIMAZOLE	0.00657617
ELENBECESTAT	0.00657617
AS-602868	0.00657617
AES-103	0.00657617
BERMEKIMAB	0.00657617
VILAZODONE HYDROCHLORIDE	0.00657617
PIMECROLIMUS	0.00657617
PATECLIZUMAB	0.00657617
FAXELADOL	0.00657617
IMC-3C5	0.00657617
ASELIZUMAB	0.00657617
DARATUMUMAB	0.00657617
VOLASERTIB	0.00657617
LABETUZUMAB	0.00657617
AZD-8186	0.00657617
NI-0801;ELDELUMAB	0.00657617
BOTULINUM TOXIN TYPE B	0.00657617
BELNACASAN	0.00657617
VATELIZUMAB	0.00657617
AMP-224	0.00657617
LOMITAPIDE MESYLATE	0.00657617
AMP579	0.00657617
MK-8033	0.00657617
MIPOMERSEN	0.00657617
BRODALUMAB	0.00657617
CORDYCEPIN	0.00657617
GO-203-2C	0.00657617
VISTUSERTIB	0.00657617
URELUMAB	0.00657617
AKN-028	0.00657617
SACUBITRIL	0.00657617
CHEMBL1086377	0.00657617
ZOLIMOMAB ARITOX	0.00657617
PX-12	0.00657617
TOPSALYSIN	0.00657617
RANIRESTAT	0.00657617
FASUDIL	0.00657617
VORUCICLIB	0.00657617
TERIPARATIDE;TERIPARATIDE ACETATE	0.00651525
EPTINEZUMAB	0.00651525
ODANACATIB	0.00651525
LANDOGROZUMAB;STAMULUMAB	0.00651525
VANTICTUMAB	0.00651525
PARATHYROID HORMONE	0.00651525
BALICATIB;CHEMBL1085282;RELACATIB	0.00651525
LEVOTHYROXINE;LIOTHYRONINE;DEXTROTHYROXINE SODIUM;LEVOTHYROXINE SODIUM;LIOTHYRONINE SODIUM;DEXTROTHYROXINE	0.00647361
SOBETIROME;RESMETIROM;EPROTIROME;MB07811	0.00647361
TALAROZOLE	0.00641348
LIAROZOLE	0.00641348
DESOXYCORTICOSTERONE PIVALATE;FLUDROCORTISONE;EPLERENONE;FLUDROCORTISONE ACETATE;LY2623091;SPIRONOLACTONE;FINERENONE;MT-3995;XL550;DESOXYCORTICOSTERONE ACETATE;PF-03882845	0.00641129
FELODIPINE	0.00641129
NIMODIPINE	0.00641129
MENADIONE	0.00637068
PHENELZINE SULFATE;PHENELZINE;ISOCARBOXAZID;PARGYLINE HYDROCHLORIDE;TRANYLCYPROMINE	0.00637068
EMICIZUMAB	0.00637068
IDRAPARINUX SODIUM;APIXABAN;OTAMIXABAN;EDOXABAN;IDRAPARINUX;RIVAROXABAN;EDOXABAN TOSYLATE;LETAXABAN;BETRIXABAN;CHEMBL1271162	0.00637068
THROMBIN	0.00637068
MOCLOBEMIDE	0.00637068
EMIXUSTAT;EMIXUSTAT HYDROCHLORIDE	0.00634656
ZOLBETUXIMAB	0.00634656
LUMILIXIMAB	0.00634244
OXELUMAB	0.00634244
ATACICEPT	0.00632364
GSK1482160;AZD9056;EVT401;CE-224535	0.00632364
BLISIBIMOD;TABALUMAB;BELIMUMAB	0.00632364
SOFINICLINE;DEXMECAMYLAMINE;CP-601927;ALTINICLINE;ISPRONICLINE;VARENICLINE TARTRATE;ABT-560;TC-2216;TEBANICLINE;AZD1446;NICOTINE POLACRILEX	0.00632364
POZANICLINE	0.00632364
IPH-2101;LIRILUMAB	0.00632364
ONTAMALIMAB	0.00632364
MLN3126;VERCIRNON	0.00632364
MINOPAFANT	0.00632364
SENREBOTASE;DEBRISOQUIN;NOREPINEPHRINE	0.00627553
DAPRODUSTAT;ROXADUSTAT	0.00627553
TAMSULOSIN;DAPIPRAZOLE;PERICIAZINE;TERAZOSIN;DOXAZOSIN;PHENYLEPHRINE;ALFUZOSIN;PRAZOSIN	0.00627553
PHENYLEPHRINE BITARTRATE;TERAZOSIN HYDROCHLORIDE HYDRATE;PRAZOSIN HYDROCHLORIDE;MIDODRINE HYDROCHLORIDE;TAMSULOSIN HYDROCHLORIDE;METARAMINOL BITARTRATE;MIDODRINE;METHOXAMINE HYDROCHLORIDE;ALFUZOSIN HYDROCHLORIDE;DOXAZOSIN MESYLATE;PHENYLEPHRINE HYDROCHLORIDE;PHENDIMETRAZINE;METHOXAMINE	0.00627553
PHA-543613;GTS-21;ENCENICLINE;TC-6987;AZD0328;APN1125;BRADANICLINE;AVL-3288;JNJ-39393406;AQW051;ND0801;SSR180711;ABT-126;ABT-107	0.00627553
PHENTOLAMINE MESYLATE;TETRAHYDROZOLINE HYDROCHLORIDE;NAPHAZOLINE HYDROCHLORIDE;OXYMETAZOLINE HYDROCHLORIDE;RAUWOLFIA SERPENTINA;PHENOXYBENZAMINE HYDROCHLORIDE	0.00627553
RG3487	0.00627553
NETAZEPIDE;PENTAGASTRIN;CI-988;ITRIGLUMIDE	0.00627553
MOGAMULIZUMAB	0.00627553
TOREFORANT;UR-63325;PF-03893787	0.00627553
BETHANIDINE	0.00627553
MIGLUSTAT;ELIGLUSTAT	0.00627553
VADADUSTAT	0.00627553
MDX-070;CAPROMAB	0.00627553
OMALIZUMAB	0.00627553
ASTUPROTIMUT-R	0.00627553
OPICINUMAB	0.00627553
MAVRILIMUMAB	0.00627553
ISTAROXIME	0.00622867
IMAGABALIN;ATAGABALIN;GABAPENTIN;PREGABALIN;BEPRIDIL HYDROCHLORIDE;GABAPENTIN ENACARBIL	0.00622867
VERAPAMIL	0.00622867
HYDROXYUREA;GALLIUM NITRATE;TEZACITABINE	0.00622867
FLUDARABINE PHOSPHATE;GEMCITABINE HYDROCHLORIDE	0.00622867
ACEBUTOLOL;BEVANTOLOL;ESMOLOL;NEBIVOLOL;BETAXOLOL HYDROCHLORIDE;ATENOLOL;BETAXOLOL;ISOETHARINE;DOBUTAMINE;ARBUTAMINE;PRACTOLOL;ACEBUTOLOL HYDROCHLORIDE;LEVOBETAXOLOL HYDROCHLORIDE;DOPAMINE HYDROCHLORIDE;METOPROLOL;BISOPROLOL;BISOPROLOL FUMARATE;METOPROLOL SUCCINATE	0.00622867
PRALATREXATE	0.00622867
HYDROCHLOROTHIAZIDE;QUINETHAZONE;BENZTHIAZIDE;BENDROFLUMETHIAZIDE;POLYTHIAZIDE;CHLOROTHIAZIDE SODIUM	0.00622867
AMRUBICIN;DAUNORUBICIN CITRATE;PODOFILOX;VALRUBICIN;ETOPOSIDE PHOSPHATE;ALDOXORUBICIN;IDARUBICIN HYDROCHLORIDE;13-DEOXYDOXORUBICIN;MITOXANTRONE HYDROCHLORIDE;AMRUBICIN HYDROCHLORIDE;DOXORUBICIN HYDROCHLORIDE;DAUNORUBICIN HYDROCHLORIDE	0.00622867
F16SIP 131I;81C6 131I;TENATUMOMAB;F16IL2	0.00622867
OSI-7904;FLOXURIDINE;RALTITREXED;ARFOLITIXORIN	0.00622867
HYDROFLUMETHIAZIDE;METOLAZONE;METHYCLOTHIAZIDE;CHLORTHALIDONE	0.00622867
FOLLITROPIN ALFA;UROFOLLITROPIN	0.00622867
PF-03814735	0.00622867
INDAPAMIDE	0.00622867
FARLETUZUMAB	0.00622867
DALANTERCEPT	0.00622867
TTP-607;SNS-314;DANUSERTIB;MK-6592	0.00622867
TOPOTECAN	0.00622867
MLN-8054;MK-5108;TAS-119	0.00622867
IXAZOMIB	0.00622867
AMIODARONE;DRONEDARONE	0.00622867
IPRATROPIUM;FLAVOXATE	0.00622867
VOSAROXIN;TENIPOSIDE;BERUBICIN HYDROCHLORIDE;AMONAFIDE	0.00622867
BECATECARIN	0.00622867
ARCITUMOMAB	0.00622867
SONIDEGIB PHOSPHATE;PATIDEGIB;GLASDEGIB;TAK-441;LEQ506;TALADEGIB;BMS-833923	0.00622867
ALMITRINE;OUABAIN	0.00622867
ACARBOSE	0.00622867
MIBEFRADIL DIHYDROCHLORIDE;ETHOSUXIMIDE;TRIMETHADIONE;PARAMETHADIONE;PHENSUXIMIDE;METHSUXIMIDE	0.00622867
SULFINPYRAZONE	0.00622867
TEGAFUR	0.00622867
FLINDOKALNER	0.00622867
MYCOPHENOLATE MOFETIL;MYCOPHENOLIC ACID;AVN-944;MYCOPHENOLATE MOFETIL HYDROCHLORIDE	0.00622867
MIGLITOL	0.00622867
PINACIDIL	0.00622867
EZETIMIBE	0.00622867
SILMITASERTIB	0.00622867
OMBRABULIN;TASIDOTIN;VINDESINE	0.00622867
PINOMETOSTAT	0.00622867
LY2969822;LY404039;POMAGLUMETAD METHIONIL;DECOGLURANT	0.00622867
PROCARBAZINE	0.00622867
ETIRINOTECAN PEGOL;IRINOTECAN HYDROCHLORIDE HYDRATE;CAMPTOTHECIN;LAPACHONE;IRINOTECAN SUCROSOFATE;LURTOTECAN;RUBITECAN;KARENITECIN	0.00622867
DIAZOXIDE	0.00622867
LY-2606368;AZD-7762;RABUSERTIB;PF-00477736;RG-7602;SCH-900776;RG-7741	0.00622867
NAMINIDIL;SARAKALIM	0.00622867
CLODRONIC ACID	0.00622867
METHOTREXATE SODIUM;TRIMETREXATE;TALOTREXIN	0.00622867
BUDIODARONE	0.00622867
LOMITAPIDE;IMPLITAPIDE;SLX-4090	0.00622867
EZOGABINE	0.00622867
BIPERIDEN	0.00622867
CHLOROQUINE;PEGARGIMINASE	0.00622867
PROCYCLIDINE	0.00622867
FLANVOTUMAB	0.00622867
VOGLIBOSE	0.00622867
FIBOFLAPON;FIBOFLAPON SODIUM	0.00622867
MINOXIDIL	0.00622867
DIQUAFOSOL;DENUFOSOL;DENUFOSOL TETRASODIUM	0.00622867
XL-844	0.00622867
TCD-717	0.00622867
GIMERACIL;ENILURACIL	0.00622867
GRC-15300	0.00622867
LAROPIPRANT;ASAPIPRANT	0.00622867
CYCLOTHIAZIDE	0.00622867
ALENDRONIC ACID	0.00622867
GAVILIMOMAB	0.00622867
GLEMBATUMUMAB VEDOTIN	0.00622867
ASCRINVACUMAB	0.00622867
ETROLIZUMAB	0.00622867
DICHLORPHENAMIDE;ACETAZOLAMIDE SODIUM;ACETAZOLAMIDE	0.00616774
TECALCET HYDROCHLORIDE;CINACALCET HYDROCHLORIDE;CINACALCET;ASP7991;RONACALERET;VELCALCETIDE;CHEMBL180672	0.00616774
BRINZOLAMIDE;DORZOLAMIDE HYDROCHLORIDE	0.00616774
METHAZOLAMIDE	0.00616774
IPAFRICEPT	0.00616774
RASAGILINE MESYLATE;RASAGILINE;SAFINAMIDE MESYLATE;SELEGILINE;SELEGILINE HYDROCHLORIDE	0.00611815
MDX-1411;VORSETUZUMAB MAFODOTIN	0.00608991
BIIB059	0.00608991
MB-07803	0.00606379
TESAMORELIN ACETATE;SERMORELIN ACETATE;CHEMBL428135;TESAMORELIN	0.0060536
JNJ-40411813;LY2979165	0.00599494
COBICISTAT	0.00599494
ONTUXIZUMAB	0.00597614
CILOSTAZOL;MILRINONE LACTATE;INAMRINONE LACTATE;ENOXIMONE	0.00597614
INAMRINONE	0.00597614
SUXAMETHONIUM;PROPANTHELINE;BIPERIDEN LACTATE;BIPERIDEN HYDROCHLORIDE;SCOPOLAMINE;METHANTHELINE;BETHANECHOL;DICYCLOMINE;METHSCOPOLAMINE;OXYPHENONIUM;ETHOPROPAZINE;CYCLOPENTOLATE;TROSPIUM;TRIHEXYPHENIDYL HYDROCHLORIDE;CYCRIMINE;TRIHEXYPHENIDYL;ETHOPROPAZINE HYDROCHLORIDE;CYCRIMINE HYDROCHLORIDE;DIPHENIDOL HYDROCHLORIDE;GLYCOPYRRONIUM;CLIDINIUM;NGX-267;PROCYCLIDINE HYDROCHLORIDE;BENZTROPINE MESYLAT…	0.00592802
AZATHIOPRINE	0.00592802
BENTIROMIDE	0.00592802
ADL-5747	0.00592802
TIPIRACIL HYDROCHLORIDE	0.00592802
MK-4721	0.00592802
BERZOSERTIB	0.00592802
AFAMELANOTIDE	0.00592802
APTO-253	0.00592802
DULOXETINE;VENLAFAXINE;CLOMIPRAMINE;TRIMIPRAMINE;TESOFENSINE;IMIPRAMINE;NORTRIPTYLINE;PROTRIPTYLINE;MILNACIPRAN;SOLRIAMFETOL;LEVOMILNACIPRAN	0.00586571
TRIAZOLAM;CLONAZEPAM;CLORAZEPIC ACID;ALPRAZOLAM;DIAZEPAM;TEMAZEPAM;LORAZEPAM	0.00586571
LUBIPROSTONE	0.00586571
BROMODIPHENHYDRAMINE;PHENIRAMINE;HYDROXYZINE HYDROCHLORIDE;TRIMEPRAZINE TARTRATE;KETOTIFEN;MEQUITAZINE;AZATADINE;FEXOFENADINE HYDROCHLORIDE;FEXOFENADINE;DESLORATADINE;LEVOCABASTINE;ACEPROMETAZINE;LEVOCABASTINE HYDROCHLORIDE;LY2624803;DIPHENHYDRAMINE;DIPHENHYDRAMINE CITRATE;OLOPATADINE HYDROCHLORIDE;CETIRIZINE;CINNARIZINE;TRIPELENNAMINE;HYDROXYZINE;MECLIZINE;CARBINOXAMINE MALEATE;ALCAFTADINE;BEPOT…	0.00586571
NV-128;ME-344	0.00586571
METFORMIN HYDROCHLORIDE	0.00586571
ENPROFYLLINE;OGLEMILAST	0.00586571
RIVASTIGMINE;ISOFLUROPHATE;RIVASTIGMINE TARTRATE;TACRINE HYDROCHLORIDE	0.00586571
BUSPIRONE HYDROCHLORIDE;XALIPRODEN;GEPIRONE;VILAZODONE;OSEMOZOTAN;LECOZOTAN HYDROCHLORIDE;NALUZOTAN;ROBALZOTAN;BEFIRADOL;PICLOZOTAN	0.00586571
ZALEPLON	0.00586571
ZOPICLONE	0.00586571
ALTROPANE;FENCAMFAMIN;MODAFINIL;ARMODAFINIL	0.00586571
METHYLERGONOVINE MALEATE	0.00586571
ACOTIAMIDE;PHYSOSTIGMINE;GALANTAMINE;GALANTAMINE HYDROBROMIDE;DONEPEZIL;HEXAFLUORENIUM BROMIDE;PRALIDOXIME CHLORIDE;PYRIDOSTIGMINE;PYRIDOSTIGMINE BROMIDE;TACRINE;ECHOTHIOPHATE IODIDE;AMBENONIUM CHLORIDE;PHENSERINE;EDROPHONIUM;NEOSTIGMINE;EDROPHONIUM CHLORIDE;AMBENONIUM;ECHOTHIOPHATE;NEOSTIGMINE METHYLSULFATE;DEMECARIUM BROMIDE;DONEPEZIL HYDROCHLORIDE	0.00586571
LEPIRUDIN;ATECEGATRAN METOXIL;XIMELAGATRAN;BIVALIRUDIN;DESIRUDIN;ARGATROBAN;DABIGATRAN;DABIGATRAN ETEXILATE MESYLATE	0.00586571
APREPITANT;VOFOPITANT;CASOPITANT	0.00586571
ZOLMITRIPTAN	0.00586571
OLOCROLIMUS;TACROLIMUS;GPI-1485	0.00586571
MITOTANE	0.00586571
PHENDIMETRAZINE TARTRATE;METHYLPHENIDATE HYDROCHLORIDE;DIETHYLPROPION HYDROCHLORIDE;AMPHETAMINE ADIPATE;AMPHETAMINE SULFATE;BUPROPION HYDROCHLORIDE;BUPROPION HYDROBROMIDE;AMPHETAMINE ASPARTATE;PHENMETRAZINE HYDROCHLORIDE;DEXMETHYLPHENIDATE HYDROCHLORIDE	0.00586571
ESZOPICLONE	0.00586571
VASOPRESSIN;VASOPRESSIN TANNATE;TERLIPRESSIN;DESMOPRESSIN;LYPRESSIN;DESMOPRESSIN ACETATE	0.00586571
ESMIRTAZAPINE	0.00586571
FENOLDOPAM	0.00586571
DRINABANT;SURINABANT;MARINOL;CANNABIDIOL;TARANABANT;RIMONABANT;IBIPINABANT;AZD2207;OTENABANT	0.00586571
FEBUXOSTAT;OXYPURINOL;ALLOPURINOL;ALLOPURINOL SODIUM	0.00586571
ZOLPIDEM	0.00586571
TRELANSERIN	0.00586571
VATIQUINONE	0.00586571
ELINOGREL;CLOPIDOGREL BISULFATE;TICLOPIDINE HYDROCHLORIDE;CANGRELOR TETRASODIUM;PRASUGREL;CANGRELOR;PRASUGREL HYDROCHLORIDE;TICLOPIDINE;TICAGRELOR;CLOPIDOGREL;REGRELOR DISODIUM	0.00586571
DEXLANSOPRAZOLE;ESOMEPRAZOLE MAGNESIUM;LANSOPRAZOLE;PANTOPRAZOLE SODIUM;RABEPRAZOLE;OMEPRAZOLE MAGNESIUM;OMEPRAZOLE;ESOMEPRAZOLE STRONTIUM;ESOMEPRAZOLE SODIUM	0.00586571
IFERANSERIN;PRUVANSERIN;CYCLOBENZAPRINE;NEMIFITIDE;PIMAVANSERIN;PIMAVANSERIN TARTRATE;EPLIVANSERIN;TEMANOGREL;NELOTANSERIN;VOLINANSERIN	0.00586571
DIETHYLPROPION;BUPROPION;PHENMETRAZINE;DEXMETHYLPHENIDATE	0.00586571
CYPROHEPTADINE	0.00586571
MIANSERIN	0.00586571
LEVETIRACETAM	0.00586571
CONIVAPTAN HYDROCHLORIDE;CONIVAPTAN	0.00586571
VABICASERIN HYDROCHLORIDE	0.00586571
LY545694;DIPRAGLURANT;RASEGLURANT;AZD2516;STX107;AZD2066;RG7342;MAVOGLURANT;BASIMGLURANT	0.00586571
TELOTRISTAT ETHYL;TELOTRISTAT	0.00586571
OMECAMTIV MECARBIL	0.00586571
NABILONE;NONABINE;DRONABINOL;SAD448	0.00586571
FLUNITRAZEPAM	0.00586571
VORTIOXETINE	0.00586571
ESMIRTAZAPINE MALEATE	0.00586571
EMPAGLIFLOZIN;IPRAGLIFLOZIN;DAPAGLIFLOZIN;TOFOGLIFLOZIN;CANAGLIFLOZIN;REMOGLIFLOZIN ETABONATE;BEXAGLIFLOZIN;DAPAGLIFLOZIN PROPYLENE GLYCOL;ERTUGLIFLOZIN	0.00586571
METHYSERGIDE	0.00586571
METHYLPHENIDATE;PHENTERMINE	0.00586571
RELCOVAPTAN	0.00586571
CITALOPRAM;FLUVOXAMINE;DEXFENFLURAMINE;DAPOXETINE;PAROXETINE;ESCITALOPRAM	0.00586571
TRILOSTANE	0.00586571
MIRTAZAPINE	0.00586571
DEXTROMETHORPHAN POLISTIREX;DEXTROMETHORPHAN HYDROBROMIDE	0.00586571
RILAPLADIB;DARAPLADIB	0.00586571
DUTASTERIDE	0.00586571
FE 202767;CARBETOCIN;BARUSIBAN;RETOSIBAN;EPELSIBAN	0.00586571
SERTRALINE	0.00586571
DEXTROAMPHETAMINE	0.00586571
DEXTROAMPHETAMINE SULFATE;DEXTROAMPHETAMINE ADIPATE	0.00586571
TASIMELTEON;MELATONIN;RAMELTEON	0.00586571
TAFAMIDIS;TAFAMIDIS MEGLUMINE	0.00586571
CUSTIRSEN SODIUM;CUSTIRSEN	0.00586571
NARATRIPTAN	0.00586571
SIBUTRAMINE	0.00586571
SUMATRIPTAN	0.00586571
ZAFIRLUKAST;NEDOCROMIL;CR-3465;MONTELUKAST SODIUM;MONTELUKAST;CINALUKAST;PRANLUKAST	0.00586571
AMITRIPTYLINE	0.00586571
GSK-1004723;BETAHISTINE	0.00586571
INCOBOTULINUMTOXINA;ONABOTULINUMTOXINA;ABOBOTULINUMTOXINA	0.00586571
AGOMELATINE	0.00586571
ANACETRAPIB;DALCETRAPIB;EVACETRAPIB;TORCETRAPIB	0.00586571
OLESOXIME	0.00586571
FLUOXETINE	0.00586571
FINASTERIDE	0.00586571
BIMAGRUMAB;RAMATERCEPT	0.00586571
APADENOSON;PBF-509;VIPADENANT;SONEDENOSON;UK432097;EVODENOSON;ST1535	0.00586571
MEPENZOLATE	0.00586571
ORE-1001	0.00586571
LINACLOTIDE;PLECANATIDE	0.00586571
MISOPROSTOL	0.00586571
ENAVATUZUMAB	0.00586571
BIMATOPROST	0.00586571
EPINASTINE	0.00586571
FLIBANSERIN	0.00586571
CYCLOBENZAPRINE HYDROCHLORIDE	0.00586571
RENZAPRIDE	0.00586571
LORCASERIN;LORCASERIN HYDROCHLORIDE	0.00586571
CERULETIDE;CERULETIDE DIETHYLAMINE;DEXLOXIGLUMIDE	0.00586571
CETILISTAT	0.00586571
DIAZEPINOMICIN;CHLORMEZANONE	0.00586571
RIMCAZOLE;PENTAZOCINE LACTATE	0.00586571
GRC-17536;CB-189625	0.00586571
TERGURIDE	0.00586571
TADALAFIL	0.00586571
ACAMPROSATE	0.00586571
PBF-999	0.00586571
DEXTROMETHORPHAN	0.00586571
VESTIPITANT	0.00586571
OXIGLUTATIONE	0.00586571
TOFERSEN	0.00586571
LY2940094	0.0056755
OTLERTUZUMAB	0.0056755
PANTOPRAZOLE;ESOMEPRAZOLE	0.00563198
DICUMAROL;PHENPROCOUMON;ACENOCOUMAROL;PHENINDIONE;WARFARIN SODIUM;TECARFARIN;WARFARIN POTASSIUM	0.00563198
SAMALIZUMAB	0.00563198
WARFARIN	0.00563198
ELOBIXIBAT	0.00563198
ACETYLCHOLINE CHLORIDE;TARAFENACIN;METHACHOLINE CHLORIDE;DARIFENACIN;TIOTROPIUM BROMIDE;CYCLOPENTOLATE HYDROCHLORIDE;IPRATROPIUM BROMIDE;AZD8683;UMECLIDINIUM BROMIDE;ACLIDINIUM BROMIDE	0.00561318
TOLTERODINE TARTRATE;FESOTERODINE FUMARATE;BETHANECHOL CHLORIDE;OXYBUTYNIN CHLORIDE;TROSPIUM CHLORIDE;SOLIFENACIN SUCCINATE;DARIFENACIN HYDROBROMIDE	0.00561318
DANTROLENE SODIUM	0.00561318
TROPICAMIDE	0.00561318
DANTROLENE	0.00561318
SRX251;SELEPRESSIN;FELYPRESSIN;SRX246	0.00556507
RANITIDINE;NIZATIDINE;FAMOTIDINE;CIMETIDINE;METHANTHELINE BROMIDE;BETAZOLE HYDROCHLORIDE;RANITIDINE HYDROCHLORIDE;BETAZOLE;CIMETIDINE HYDROCHLORIDE;HISTAMINE;RANITIDINE BISMUTH CITRATE	0.00556507
PEGNIVACOGIN	0.00556507
BRIVARACETAM;SELETRACETAM	0.00556507
IDURSULFASE;GALSULFASE	0.00556507
TIAGABINE HYDROCHLORIDE	0.00556507
FENOLDOPAM MESYLATE;METHYLERGONOVINE;ECOPIPAM	0.00556507
TIAGABINE	0.00556507
NELIVAPTAN	0.00556507
PARSATUZUMAB	0.00556507
MIGALASTAT	0.00556507
PROTIRELIN	0.00556507
DOXACURIUM;MIVACURIUM	0.00551821
CHLORDIAZEPOXIDE;CLOBAZAM;HALAZEPAM;OXAZEPAM;FLURAZEPAM;BROMAZEPAM;PRAZEPAM;QUAZEPAM;ADIPIPLON;MIDAZOLAM;ESTAZOLAM	0.00551821
TOLVAPTAN;LIXIVAPTAN;SATAVAPTAN	0.00551821
PROPOFOL	0.00551821
MEPROBAMATE;CLORAZEPATE DIPOTASSIUM;THIAMYLAL SODIUM;FLUMAZENIL;METHYPRYLON;CHLORDIAZEPOXIDE HYDROCHLORIDE;PENTOBARBITAL SODIUM;ETHCHLORVYNOL;BUTABARBITAL SODIUM;SECOBARBITAL SODIUM;METHOHEXITAL SODIUM;MIDAZOLAM HYDROCHLORIDE;THIOPENTAL SODIUM;GLUTETHIMIDE;PF-06372865;TRICLOFOS SODIUM	0.00551821
NESIRITIDE	0.00551821
GLIPIZIDE;CHLORPROPAMIDE;GLYBURIDE;NATEGLINIDE;GLIMEPIRIDE;REPAGLINIDE;ACETOHEXAMIDE;TOLBUTAMIDE;TOLAZAMIDE	0.00551821
GANAXOLONE	0.00551821
ADINAZOLAM;CINOLAZEPAM;CLOTIAZEPAM;FLUDIAZEPAM	0.00551821
FLUPIRTINE	0.00551821
REMIMAZOLAM;OCINAPLON	0.00551821
ROCURONIUM BROMIDE;CISATRACURIUM BESYLATE;PIPECURONIUM BROMIDE;RAPACURONIUM BROMIDE;TUBOCURARINE CHLORIDE;VECURONIUM BROMIDE;MIVACURIUM CHLORIDE;GALLAMINE TRIETHIODIDE;SUCCINYLCHOLINE CHLORIDE;DOXACURIUM CHLORIDE;METOCURINE IODIDE;DECAMETHONIUM BROMIDE;ATRACURIUM BESYLATE;PANCURONIUM BROMIDE	0.00551821
AMLODIPINE BESYLATE;DILTIAZEM HYDROCHLORIDE;VERAPAMIL HYDROCHLORIDE;DILTIAZEM MALATE;NICARDIPINE HYDROCHLORIDE;AMLODIPINE MALEATE	0.00551821
ROCURONIUM	0.00551821
ERGOTAMINE;NARATRIPTAN HYDROCHLORIDE;FROVATRIPTAN;RIZATRIPTAN BENZOATE;FROVATRIPTAN SUCCINATE;DIHYDROERGOTAMINE;RIZATRIPTAN;ALMOTRIPTAN;SUMATRIPTAN SUCCINATE;ELETRIPTAN	0.00551821
ETHACRYNATE SODIUM;TORSEMIDE;FUROSEMIDE;CHLORMERODRIN;ETHACRYNIC ACID	0.00551821
ANISINDIONE	0.00551821
CALCITONIN HUMAN;CALCITONIN SALMON RECOMBINANT;SMC021;CALCITONIN	0.00551821
GSK-1070916	0.00551821
TRIAPINE	0.00551821
GABOXADOL	0.00551821
TOLCAPONE;ENTACAPONE	0.00551821
NEPICASTAT	0.00551821
NITRAZEPAM	0.00551821
AMLODIPINE	0.00551821
RESEQUINIL;LOREDIPLON	0.00551821
ELPETRIGINE	0.00551821
DOFETILIDE	0.00551821
SOTALOL	0.00551821
NIFEDIPINE;ISRADIPINE	0.00551821
ETOMIDATE	0.00551821
TRIAMTERENE	0.00551821
TIRASEMTIV	0.00551821
BARASERTIB;BI-811283;TAK-901	0.00551821
ALMOTRIPTAN MALATE;ELETRIPTAN HYDROBROMIDE	0.00551821
REMINERTANT	0.00551821
LEFLUNOMIDE;TERIFLUNOMIDE	0.00551821
DISULFIRAM	0.00551821
THIAMYLAL	0.00551821
DAVALINTIDE	0.00551821
ISOSORBIDE MONONITRATE	0.00551821
SOTATERCEPT	0.00551821
EDIVOXETINE	0.00551821
CLEVIDIPINE	0.00551821
FOSPROPOFOL	0.00551821
ZOLPIDEM TARTRATE	0.00551821
ZICRONAPINE	0.00551821
IBUTILIDE	0.00551821
PICROTOXIN	0.00551821
NISOLDIPINE	0.00551821
LEVOSIMENDAN	0.00551821
VALBENAZINE;RESERPINE;LOBELINE;TETRABENAZINE;VALBENAZINE TOSYLATE	0.00551821
VIGABATRIN	0.00551821
TOSITUMOMAB;IBRITUMOMAB TIUXETAN;OFATUMUMAB;RITUXIMAB;ZEVALIN;VELTUZUMAB;OBINUTUZUMAB;OCRELIZUMAB;YTTRIUM Y 90 IBRITUMOMAB TIUXETAN;LFB-R603;UBLITUXIMAB	0.00551821
BUPIVACAINE	0.00551821
AMILORIDE	0.00551821
MITIGLINIDE;TOLBUTAMIDE SODIUM, STERILE	0.00551821
ORTERONEL;ABIRATERONE ACETATE;ZYTIGA	0.00551821
GSK2798745	0.00551821
DROTRECOGIN ALFA (ACTIVATED)	0.00551821
CARBIDOPA	0.00551821
IVABRADINE HYDROCHLORIDE	0.00551821
BENZPHETAMINE HYDROCHLORIDE	0.00551821
AR9281	0.00551821
NICARDIPINE	0.00551821
AMILORIDE HYDROCHLORIDE;P-1037	0.00551821
AFEGOSTAT TARTRATE	0.00551821
TB-402	0.00551821
METHYLINOSITOL	0.00551821
PHENYLPROPANOLAMINE HYDROCHLORIDE;PHENYLPROPANOLAMINE POLISTIREX	0.00551821
SERELAXIN	0.00551821
PL-3994;NITROPRUSSIDE	0.00551821
BAY-1217389;BAY-1161909	0.00551821
PF-03758309	0.00551821
PRAMLINTIDE ACETATE	0.00551821
AR-12	0.00551821
MK-0752	0.00551821
NELARABINE	0.00551821
RESVERATROL	0.00551821
AFEGOSTAT	0.00551821
LY2590443	0.00551821
LY2881835;FASIGLIFAM	0.00551821
AMIODARONE HYDROCHLORIDE	0.00551821
LITRONESIB;ISPINESIB	0.00551821
CENDERITIDE	0.00551821
ENFORTUMAB VEDOTIN	0.00544177
AMELUBANT	0.00537945
COBIPROSTONE	0.00537945
ICM3	0.00537945
PEVONEDISTAT	0.00534315
CORTICOTROPIN;SERACTIDE ACETATE;COSYNTROPIN;CORTICOTROPIN ZINC HYDROXIDE	0.00533134
GLICLAZIDE;GLYMIDINE	0.00528448
PSEUDOEPHEDRINE POLISTIREX;MAPROTILINE HYDROCHLORIDE;ATOMOXETINE HYDROCHLORIDE;PSEUDOEPHEDRINE HYDROCHLORIDE;BETHANIDINE SULFATE;DOXEPIN HYDROCHLORIDE;PHENTERMINE HYDROCHLORIDE;DESIPRAMINE HYDROCHLORIDE;ESREBOXETINE;BRETYLIUM TOSYLATE;GUANETHIDINE MONOSULFATE	0.00528448
ECABET	0.00528448
VALPROATE SODIUM;DIVALPROEX SODIUM;VALPROIC ACID	0.00528448
ECULIZUMAB;PEXELIZUMAB;AVACINCAPTAD PEGOL SODIUM	0.00528448
MBX-2982	0.00528448
METHOCARBAMOL	0.00528448
NITRIC OXIDE;RIOCIGUAT;SODIUM NITROPRUSSIDE;ISOSORBIDE DINITRATE	0.00526568
DYCLONINE;PROPARACAINE;BENOXINATE;BENZOCAINE;PF-04531083;CHLOROPROCAINE;ROPIVACAINE;MEPIVACAINE;LEVOBUPIVACAINE;PROCAINE	0.00526568
ARBACLOFEN;LESOGABERAN;ARBACLOFEN PLACARBIL;BACLOFEN;SODIUM OXYBATE	0.00526568
MIROGABALIN BESYLATE	0.00526568
DOXAPRAM HYDROCHLORIDE	0.00526568
INDIPLON;METHOHEXITAL	0.00526568
AZD7325;AZD6280	0.00526568
AVANAFIL;VARDENAFIL HYDROCHLORIDE;VARDENAFIL;SILDENAFIL;UDENAFIL;SILDENAFIL CITRATE;CP-461	0.00526568
PPI-2458;BELORANIB	0.00526568
PAGOCLONE	0.00526568
CNV2197944;ZICONOTIDE;Z160;ZICONOTIDE ACETATE	0.00526568
PROGABIDE	0.00526568
DIHYDROERGOTAMINE MESYLATE;TONABERSAT	0.00526568
PAPAVERINE	0.00526568
D-3263	0.00526568
PRX-08066	0.00526568
GEFAPIXANT	0.00526568
DSP-2230	0.00526568
PUMOSETRAG;DOLASETRON	0.00521757
BI113823;MK0686;SAFOTIBANT	0.00521757
PHENYLPROPANOLAMINE;OXYMETAZOLINE;BENZPHETAMINE;PHENTOLAMINE	0.00521757
LOFEXIDINE;CLONIDINE;BRIMONIDINE TARTRATE;CLONIDINE HYDROCHLORIDE;TIZANIDINE;DEXMEDETOMIDINE HYDROCHLORIDE;METHYLDOPA;BRIMONIDINE;FIPAMEZOLE;LEVONORDEFRIN;FADOLMIDINE HYDROCHLORIDE;METHYLDOPATE HYDROCHLORIDE;TIZANIDINE HYDROCHLORIDE;APRACLONIDINE HYDROCHLORIDE;GUANFACINE HYDROCHLORIDE;YOHIMBINE;GUANABENZ ACETATE	0.00521757
DEXMEDETOMIDINE;GUANABENZ;APRACLONIDINE;GUANFACINE;DIPIVEFRIN	0.00521757
GSK189254;PITOLISANT;CIPRALISANT MALEATE;ABT-288;MK-0249;PF-03654764;JNJ-17216498;IRDABISANT;BAVISANT;GSK239512;PF-03654746	0.00521757
TEDALINAB;PRS-211375;GW842166X;LY2828360	0.00521757
ICATIBANT;ANATIBANT;ICATIBANT ACETATE;LABRADIMIL;FASITIBANT CHLORIDE	0.00521757
NMS-1116354;RXDX-103;BMS-863233	0.00521757
FOMEPIZOLE	0.00521757
ANDOLAST;BMS-223131;CROMOLYN	0.00521757
LONAFARNIB	0.00521757
GRANISETRON HYDROCHLORIDE;DOLASETRON MESYLATE;ONDANSETRON HYDROCHLORIDE;ALOSETRON HYDROCHLORIDE;ONDANSETRON;ALOSETRON;PALONOSETRON;MOSAPRIDE;PALONOSETRON HYDROCHLORIDE;TEGASEROD	0.00521757
CHLORZOXAZONE	0.00521757
BERAPROST;EPOPROSTENOL;EPOPROSTENOL SODIUM;RALINEPAG;TREPROSTINIL DIOLAMINE;ESUBERAPROST;SELEXIPAG	0.00521757
CISAPRIDE;NARONAPRIDE;VELUSETRAG;PRUCALOPRIDE	0.00521757
SAPROPTERIN DIHYDROCHLORIDE	0.00521757
ASPARAGINASE	0.00521757
HALOFUGINONE	0.00521757
ALPROSTADIL	0.00521757
CARBOPROST TROMETHAMINE;LATANOPROSTENE BUNOD;LATANOPROST;TRAVOPROST;TAFLUPROST;DINOPROST TROMETHAMINE	0.00521757
NITISINONE	0.00521757
ELOTUZUMAB	0.00521757
DNK333;BURAPITANT;FIGOPITANT;VESTIPITANT MESYLATE;FOSAPREPITANT DIMEGLUMINE;TRADIPITANT;ORVEPITANT;EZLOPITANT;ROLAPITANT HYDROCHLORIDE;SERLOPITANT;NETUPITANT	0.00521757
AZATHIOPRINE SODIUM	0.00521757
NITRENDIPINE;LERCANIDIPINE;DILTIAZEM	0.00521757
PAVINETANT;TALNETANT	0.00521757
GLPG-0259	0.00521757
CONTEZOLID ACEFOSAMIL	0.00521757
BLEOMYCIN	0.00521757
ROZROLIMUPAB;ATOROLIMUMAB;ROLEDUMAB	0.00521757
CILANSETRON	0.00521757
KETAMINE	0.00521757
ATU-027	0.00521757
CARICOTAMIDE	0.00521757
RIBAVIRIN	0.00521757
OZANEZUMAB	0.00507881
NAPTUMOMAB ESTAFENATOX;ANATUMOMAB MAFENATOX	0.00503195
XEN403;AZD3161;RG6029;VIXOTRIGINE;PF-05089771;RG7893	0.00503195
SECRETIN;SECRETIN SYNTHETIC HUMAN;SECRETIN SYNTHETIC PORCINE	0.00503195
PHYTONADIONE	0.00499565
IBANDRONIC ACID;RISEDRONIC ACID;ALENDRONATE SODIUM;PAMIDRONATE DISODIUM;RISEDRONATE SODIUM;IBANDRONATE SODIUM;PAMIDRONIC ACID	0.00499565
ZOLEDRONIC ACID	0.00499565
SAREDUTANT;IBODUTANT	0.00499565
IROSUSTAT	0.00499565
DINUTUXIMAB	0.00498384
BITOPERTIN	0.00498384
PROBENECID	0.00498384
TRIMETHAPHAN;PENTOLINIUM	0.00498384
BUPIVACAINE HYDROCHLORIDE;LEVOBUPIVACAINE HYDROCHLORIDE	0.00498384
CARGLUMIC ACID	0.00498384
DUVOGLUSTAT HYDROCHLORIDE;DUVOGLUSTAT	0.00498384
MAPROTILINE;GUANETHIDINE;ATOMOXETINE	0.00496504
SENICAPOC	0.00496504
GLEPAGLUTIDE;TEDUGLUTIDE;ELSIGLUTIDE	0.00496504
CERLAPIRDINE;PF-05212377;MASUPIRDINE;INTEPIRDINE;IDALOPIRDINE	0.00496504
SILODOSIN;MEPHENTERMINE;NICERGOLINE;METARAMINOL;EPHEDRINE;PHENOXYBENZAMINE;DAPIPRAZOLE HYDROCHLORIDE;DABUZALGRON;TOLAZOLINE	0.00496504
PEPTIDE YY HUMAN (3-36)	0.00496504
DIFELIKEFALIN;ASIMADOLINE;MEPERIDINE;NALFURAFINE HYDROCHLORIDE	0.00496504
PALOSURAN	0.00496504
SAR-566658	0.00496504
OBINEPITIDE	0.00496504
TM30339	0.00496504
TERUTROBAN	0.00496504
GANTACURIUM;PIPECURONIUM;TUBOCURARINE;MECAMYLAMINE;PANCURONIUM;ATRACURIUM;DECAMETHONIUM;METOCURINE	0.00476192
CILASTATIN;CILASTATIN SODIUM	0.00473131
TEGASEROD MALEATE;CAPESEROD;REVEXEPRIDE	0.00473131
CANTUZUMAB RAVTANSINE;CANTUZUMAB MERTANSINE;AR-20.5;SONTUZUMAB;PEMTUMOMAB	0.00473131
LESINURAD	0.00473131
KRN-330	0.00473131
LOMETREXOL	0.004695
AMIFOSTINE	0.004695
TOPOTECAN HYDROCHLORIDE	0.004695
CALCITONIN GENE-RELATED PEPTIDE;TELCAGEPANT;RIMEGEPANT;OLCEGEPANT;ERENUMAB;UBROGEPANT;MK3207	0.00450939
LASMIDITAN	0.00450939
BETAINE HYDROCHLORIDE	0.00446127
SUCRALFATE	0.00446127
TXA127	0.00446127
METYRAPONE	0.00446127
RIVENPROST	0.00444248
ATILMOTIN;MITEMCINAL;CAMICINAL	0.00420875
VELNEPERIT;S-237648	0.00420875
DACARBAZINE	0.00420875

## Sheet: TableS9
Table S9. Lung adenocarcinoma case - PANACEA - propagation method scores of drugs
Drug	Score
BLOSOZUMAB;ROMOSOZUMAB	0.000466069
KRN-330	0.000219286
SERELAXIN	0.000204109
LY-3009120;MLN-2480;XL-281	0.000185091
ENCORAFENIB	0.000169238
TIAGABINE HYDROCHLORIDE	0.000168383
OCRIPLASMIN	0.000141296
REGORAFENIB	0.00014087
TRAMETINIB	0.000140772
SORAFENIB	0.000138626
TIAGABINE	0.000131624
COLLAGENASE CLOSTRIDIUM HISTOLYTICUM	0.000128142
METFORMIN HYDROCHLORIDE	0.000113944
NERISPIRDINE	0.000111505
TOPIRAMATE	0.0001104
BORTEZOMIB	0.000107339
COCAINE	0.000102963
NV-128;ME-344	0.000101827
PRIMIDONE	9.94231e-05
DASATINIB	9.72958e-05
PACLITAXEL	9.71388e-05
CARFILZOMIB	9.54051e-05
DALFAMPRIDINE;GUANIDINE HYDROCHLORIDE;TEDISAMIL	9.47728e-05
QUERCETIN	9.46606e-05
ENFLURANE	9.22914e-05
VANDETANIB	9.17184e-05
CISPLATIN	9.09706e-05
DESFLURANE;SEVOFLURANE	9.03456e-05
IMAGABALIN;ATAGABALIN;GABAPENTIN;PREGABALIN;BEPRIDIL HYDROCHLORIDE;GABAPENTIN ENACARBIL	8.87157e-05
ISOFLURANE	8.81696e-05
SUNITINIB	8.80291e-05
DOCETAXEL	8.67748e-05
ACAMPROSATE CALCIUM	8.64696e-05
ENMD-981693	8.56712e-05
OPROZOMIB;IXAZOMIB CITRATE	8.52888e-05
ENMD-2076	8.39876e-05
HALOTHANE	8.38996e-05
SELUMETINIB	8.28039e-05
OLANZAPINE	8.27894e-05
STANNSOPORFIN	8.24337e-05
RALFINAMIDE	8.17653e-05
EVEROLIMUS	8.10325e-05
ORPHENADRINE HYDROCHLORIDE;ORPHENADRINE CITRATE	8.03845e-05
TALBUTAL;PENTOBARBITAL;BUTALBITAL;METHARBITAL	7.95781e-05
DACTOLISIB	7.93326e-05
NITRAZEPAM	7.92067e-05
PENTOXIFYLLINE	7.88155e-05
NINTEDANIB	7.87731e-05
TRIAZOLAM;CLONAZEPAM;CLORAZEPIC ACID;ALPRAZOLAM;DIAZEPAM;TEMAZEPAM;LORAZEPAM	7.84295e-05
CETUXIMAB	7.84034e-05
ZONISAMIDE	7.82331e-05
MIDOSTAURIN	7.76606e-05
CHLORDIAZEPOXIDE;CLOBAZAM;HALAZEPAM;OXAZEPAM;FLURAZEPAM;BROMAZEPAM;PRAZEPAM;QUAZEPAM;ADIPIPLON;MIDAZOLAM;ESTAZOLAM	7.68079e-05
VEMURAFENIB	7.65416e-05
IMATINIB	7.59341e-05
DIPYRIDAMOLE	7.58951e-05
REMINERTANT	7.58123e-05
METHOXYFLURANE	7.57229e-05
PROPOFOL	7.54055e-05
CEP-2563	7.51382e-05
ILORASERTIB	7.47518e-05
REMIMAZOLAM;OCINAPLON	7.46746e-05
ALPELISIB	7.43425e-05
GSK-690693	7.34021e-05
DRONEDARONE HYDROCHLORIDE	7.29856e-05
INFIGRATINIB	7.29272e-05
DOVITINIB	7.25824e-05
ETOMIDATE	7.25026e-05
ESZOPICLONE	7.24942e-05
IRAMPANEL	7.18978e-05
SAFINAMIDE	7.11397e-05
MEPROBAMATE;CLORAZEPATE DIPOTASSIUM;THIAMYLAL SODIUM;FLUMAZENIL;METHYPRYLON;CHLORDIAZEPOXIDE HYDROCHLORIDE;PENTOBARBITAL SODIUM;ETHCHLORVYNOL;BUTABARBITAL SODIUM;SECOBARBITAL SODIUM;METHOHEXITAL SODIUM;MIDAZOLAM HYDROCHLORIDE;THIOPENTAL SODIUM;GLUTETHIMIDE;PF-06372865;TRICLOFOS SODIUM	7.0738e-05
GEDATOLISIB	7.03217e-05
ASENAPINE	7.02399e-05
ADINAZOLAM;CINOLAZEPAM;CLOTIAZEPAM;FLUDIAZEPAM	7.00364e-05
TG100-801	6.97585e-05
PONATINIB	6.9749e-05
UCN-01	6.85545e-05
PEMBROLIZUMAB	6.85508e-05
XL-228	6.79965e-05
OMIPALISIB	6.77421e-05
APITOLISIB	6.77085e-05
TOSEDOSTAT	6.75839e-05
PILARALISIB	6.721e-05
PICTILISIB	6.70895e-05
RONICICLIB;PHA-793887;AT-7519;AZD-5438	6.68864e-05
PF-04691502	6.67919e-05
TRASTUZUMAB EMTANSINE	6.54334e-05
COLCHICINE	6.53993e-05
CABAZITAXEL	6.52594e-05
BRENTUXIMAB VEDOTIN	6.50606e-05
AT-9283	6.50007e-05
COPANLISIB;BUPARLISIB;GSK-2636771	6.48669e-05
PI-103;VOXTALISIB	6.46495e-05
PAZOPANIB	6.45251e-05
PROPAFENONE HYDROCHLORIDE	6.37592e-05
RUXOLITINIB	6.35398e-05
ERLOTINIB	6.33363e-05
GEMCITABINE	6.31108e-05
VINCRISTINE SULFATE;VINBLASTINE SULFATE;PACLITAXEL POLIGLUMEX;VERUBULIN;SAGOPILONE;VINORELBINE TARTRATE;INDIBULIN;VINFLUNINE;ERIBULIN MESYLATE;CROLIBULIN;FOSBRETABULIN DISODIUM;FOSBRETABULIN TROMETHAMINE;DAVUNETIDE;IXABEPILONE;LEXIBULIN;PLINABULIN	6.30231e-05
MASITINIB	6.2826e-05
OLAPARIB	6.27039e-05
SONOLISIB	6.26586e-05
LIDOCAINE	6.25311e-05
FORETINIB	6.25114e-05
PROPIOMAZINE;PROMAZINE	6.19135e-05
ERLOSAMIDE	6.18324e-05
RILUZOLE	6.15611e-05
SIROLIMUS	6.12244e-05
GABOXADOL	6.11203e-05
BINIMETINIB	6.09711e-05
MARIZOMIB	6.02848e-05
SOTRASTAURIN	6.01879e-05
VERAPAMIL	6.01551e-05
PHENOBARBITAL	5.99473e-05
CARBOPLATIN	5.97652e-05
PAZOPANIB HYDROCHLORIDE	5.97353e-05
PUQUITINIB	5.97326e-05
GEFITINIB	5.9689e-05
NKTR-171;ESLICARBAZEPINE;BENOXINATE HYDROCHLORIDE;ETHOTOIN;PHENYTOIN;ARTICAINE HYDROCHLORIDE;FOSPHENYTOIN SODIUM;RUFINAMIDE;CARBAMAZEPINE;OXCARBAZEPINE;TOCAINIDE HYDROCHLORIDE;PROPOXYCAINE HYDROCHLORIDE;ETIDOCAINE HYDROCHLORIDE;TETRACAINE;PHENACEMIDE;HEXYLCAINE HYDROCHLORIDE;INDECAINIDE HYDROCHLORIDE;TETRACAINE HYDROCHLORIDE;CHLOROPROCAINE HYDROCHLORIDE;LAMOTRIGINE;ROPIVACAINE HYDROCHLORIDE;PRILO…	5.96654e-05
CABOZANTINIB	5.96403e-05
PALBOCICLIB	5.95209e-05
XL-999	5.93926e-05
DABRAFENIB	5.93379e-05
LEVOMEPROMAZINE	5.91361e-05
VORINOSTAT	5.88724e-05
METHAMPHETAMINE	5.87987e-05
TRASTUZUMAB	5.85784e-05
COBIMETINIB	5.8556e-05
FIMEPINOSTAT	5.84809e-05
PANOBINOSTAT	5.84612e-05
BRYOSTATIN	5.84089e-05
TEZAMPANEL	5.82246e-05
CUDC-101	5.81582e-05
PANITUMUMAB	5.80898e-05
LINIFANIB	5.80449e-05
ERGOLOID MESYLATES	5.77496e-05
CRIZOTINIB	5.77099e-05
ATEZOLIZUMAB	5.76047e-05
TEDATIOXETINE	5.74219e-05
PEGINTERFERON LAMBDA-1A	5.71563e-05
BUTETHAL;BUTABARBITAL;HEXOBARBITAL;MEPHOBARBITAL;THIOPENTAL;SECOBARBITAL	5.68207e-05
TETRODOTOXIN	5.65042e-05
BELINOSTAT	5.63486e-05
AXITINIB	5.61732e-05
DOXEPIN	5.61325e-05
ETAZOLATE	5.59214e-05
INDANTADOL	5.57592e-05
NIVOLUMAB	5.56497e-05
BEVACIZUMAB	5.55995e-05
ETHOXZOLAMIDE	5.54881e-05
NERAMEXANE MESYLATE	5.54455e-05
THIETHYLPERAZINE	5.53087e-05
SAPANISERTIB	5.52211e-05
SUNITINIB MALATE	5.50353e-05
FLUOROURACIL	5.48931e-05
AR-42	5.48061e-05
LENVATINIB	5.47571e-05
PANULISIB	5.46087e-05
SORAFENIB TOSYLATE	5.45584e-05
DS-7423	5.45473e-05
SELURAMPANEL	5.44956e-05
ORANTINIB;NINTEDANIB ESYLATE	5.43344e-05
ZIPRASIDONE	5.42971e-05
LAPATINIB	5.41868e-05
IRINOTECAN	5.413e-05
RESEQUINIL;LOREDIPLON	5.36605e-05
MENADIONE	5.34679e-05
TOFACITINIB CITRATE;PEFICITINIB	5.34474e-05
MUPARFOSTAT	5.33738e-05
ABEMACICLIB	5.31426e-05
CEDIRANIB	5.30652e-05
THEOPHYLLINE	5.28283e-05
JNJ-26483327	5.2759e-05
ILOPERIDONE	5.25322e-05
RESMINOSTAT;ROMIDEPSIN;PRACINOSTAT;MOCETINOSTAT	5.22722e-05
TASELISIB	5.21848e-05
BGT-226;VS-5584;SF-1126;SAMOTOLISIB;PWT-33587	5.19041e-05
CINTREDEKIN BESUDOTOX	5.13135e-05
TAMOXIFEN	5.12884e-05
EMRICASAN	5.12872e-05
OXALIPLATIN	5.09994e-05
RG-1530	5.0903e-05
ELPETRIGINE	5.08108e-05
NILOTINIB	5.0701e-05
TRETINOIN	5.0664e-05
OXTRIPHYLLINE;AMINOPHYLLINE;THEOPHYLLINE SODIUM GLYCINATE	5.06615e-05
CERDULATINIB	5.04853e-05
RIBOCICLIB	5.01404e-05
GLUFOSFAMIDE	5.01283e-05
PANOBINOSTAT LACTATE;TACEDINALINE;ENTINOSTAT	4.99188e-05
ABEXINOSTAT;GIVINOSTAT	4.9869e-05
QUIZARTINIB	4.98249e-05
NEBOGLAMINE;ESKETAMINE HYDROCHLORIDE;AV-101;AMANTADINE HYDROCHLORIDE;GW468816;MEMANTINE HYDROCHLORIDE;CNS-5161;KETAMINE HYDROCHLORIDE;APIMOSTINEL;FELBAMATE;LANICEMINE;AZD8108;DELUCEMINE;RAPASTINEL;ESKETAMINE	4.97937e-05
LENALIDOMIDE	4.96553e-05
RG-7666;RECILISIB;WX-037;ZSTK-474;AZD-6482;PA-799;GSK-1059615	4.94173e-05
AMOXAPINE	4.93761e-05
MOTESANIB	4.93095e-05
PEGINTERFERON ALFA-2A;INTERFERON ALFA-N3;INTERFERON BETA-1B;INTERFERON ALFA-2B;INTERFERON ALFACON-1;PEGINTERFERON BETA-1A;ALBINTERFERON ALFA-2B;INTERFERON BETA-1A;PEGINTERFERON ALFA-2B;INTERFERON ALFA-2A	4.92914e-05
VATALANIB	4.92597e-05
OMECAMTIV MECARBIL	4.89691e-05
FAMITINIB;SU-014813	4.89414e-05
LATREPIRDINE	4.88158e-05
VANTICTUMAB	4.87756e-05
TEMSIROLIMUS	4.8616e-05
[truncated: 1,221 more rows]

## Sheet: TableS10
Table S10. Lung adenocarcinoma case - iCAGES - scores of drugs
[truncated: 123 more rows]

[truncated: 1 more sheets: TableS11]
